# Supplementary material for: Short term optical defocus perturbs normal developmental shifts in retina/RPE protein abundance
Source: BMC Dev Biol. 2018 Aug 29;18:18. doi: 10.1186/s12861-018-0177-1 (PMC6116556; doi:10.1186/s12861-018-0177-1)
Supplement: Supplementary file 1 — Table S1. Biometric measures (refraction, axial length, and vitreous chamber depth) for each sample. (XLSX 10 kb) [file 12861_2018_177_MOESM1_ESM.xlsx]

## Sheet: S1_Biometrics
Table S1. Biometric measures (refraction, axial length, and vitreous chamber depth)
Thirty-one male chicks were assigned to a lens condition (+10 or -10 diopters [D], or No Lens) on post-hatch day 5, and lenses were fixed to the right eye. Lensing was staggered so that the two tissue collection time-points were circadian matched; chicks in group one were lensed 3 hours into the light cycle and chicks in group two were lensed 9 hours into the light cycle. Following 6 hours (group…
Chick ID	Lens Condition	Time-Point	Right Eye Refraction	Right Eye Axial Length (mm)	Right Eye Viteous Chamber Depth (mm)
101	No Lens	6hrs	0.5	8.6	5.2
100	No Lens	6hrs	-1.5	8.15	4.96
104	No Lens	6hrs	1	8.64	5.28
106	No Lens	6hrs	-0.5	8.53	5.26
107	No Lens	6hrs	0.5	8.46	5.25
108	No Lens	48hrs	1	8.87	5.29
110	No Lens	48hrs	0.5	8.72	5.26
111	No Lens	48hrs	0	9.33	5.8
113	No Lens	48hrs	0.5	8.73	5.17
114	No Lens	48hrs	1	8.67	5.15
115	No Lens	48hrs	0.75	8.41	4.88
135	Positive (+10D)	6hrs	4.5	8.42	5.04
136	Positive (+10D)	6hrs	5	8.63	5.28
137	Positive (+10D)	6hrs	3.5	8.47	5.01
138	Positive (+10D)	6hrs	3.5	8.29	4.97
139	Positive (+10D)	6hrs	3	8	4.75
143	Positive (+10D)	48hrs	7	8.34	4.88
144	Positive (+10D)	48hrs	8	8.57	5.05
146	Positive (+10D)	48hrs	6.5	8.37	4.72
147	Positive (+10D)	48hrs	9	8.44	4.84
145	Positive (+10D)	48hrs	8	8.41	4.8
121	Negative (-10D)	6hrs	-2.5	8.43	5.08
122	Negative (-10D)	6hrs	-2.5	8.8	5.32
124	Negative (-10D)	6hrs	-3.5	8.57	5.23
125	Negative (-10D)	6hrs	-2	8.07	4.71
126	Negative (-10D)	6hrs	N/A	N/A	N/A
131	Negative (-10D)	48hrs	-9.5	8.91	5.33
132	Negative (-10D)	48hrs	-8.5	8.9	5.29
133	Negative (-10D)	48hrs	-9.5	8.89	5.35
127	Negative (-10D)	48hrs	-11	9.1	5.52
128	Negative (-10D)	48hrs	-10	9.53	5.86
