# Supplementary material for: Short term optical defocus perturbs normal developmental shifts in retina/RPE protein abundance
Source: BMC Dev Biol. 2018 Aug 29;18:18. doi: 10.1186/s12861-018-0177-1 (PMC6116556; doi:10.1186/s12861-018-0177-1)
Supplement: Supplementary file 2 — Table S2. Pre-processed LC-ESI-MS/MS dataset. (XLSX 608 kb) [file 12861_2018_177_MOESM2_ESM.xlsx]

## Sheet: S2_MSMSdata
Table S2. Pre-processed LC-ESI-MS/MS data
Majority Protein ID	Human UniProt	Gene Symbol	6hNeg_ID126	6hNeg_ID124	6hNeg_ID121	6hNeg_ID122	6hNeg_ID125	6hNL_ID100	6hNL_ID106	6hNL_ID101	6hNL_ID107	6hNL_ID104	6hPos_ID139	6hPos_ID137	6hPos_ID138	6hPos_ID135	6hPos_ID136	48hNL_ID108	48hNL_ID110	48hNL_ID111	48hNL_ID113	48hNL_ID114	48hNL_ID115	48hPos_ID143	48hPos_ID144	48hPos_ID145	48hPos_ID146	48hPos_ID147	48hNeg_ID127	48hNeg_ID128	48hNeg_ID131	48hNeg_ID132	48hNeg_ID133
R4GM10	A0A024QZ64	ALDOC	33.4303	33.6153	33.6662	33.698	33.4841	33.6169	33.6988	33.774	33.7067	34.0387	33.535	33.6259	33.9299	33.4371	33.6972	33.7953	33.6067	33.7519	33.7218	33.9052	34.0823	33.6072	33.7732	33.7594	33.7689	33.9149	33.5722	33.3512	33.5543	33.6797	33.4097
F1N9Z7	A0A024R040	OXCT1	28.2924	28.3147	27.9794	27.7823	28.0807	27.7223	28.1263	27.6951	27.9858	27.4451	27.9686	27.816	28.2275	27.985	28.11	27.6524	27.7646	27.7707	28.0367	27.3436	27.4455	28.2471	27.8918	27.6327	27.8002	27.5288	27.9458	28.0459	27.8477	27.9852	28.1891
F1NC58	A0A024R1I3	PDXP	27.8619	27.8491	27.6803	27.4636	27.9064	27.6716	27.759	27.8122	27.7176	27.5277	27.9519	27.9073	27.7574	27.6987	27.7126	27.9858	27.9061	27.8418	27.7116	27.887	27.7909	27.8332	27.8848	27.6651	27.7804	27.8315	27.7597	27.556	27.8046	27.8001	27.695
F1NCP5;Q5F495	A0A024R3X9	MOB4	22.9882	22.6591	22.4187	22.7593	22.5818	23.6206	22.8571	23.4046	22.0174	23.8616	23.701	22.8955	24.1316	23.0201	22.9019	22.6671	23.0223	22.4922	22.3215	23.2641	23.2808	23.2324	23.1913	22.7335	22.7395	22.8392	23.5525	22.5638	22.3989	21.6699	22.8598
F1NQH8	A0A024R6C9	DLST	25.5882	25.6747	25.6865	25.5218	25.6128	25.0388	25.3749	25.2032	25.4761	24.7558	25.6405	25.3878	25.5555	25.4645	25.1214	25.1333	25.4819	25.6373	25.443	25.2343	24.9603	25.7535	25.3518	25.8209	25.6682	25.5184	25.7688	25.7288	25.4351	25.7556	25.4941
F1P4W1	A0A024R6S1	DNAJA2	27.7632	28.0517	27.5479	27.4479	27.7682	27.1478	27.3763	27.2892	27.4672	27.1403	27.8401	27.5346	28.0486	27.8695	27.6938	27.4857	27.2979	27.655	27.3814	27.4267	27.1241	27.954	27.6557	27.9389	27.6791	27.6737	27.796	27.9998	27.9201	27.886	27.8154
F1NPF0;Q5ZMS3	A0A024RBY4	EIF2S3	26.0407	25.93	26.0479	25.8206	26.2848	26.1879	25.9915	26.1759	25.9286	26.3053	26.2295	25.8389	25.805	25.9931	26.1439	26.1294	25.989	26.352	25.9526	26.0658	26.364	26.341	26.3833	26.4446	26.5382	26.2078	25.821	26.351	26.0504	26.238	25.9844
F1NW06	A0A024RCB7	CD81	24.7995	24.8026	25.0016	25.1731	24.7553	25.4009	24.429	25.4599	25.0955	25.1624	24.4677	24.2269	25.0547	24.7558	24.9945	25.0225	24.9375	25.0859	24.9121	24.4771	25.056	24.7275	24.8538	24.9517	24.5446	24.3029	24.9471	25.0266	24.8127	24.6127	24.9477
F1NYN0	A0A087WWD4	NCAM1	22.6333	23.4126	23.1465	23.6551	23.0907	24.1337	24.2015	23.7009	23.5597	24.1762	23.5235	23.7688	25.2644	23.6188	23.6194	22.9644	23.3342	22.9884	23.2812	23.2313	23.887	22.6338	23.1763	22.6367	22.9726	23.1573	22.9729	22.4772	23.3977	22.9754	23.5054
Q90773;F1N9Q5;F1NIV5;F1NIV4;F1NNY5	A0MTT2	NTM	24.6922	25.1147	25.2459	25.841	25.0764	26.1141	25.7782	25.6358	25.7921	26.1745	25.3738	25.7213	24.7826	25.4929	25.7844	24.9846	25.7514	25.4509	25.6209	25.118	25.6213	25.5746	24.785	25.5024	25.2193	25.7384	25.0824	25.7107	25.1348	25.3067	25.3454
F1NZS9	A2T926	TMPO	22.2301	22.7328	22.7158	22.7275	22.6332	24.0179	22.5468	22.5164	22.4921	23.5798	22.8929	22.7124	22.2239	22.8156	22.3414	22.6819	22.7791	22.1122	22.5402	22.605	22.4425	22.3562	22.3154	22.6034	22.2005	22.3457	22.5714	22.2757	22.6433	22.4199	22.578
F1NV49;Q90WU3	A3RJH1	DDX1	28.5655	28.3817	28.4453	28.1767	28.4578	28.1846	28.2032	28.2131	28.1985	28.0654	28.6001	28.5451	28.4641	28.4834	28.4691	28.089	28.3237	28.1055	28.2792	28.2707	28.3127	28.6543	28.354	28.4968	28.4156	28.4557	28.3785	28.6824	28.6099	28.5211	28.4279
Q58I02	A4D0Q9	NAMPT	27.7448	27.7052	27.6233	27.379	27.6061	27.4423	27.1496	27.4003	27.2603	27.3134	27.899	27.5884	27.7178	27.9989	27.6342	27.3822	27.3256	27.4128	27.2628	27.4029	27.3009	27.9306	27.7158	27.6363	27.4405	27.5472	27.6359	27.962	28.0592	27.7163	27.7631
D3KCC4	A5YM72	CARNS1	26.0126	25.7191	25.5354	25.9028	25.3454	25.952	25.8234	25.629	25.6723	25.8302	24.7484	25.4259	25.197	25.8088	25.0676	25.8982	25.754	25.7933	25.3762	25.4426	25.4995	25.3882	25.5212	24.2087	25.7403	25.365	25.4545	25.4384	25.1481	25.1391	25.9319
F1P429	A6NCR6	PDE6C	27.4652	27.5335	27.3933	27.3444	27.3406	27.9607	27.3363	27.3039	27.597	27.5087	27.2699	27.2883	27.5432	27.425	27.4385	27.8066	27.4894	27.7364	27.8582	27.515	27.4918	27.9248	27.5475	27.5521	27.6534	27.4859	27.5307	27.4818	27.4001	27.6236	27.5586
Q5F4B1	A6NDG6	PGP	27.665	27.7659	27.9906	28.2122	28.0072	27.941	28.242	28.095	28.2067	28.0555	27.5297	27.8951	28.0974	27.507	28.1829	28.0895	28.2576	28.0049	28.2149	28.3038	28.328	27.8034	27.8371	27.787	27.9059	27.8288	27.9734	27.5782	27.6996	27.9105	27.4662
E1BX32	A6NE02	BTBD17	25.4322	26.0567	25.8813	25.9125	25.6943	25.7727	25.5224	25.4985	26.0799	25.6099	25.2597	25.796	25.8172	25.2443	25.6881	25.7226	25.6581	25.9385	25.6023	25.685	25.7867	25.996	25.6823	25.9539	25.8823	25.8184	25.5824	25.3628	25.5157	25.4951	25.4778
E1C9E5	A6NJ42	BUB3	26.3693	26.5457	26.6297	26.5021	26.6259	26.6841	26.7713	26.7518	26.4824	26.8967	26.1293	26.2617	26.5403	26.1161	26.6714	26.8367	26.5736	26.5645	26.6376	26.9363	26.8205	25.9635	26.1876	26.2428	26.2482	26.0909	26.5006	25.8558	26.3766	26.3589	26.1743
F6SQB5	A6NJB1	UBE2D3	26.9225	27.0269	26.5647	26.5191	26.6553	26.8255	26.7859	26.7889	26.5399	26.7344	27.0933	26.6729	27.3722	27.0436	26.7095	26.6737	26.6114	26.4272	26.3713	26.6166	26.5789	27.096	26.9324	27.1595	26.7793	26.696	26.8038	26.7676	26.8394	26.5546	27.1426
F1NEF2	A6NN54	CCT8	28.7956	28.6356	28.8069	28.6332	28.8599	28.7312	28.625	28.9033	28.7757	28.8251	28.8486	28.9325	28.7739	28.7263	28.8684	28.7917	28.9463	28.7733	28.7176	28.8351	28.8646	28.774	28.9297	28.9	28.9834	28.8729	28.7261	28.6069	28.6562	28.5717	28.6903
Q8JIR8	A6NNZ6	IMPG1	28.3499	28.0703	28.2812	28.1725	28.3835	28.3628	28.4672	28.58	28.3565	28.5206	27.6966	28.1112	28.344	27.9693	28.4871	28.7064	28.461	28.5224	28.619	28.9024	28.8377	28.0194	28.0763	28.0938	28.2794	28.3361	28.325	28.0875	28.3068	28.136	28.0638
F1P300	A6NNZ8	SLC6A9	22.8357	23.0697	23.8146	23.8163	23.174	24.8813	24.1467	24.5025	24.6942	25.6264	23.7558	23.8362	22.9209	23.2121	24.4016	23.4625	23.7765	24.0242	23.493	23.9586	24.9214	23.7015	23.5832	24.2987	24.2448	24.2817	23.0113	23.3141	23.0675	23.9237	23.0871
F1NQD9;Q9PU45	A7YIK3	RDX	26	26.0676	25.6738	25.8707	25.6954	25.3786	25.5163	25.1478	25.4203	25.2629	26.3585	25.6993	26.2008	26.0158	25.7996	25.2389	25.586	25.3953	25.2859	25.2187	25.4868	26.1491	25.7225	25.89	25.8194	25.6323	25.9669	26.0273	25.9151	25.8021	26.1377
R4GH08;R4GG35	A8K0S4	NOVA1	27.3897	27.3897	27.4737	27.2324	27.4406	27.1871	27.3259	27.1462	27.2732	26.9393	27.5454	27.6986	27.4188	27.2906	27.3201	27.3169	27.4583	27.5849	27.3485	27.1507	27.1209	27.3529	27.6848	27.6977	27.5387	27.4956	27.3688	27.3488	27.4781	27.5893	27.2837
F1NK40	A8K2U0	A2ML1	24.527	23.2998	22.9704	22.8241	24.3312	26.7079	24.4205	25.6088	26.4017	26.9767	27.3768	23.2412	25.1113	25.6817	23.5806	24.3861	24.9106	24.9486	24.9368	25.4085	25.2344	24.9956	26.1772	26.3598	25.2442	24.5004	23.8841	22.9064	22.7272	24.4556	23.4097
Q5ZLP5	A8K393	SARNP	24.8842	25.2333	24.4857	24.6913	24.5881	25.2337	25.1061	25.4912	24.9709	25.5077	23.4888	25.0363	23.9646	24.8074	24.8548	25.1624	25.6678	23.7636	24.7841	25.4168	25.5304	23.354	24.4094	23.7555	23.6831	24.5209	24.9724	22.5951	24.797	24.1645	24.416
F1NY49	A8K3T0	TIAL1	25.2696	25.8447	25.6707	25.3415	25.7678	25.2099	25.2785	25.2918	25.3628	25.1334	25.1415	25.0028	25.0811	25.2989	25.606	25.4504	25.2978	25.8331	25.6421	25.3906	25.3653	25.3173	25.1746	25.7282	25.5136	25.6869	25.5051	25.4459	25.3044	25.5803	25.136
P84173;R4GGP6	A8K401	PHB	28.6903	28.5078	28.2511	28.181	28.2823	27.9504	28.5069	28.0103	28.3004	28.0427	28.6242	28.3455	28.5602	28.5794	28.3924	28.1589	28.3883	28.2123	28.2667	28.1098	27.9988	28.7868	28.6108	28.4868	28.5414	28.5034	28.3656	28.639	28.5404	28.419	28.468
R4GFJ0	A8K4N1	CPE	24.416	24.5691	24.3425	24.5619	24.5188	24.2779	24.4867	24.2552	24.4356	24.0088	24.664	24.7333	24.7133	24.5529	24.5413	24.4741	24.4739	24.3415	24.4834	24.4866	24.2254	24.4516	24.5858	24.5784	24.6728	24.1341	24.1409	24.7382	24.5977	24.5689	24.6635
F6RHH1	A8K4S6	KPNA4	26.4194	26.1819	25.8028	26.2916	25.9129	25.8757	25.925	25.9298	25.862	25.9547	26.4063	26.2995	26.4215	26.5042	26.0735	25.9526	25.9779	25.6731	25.8213	26.0495	26.0963	25.9434	26.2862	25.7343	25.5832	25.8231	26.2419	25.719	26.4685	26.2388	26.1764
R4GMD9	A8K7E8	TXNDC17	26.7815	26.5175	26.7651	26.9681	26.9175	26.4381	26.7102	27.1006	26.9042	26.7807	26.8308	26.7694	26.923	26.7202	27.0237	27.1438	26.7148	26.7997	26.8573	27.1428	26.9962	26.9225	26.9849	26.7454	26.7197	27.0393	26.8548	26.6755	26.9165	26.7713	26.7304
Q5ZHZ9	A8MYB5	RBM12B	24.304	24.2474	24.3346	24.4436	24.5991	23.9762	24.3732	24.1727	24.3433	23.8643	24.7073	24.4682	24.6308	24.2796	24.5221	23.9976	24.5897	24.3794	24.413	24.4462	24.2986	24.9821	24.9051	24.9177	24.7296	24.746	24.2757	24.76	24.5779	24.668	24.2914
F1NJ08;P09654	B0YJC2	VIM	33.3134	33.2764	33.5395	33.4954	33.629	33.4433	33.803	33.475	33.4258	33.554	33.384	33.3527	33.6787	33.4688	33.5168	33.4979	33.5808	33.3527	33.4717	33.8544	33.9689	33.2732	33.3552	33.4024	33.3077	33.627	33.2711	33.367	33.4432	33.3113	33.3291
E1BTQ9	B1ALV7	AUH	23.459	23.3958	23.2428	22.939	23.3588	23.1922	23.802	23.6458	23.413	23.0698	23.3591	23.6371	23.6078	23.286	23.4292	23.5823	23.6476	23.8671	23.2353	23.1836	23.269	24.1745	23.4051	23.549	23.312	23.6707	22.9724	23.9893	23.2196	23.4301	23.2958
F1NNX7	B1AQT2	ANK3	27.0552	27.0457	27.0637	26.8561	26.6579	27.2893	26.6892	27.1979	27.3091	27.0938	27.067	27.0742	27.2044	27.0605	26.9716	27.2332	27.1607	26.8913	26.9427	26.993	27.3587	27.1127	27.4385	27.0433	27.2722	27.2252	27.1215	27.3007	27.2596	27.1113	27.0655
F1NUK2;Q98892;E1BSB7	B2CZX2	OPCML	25.3121	25.8643	25.7015	26.2983	25.3092	26.451	25.5621	26.0063	26.0603	26.6372	26.0581	26.4157	25.0491	26.3282	25.9449	25.1283	25.928	25.2736	26.2368	24.9958	26.0314	24.8375	25.1356	25.5204	25.0663	25.4239	25.4281	24.8045	25.9175	25.7694	26.2294
F1NPU8;P26584	B2R4K8	HMGB2	25.2499	25.6735	25.4658	25.5059	25.43	26.1614	25.2729	25.8139	25.2436	26.3937	25.5362	25.1767	25.2794	25.0635	25.1512	25.4993	25.3942	25.4656	25.4961	25.6675	26.6313	25.5458	25.0872	25.5908	25.5673	25.4441	25.3891	24.9782	25.0612	25.1563	25.3143
Q90ZK7	B2R4Q9	FKBP3	26.232	26.6008	26.6297	26.7332	26.3799	26.3499	26.723	26.7622	26.4925	26.5024	26.433	26.3488	26.4323	26.431	26.6158	26.4616	26.2407	26.793	26.4041	26.4175	26.3958	26.4238	26.5182	26.6871	26.7729	26.7412	26.4662	26.7153	26.4027	26.5812	26.2017
P23668	B2R5E8	LGALS1	24.8135	24.6159	24.9361	24.8536	25.3731	24.5793	24.8304	25.1783	25.1191	24.5186	25.1895	25.1888	25.0689	24.9102	24.9396	25.312	25.3221	24.912	25.0884	25.2825	25.1856	25.1884	25.4313	25.3101	25.3628	25.271	25.031	24.9734	25.3496	25.4298	24.7716
F1NAC8	B2R5I6	SNRPA1	25.9721	25.7385	25.5449	25.2194	25.6252	25.5914	25.403	25.3263	25.2481	25.1789	25.7264	25.465	25.7287	25.6711	25.591	25.3603	25.5311	25.2543	25.5201	25.3532	25.2102	25.7567	25.5809	25.3528	25.3259	25.3241	25.526	25.7026	25.824	25.4741	25.5768
P00548	B2R5N8	PKM	26.4827	26.9058	27.1592	27.1956	26.4811	27.162	27.7893	27.6153	27.2953	27.979	26.3238	26.4344	27.2038	26.9505	27.4348	27.704	27.3951	27.1924	27.0647	27.2732	28.0296	26.3951	27.1598	26.6811	25.8431	27.2923	26.3111	26.6414	26.5853	26.5637	26.963
F1NBJ2	B2RBU8	PPP2R2A	26.735	26.3901	26.5381	26.1479	26.6626	26.4748	26.3898	26.4879	26.3143	26.2022	26.9404	26.2197	27.0422	26.4053	26.3316	26.3863	26.3307	26.4882	26.0829	26.3815	26.5241	26.7006	26.6806	26.6641	26.6174	26.3096	26.5266	26.4203	26.4905	26.3407	26.6339
R4GGJ0	B2RDD5	RPS16	22.6596	23.0338	22.5346	24.0153	22.4077	25.018	22.8097	22.7467	22.6773	24.1027	23.0063	22.5026	23.0166	23.3228	22.906	22.526	22.5516	22.5646	22.3768	22.2741	22.0363	22.9171	22.5679	22.1986	22.311	22.567	22.7056	22.727	22.9122	22.7013	24.5061
C7G537	B2RDU3	COTL1	27.6615	27.3691	27.8583	27.4376	27.6161	27.5674	27.8849	27.3919	27.8122	27.4536	27.1013	27.0144	27.1782	27.1703	27.4156	27.8854	27.6035	27.8238	27.8915	27.8537	27.6927	26.9866	27.4807	27.3492	27.2676	27.4965	27.4738	27.4857	27.3344	27.3554	27.4741
F1P526	B3KMU6	PPME1	25.7609	25.4618	25.617	26.0055	25.6303	25.6933	25.624	25.3399	25.5528	25.4423	26.1135	25.5697	26.1812	25.6808	25.6943	25.4437	25.5156	25.6086	25.2045	25.1435	25.4261	25.9809	25.5012	25.5533	25.7528	25.4267	25.4311	25.9107	25.4505	25.6886	25.6128
F1NZ24	B3KS34	SLC25A3	26.3793	27.3153	26.5899	27.8925	26.1269	27.0505	27.3777	26.938	27.3272	27.4526	27.3811	27.4473	27.1148	27.2455	27.1234	26.5038	26.3326	26.9057	26.9148	26.1198	26.3541	27.9173	26.4094	27.3339	27.1802	26.197	26.7156	27.7218	26.7618	27.1868	27.5669
F1P463	B3KUG4	CNDP2	27.1483	26.875	26.9844	26.7193	26.8377	26.9709	26.6828	27.2695	27.0622	26.865	26.8398	26.9989	27.2526	26.7811	26.9017	27.1361	26.627	26.9976	26.5606	27.2951	27.2689	26.9216	26.8755	26.3053	26.7176	26.5539	27.0596	26.5491	27.0402	26.6651	27.0622
F1NM39;P56519	B4DL58	HDAC2	22.4164	22.968	22.3183	22.7229	22.2201	22.9869	22.1333	22.0882	22.1257	21.7976	22.717	22.3872	22.5076	22.6074	22.5225	22.3486	22.082	23.1462	22.3946	22.0482	21.8432	23.2484	22.1226	22.4365	23.3158	22.5517	22.232	23.7395	22.7004	23.0605	22.3489
F1NPT0	B4DSU8	DNM1L	27.5997	27.4005	27.5676	27.5637	27.6251	27.2496	27.1191	27.2737	27.3175	27.2413	27.963	27.6413	27.959	27.7696	27.4871	27.2364	27.4984	27.4244	27.3374	27.0134	27.0733	28.049	27.6394	27.633	27.5529	27.2941	27.6297	28.1029	27.6742	27.5962	27.782
E1BYJ4	B4DSV3	GIT1	23.2469	23.301	23.4332	23.1229	23.2519	22.6789	23.0049	23.0573	22.9658	23.0403	23.5074	23.2185	23.5554	23.2825	23.1859	22.845	22.7938	23.4921	23.1425	23.1389	22.6498	23.4248	23.4021	23.3346	22.7628	23.2228	22.8379	23.6328	23.2409	23.3229	23.3137
O42484	B4DVS5	HSD17B4	24.359	24.7508	24.7944	24.6514	24.9455	24.769	24.7796	24.6971	24.8046	24.6534	24.6935	24.919	24.6511	24.6922	24.4895	24.7267	24.5491	24.3276	24.5455	24.3136	24.5525	24.7252	24.4827	24.4456	24.7582	24.9526	24.754	24.5905	24.6149	24.6697	24.9571
R4GI40;Q5ZKK4;F1P222	B4DW84	MESDC2	23.7337	24.2485	24.0354	24.3484	24.1293	24.7907	24.8939	24.9406	24.4901	24.2732	23.879	24.1807	24.0687	23.8542	24.5418	24.9003	24.3109	24.313	24.2622	25.079	25.1133	23.6311	24.2174	24.0514	24.2934	23.9107	24.4633	23.6186	23.9744	23.9215	23.8167
Z4YJB8	B4DYA6	DSTN	29.9684	30.0257	29.936	30.373	30.0815	30.5333	30.6067	30.4914	30.0952	30.5388	29.2128	29.9378	29.6805	29.8063	30.555	30.3003	30.3804	29.3936	30.2726	30.4506	30.7332	28.9058	29.658	29.0001	29.0902	29.6295	30.0911	28.6996	29.9436	29.6733	29.4971
Q5F411	B4DYD8	CCT5	29.37	29.386	29.29	29.0423	29.2904	29.1048	29.451	29.3081	29.4347	29.2037	29.2534	29.3031	29.4178	29.2437	29.3378	29.4289	29.4508	29.2733	29.384	29.4452	29.3817	29.0339	29.2047	29.1735	29.1994	29.3438	29.4601	29.0142	29.3845	29.0399	29.2572
E1C016	B4DZI8	COPB2	24.7457	24.5966	25.0862	25.0499	24.5928	25.01	24.6876	24.6648	24.7879	24.6304	24.8321	24.4058	24.2586	25.1191	24.4099	24.7552	24.9961	24.8261	24.9179	24.2332	24.8631	25.1601	24.3595	24.2344	24.8805	24.6317	25.0216	24.7838	25.1455	25.0341	25.0198
R9PXM7;Q5ZL57	B4E1X2	ARCN1	25.9291	25.7279	25.9476	25.786	25.6832	25.4781	25.7182	25.6904	25.7939	25.5142	25.9439	25.8094	25.9037	25.7683	26.006	25.8152	25.8303	25.5024	25.5323	25.563	25.5708	25.8117	25.7164	25.729	25.6866	25.7655	25.7994	25.9597	25.883	25.713	25.8797
F1NI90;R4GFB8;Q5ZIM5	B4E2E6	METAP1	23.6837	24.202	23.5244	23.9868	24.1293	24.4146	24.1597	24.0879	23.6534	23.9667	23.5731	23.8562	23.846	23.7667	23.863	23.7138	23.9552	24.2317	23.8154	24.0993	25.0967	23.9063	23.5102	23.5337	23.52	23.1929	24.0475	23.8681	24.0377	23.5884	23.2986
F1NIX2	B4E3E8	DDX3X	27.7609	27.8575	27.8973	27.786	27.8684	27.671	27.7809	27.8393	27.808	27.6159	28.0649	27.8827	28.1231	27.8917	27.9398	27.8234	27.7817	27.8826	27.7096	27.7083	27.7295	28.0132	27.8996	27.8726	27.9091	27.8818	27.8589	28.0213	27.8413	27.9569	27.9087
F1NVA4	B5BU00	NPM1	28.016	28.4601	28.0949	28.1193	28.216	27.6366	28.0259	27.9951	28.0665	27.7001	28.0374	28.0508	27.8439	28.2299	27.8442	28.031	28.0284	28.0636	28.0926	27.82	27.7709	27.5389	28.2563	28.226	28.1504	28.2954	28.0444	27.8811	28.1624	28.2531	28.0082
F1NM08	B5BU21	DDX5	26.1872	25.8992	26.0089	26.0517	25.8264	26.3183	26.2495	26.4686	26.1705	26.2571	25.9125	25.8348	25.8731	25.778	25.7917	26.3805	26.3528	26.0297	25.9477	26.3153	26.2609	25.8051	25.9942	25.6838	25.5181	26.1009	26.1429	25.5396	26.0742	25.9097	25.9301
F1NPH9	B5LY72	UMPS	25.7377	25.6503	25.4753	25.502	25.8954	25.5734	25.352	25.2843	25.5315	25.2359	25.6813	25.308	26.1517	25.484	25.4289	25.3419	25.7631	25.8024	25.4676	25.3979	25.4327	25.7613	25.8154	25.4771	25.5792	25.3313	25.6552	25.5105	25.5959	25.5814	25.2169
F1NV37	B5MCR0	NT5C1B	27.629	27.5162	27.5938	27.4645	27.4801	27.5259	27.3837	27.3693	27.6035	27.2277	27.3305	27.2501	27.2422	27.3123	27.305	27.5847	27.5372	27.9428	27.8464	27.8533	27.3779	27.1862	27.8015	27.6052	27.466	27.5472	27.7511	27.6224	27.5891	27.5334	27.4766
F1NTM7	B7Z7E9	GOT1	30.3475	30.4014	30.183	30.1413	30.3555	30.0053	30.2261	30.3064	29.9772	30.3006	29.8716	30.0913	30.3585	30.0773	30.7234	30.1924	29.9816	30.1321	30.2554	30.1778	30.2329	29.7618	29.8936	29.8391	29.9939	29.808	30.4204	30.3037	30.2785	30.2092	30.2564
F1P4U4;Q6U7I1	B7Z815	USP7	26.2494	26.57	26.6173	26.7471	26.4332	26.9148	26.6249	26.478	26.6899	26.6853	26.7362	26.6634	26.8061	26.7908	26.919	26.6254	26.5188	26.8788	26.5812	26.452	26.6659	27.1424	26.3896	26.7051	26.7065	26.8183	26.6654	27.0389	26.598	26.7198	26.7214
F1NRM8	C9J183	ERP29	28.6135	28.4844	28.4715	28.368	28.5999	28.3417	28.439	28.1516	28.007	28.1787	28.9595	28.6157	28.7714	28.5757	28.3251	28.2018	28.3103	28.0424	27.98	28.1659	28.1405	28.6932	28.1971	28.4511	28.3987	28.3596	28.3754	28.8517	28.7052	28.2849	28.629
Q5ZIU1	C9JLW8	MCRIP1	22.6396	22.6796	22.6201	22.4985	22.7574	22.441	22.7007	22.9981	22.7836	22.3758	22.3444	22.8016	22.21	22.3595	22.7818	22.803	22.9211	22.3241	22.7036	22.889	23.0945	22.2959	22.6623	22.043	21.7562	22.5344	23.022	22.2156	22.5745	22.0384	22.3349
F6SVX7	D1LYT1	GABRB2	22.1878	21.9895	22.2432	22.2598	22.1015	22.2322	22.085	22.0061	22.0094	21.9872	22.4481	22.1361	22.3031	22.3607	21.8974	22.0097	22.0186	22.0592	22.0061	22.0089	21.9755	22.4496	22.1367	22.3826	22.4733	22.1483	21.9692	22.2283	22.1865	22.0551	22.3428
F1NEF6	D3DNB8	ACAD9	24.45	24.4316	23.8578	24.4907	23.9968	24.1122	25.0185	23.2253	23.7739	24.2691	23.9225	24.3178	24.5603	24.7935	24.2083	24.1313	23.876	24.1744	23.7726	23.2536	23.744	25.1224	24.0795	24.2031	24.7991	24.5296	24.0237	25.1661	24.6652	24.7262	24.9578
E1BR36	D3DNR9	ACTL6A	26.0473	25.6821	25.9359	25.9902	26.2656	25.6443	25.6263	25.8517	25.8347	25.5098	25.0587	25.6087	25.4833	25.7207	25.4951	25.9641	25.7915	26.1312	25.9918	25.937	25.7025	25.3185	25.9395	25.9201	25.6549	25.7827	25.6414	25.6105	25.6629	25.7598	25.2638
F1NLF2;Q8UUW7	D3DPP3	KHDRBS1	25.4468	25.9457	25.5538	25.3992	25.8229	25.7923	25.6499	25.7115	25.5022	25.4249	25.7509	25.6535	25.3683	26.0895	25.5982	25.535	25.5761	25.4887	25.3151	25.7738	25.4903	25.4132	25.6154	25.7671	25.277	25.6263	25.8176	25.1902	25.8202	25.693	25.9544
F1N8Q1;P80566	D3DSE4	SOD1	25.1707	25.2668	25.0966	25.235	25.3261	25.7232	25.192	25.1371	24.6104	24.8237	25.1044	24.742	25.4535	25.2124	25.3506	25.1663	25.3041	24.91	24.9939	25.2137	25.3767	24.9067	25.284	25.2987	24.7534	24.8845	24.7046	24.8095	24.9987	25.1475	24.9716
Q71SG2;Q90635	D3DSS7	DPYSL2	33.1305	33.1372	33.3366	33.0647	33.3835	33.2963	33.0445	33.4454	33.2563	33.2272	33.019	33.3408	32.965	33.1192	33.4023	33.4675	33.2826	33.276	33.2661	33.3169	33.3853	32.7679	33.3417	33.279	33.1179	33.3142	33.1509	33.0387	33.3468	33.3108	33.0426
F1NRR4	D3DUY8	DCX	25.8932	25.1678	25.6664	25.1093	25.8769	25.5878	25.3925	25.5361	25.1929	25.6694	25.5393	25.4819	25.456	25.8985	25.6374	25.3458	25.1895	25.1733	24.9539	25.3159	25.5443	25.9051	25.4355	24.9428	25.4915	25.4683	25.6869	25.5127	26.1917	25.8305	25.3827
F1NAZ3;Q5ZKV8	D3DW97	KIF2A	22.6045	22.837	22.8161	22.6964	22.5101	22.7286	22.498	22.9241	22.9282	22.5222	22.3511	22.8149	22.9456	22.9638	22.6285	22.4936	22.6944	22.6967	22.8209	22.5282	22.4235	22.9874	22.7412	22.9289	22.8025	22.5278	22.7247	23.0893	22.9773	22.5347	23.1026
E1BX02;F1P4P8	E9PCS3	PSMD2	27.3538	27.3299	27.224	27.2674	27.2976	26.7933	26.8849	26.8334	27.1215	26.9602	27.3183	27.3385	27.224	27.2789	27.1316	26.9232	26.9567	27.3308	27.0615	26.7451	27.1134	27.5812	27.1452	27.2101	27.1603	27.2154	27.2594	27.1812	27.2188	27.4392	27.3145
Q646T7	F5H7R1	FKBP5	23.8781	24.0829	24.467	24.1075	24.3774	24.1062	23.9942	23.6991	23.9843	23.5431	24.6331	23.6636	23.7419	23.8738	23.6536	23.4626	23.8377	24.4047	24.2026	23.595	23.8709	24.3467	23.8128	24.1462	24.5309	24.1092	23.9395	24.1888	24.0321	24.0955	24.1309
F1NNQ3;Q5ZIL2	F8VXU5	VPS29	24.4805	24.3613	24.6196	24.9589	24.6971	24.5648	24.7608	24.8058	24.9732	24.4508	23.8528	24.6171	24.5219	24.9835	25.1415	24.5204	24.4614	24.9004	24.5777	24.5464	24.6699	23.3548	24.1607	23.6149	23.4706	24.2134	24.9791	24.5475	24.8872	24.3386	24.6566
E1BQF9	G5E9Q2	CSDE1	25.2922	25.3238	25.2474	25.2847	25.2699	25.0332	25.0863	25.2612	24.8931	25.2186	25.4638	25.1568	25.5274	25.3608	25.2481	25.2235	25.5507	25.3097	25.0264	25.2066	25.6843	25.7477	25.433	25.474	25.4449	25.5032	25.2296	25.4351	25.1966	25.4341	25.0819
F1NSJ2	O00154	ACOT7	27.2856	27.0766	27.0435	26.9873	27.1407	27.0764	27.0872	27.0938	27.1676	27.0324	27.004	27.1449	26.9851	27.0334	27.1545	27.4329	27.3334	27.2149	27.1927	27.1687	26.9969	27.4533	27.306	27.1066	27.0574	27.0645	27.3398	27.0662	27.3186	27.2622	27.1379
F1NVG1	O00192	ARVCF	25.462	25.4566	25.8099	25.669	25.5655	25.14	25.1179	25.2134	25.0625	25.2937	25.1267	25.7699	25.6307	25.5864	25.7679	25.3975	24.9922	25.6937	25.4819	25.5486	25.2403	25.028	25.396	25.2459	25.446	25.4248	25.5835	25.6309	25.7454	25.7374	25.7062
F1NAF3	O00217	NDUFS8	25.524	25.2616	25.2099	25.3548	25.1818	24.9664	25.3285	25.3544	25.1265	24.995	25.0715	25.012	25.2124	24.9398	24.7571	25.0841	25.336	25.2797	25.3245	24.916	25.2813	25.6309	24.9434	25.1489	25.3112	24.918	25.3134	24.9152	25.1654	25.3019	25.3821
F1NPQ0	O00232	PSMD12	24.4565	24.3645	24.5467	24.6014	24.2491	25.0918	24.6769	24.5174	24.6628	24.9268	24.511	24.3232	24.3302	24.8888	24.9789	24.608	24.3494	24.5133	24.3907	24.449	24.7177	25.1929	24.4465	24.5634	24.6509	24.7265	24.3186	25.1831	24.6248	25.0286	24.3222
F1P2A1	O00244	ATOX1	27.1123	27.1404	27.0427	26.8315	27.1914	26.6221	26.6405	26.466	26.8389	26.5227	26.9007	26.5257	26.6051	26.9742	26.721	26.8913	26.7849	27.0134	26.8428	26.7054	26.5904	26.8726	27.0355	26.8953	27.0974	27.1418	27.0538	26.9799	27.1772	26.9064	26.8941
Q5ZKN2	O00264	PGRMC1	24.5123	24.5761	24.6096	24.9301	24.4546	24.2535	24.6202	24.3289	24.509	24.3462	24.8299	24.8017	24.7939	24.8263	24.8911	24.4126	24.2059	24.67	24.517	24.3882	24.4791	25.1922	24.9262	24.9395	24.7858	24.6041	24.7289	24.8848	24.8443	24.9629	25.0317
Q5ZI08;H9L0H1	O00267	SUPT5H	24.1402	23.9904	23.7431	23.6623	23.9958	23.6747	23.7172	23.8584	23.641	23.431	24.128	23.8762	24.4485	23.763	23.7296	23.8248	23.6582	24.1516	23.989	23.9834	23.7134	23.3739	23.8734	24.304	24.164	23.8345	23.6099	24.2607	24.0976	24.1146	23.9886
E1C050	O00303	EIF3F	25.3435	25.087	25.1982	25.0753	25.3929	25.1727	25.124	25.1509	25.2902	25.1125	25.3295	25.3692	25.3302	25.238	25.424	25.1885	25.3498	25.1988	25.0087	25.1454	25.0981	24.7259	25.3749	24.9955	24.9266	25.2414	25.3331	24.5168	25.4263	25.3526	25.1834
F1NAP2	O00399	DCTN6	23.841	23.5588	24.1188	23.8206	24.123	23.2775	23.7634	23.6644	24.0143	23.0619	24.0453	23.9667	23.5349	24.0742	23.9175	23.9283	24.0248	24.3399	23.9036	23.7282	23.3291	24.4732	23.9659	24.4012	24.4059	24.2827	23.7484	24.2789	23.9719	24.2808	23.7919
E1BTH9	O00401	WASL	24.053	24.4037	24.0874	23.7456	24.0565	23.8022	24.0141	23.8968	23.6866	23.4677	23.5696	24.1014	23.3784	23.9907	23.781	23.933	24.1391	23.4388	24.1064	24.1574	24.2092	23.5904	24.2674	24.0161	23.6717	24.1241	23.9986	23.0757	23.9048	23.9142	23.7581
F1P064	O00410	IPO5	26.0562	25.9425	25.8938	25.6898	25.9702	25.6776	25.9463	25.9722	26.1193	25.6735	25.8206	25.8691	25.9059	25.971	26.0935	26.1008	25.8054	26.0904	25.8456	25.8677	25.5352	25.9718	26.1002	25.8558	25.9616	25.7276	25.9114	26.0937	25.8823	26.1741	25.8458
E1C457	O00423	EML1	24.1624	24.1898	24.1652	24.5981	24.1319	24.8748	23.8573	23.8697	24.1426	24.5357	24.3176	24.3432	24.2975	24.5752	24.1718	23.5463	24.0495	24.4999	24.3892	23.782	23.6945	24.2654	24.0824	24.468	24.8201	24.3877	23.9399	24.9838	24.3304	24.5603	24.8995
Q5ZLP8;R4GM88	O00425	IGF2BP3	26.1834	26.0662	26.1414	26.0113	26.1178	26.0936	25.7985	26.0703	25.8945	25.8014	26.2499	26.0543	26.0891	26.1141	26.1497	25.9272	25.86	25.9575	26.1059	26.1654	26.0384	26.4102	26.0454	26.3152	26.1527	26.2256	25.9357	26.1272	26.1234	26.1551	25.9334
E1C6N0	O00487	PSMD14	26.552	26.5367	26.6078	26.5484	26.7311	26.7199	26.8394	26.9194	26.7478	26.7726	26.6682	26.6598	26.3074	26.4161	26.4279	26.8518	26.8824	26.7693	26.8048	27.0561	26.8002	26.0678	26.5623	26.6431	26.6159	26.671	26.5796	25.7923	26.4884	26.6664	26.4093
F1NZ04;E1BR61	O00499	BIN1	28.6413	28.7645	28.5789	28.3688	28.5398	28.3233	28.4731	28.5236	28.5184	28.3126	28.5493	28.5318	28.2652	28.5043	28.6068	28.7264	28.5184	28.4581	28.5066	28.692	28.5845	28.1965	28.8021	28.4878	28.4608	28.72	28.5699	28.4929	28.6856	28.6628	28.465
F1NUS6	O00533	CHL1	24.4015	23.9764	24.711	24.246	24.2314	24.479	24.3681	25.009	23.8195	24.5083	25.6222	23.7637	24.4761	24.7932	24.4283	23.3975	23.5081	24.6277	24.5711	23.9675	24.9511	24.4275	24.2298	24.6643	24.2075	24.3718	24.1822	24.4776	23.9173	24.5095	24.4911
Q5ZHM8	O00560	SDCBP	24.8293	24.5535	24.9133	24.4853	24.7678	24.1041	24.1483	24.4215	23.852	23.5721	24.2631	24.051	24.2805	24.3671	23.8413	24.4902	23.7555	24.5264	24.5019	24.4423	23.8212	24.1118	24.4167	24.3583	24.3652	24.2027	24.4959	24.5386	24.1546	24.3739	24.201
F1NR44	O00739	ECHS1	26.3922	26.3213	26.4837	26.1214	26.2673	26.1528	26.2558	26.1794	26.2516	25.9611	26.1529	26.4347	26.0641	26.1322	26.239	25.9851	25.9661	26.1431	26.2383	25.8983	25.8521	25.6973	26.1233	26.014	25.966	26.0713	26.2272	25.7492	26.2035	26.0188	26.3366
F1NKE8	O00764	PDXK	28.2974	28.0841	28.2987	28.3575	28.1876	28.2157	28.8301	28.5198	28.2054	28.857	28.1667	28.3096	28.4641	28.1592	28.7695	28.256	28.3814	28.199	28.3276	28.97	28.8204	28.515	28.4503	28.7077	28.4925	28.4584	28.1245	28.3344	28.6266	28.4584	28.2595
E1C4C0	O14561	NDUFAB1	25.0475	25.1593	25.141	25.2434	25.0338	24.6831	24.8216	24.9452	25.0391	24.865	25.073	25.1195	24.9126	24.8441	25.2635	24.84	25.1587	25.221	24.894	24.9341	24.5525	25.1568	25.576	25.0742	25.3133	24.9374	24.9463	25.3881	25.0559	24.9335	25.2707
E1C7N2	O14576	DYNC1I1	25.4619	25.4968	25.6186	25.3847	25.3162	25.4894	25.1767	25.658	25.5976	25.7474	25.4522	25.6012	25.2589	25.4396	25.1844	25.5848	25.7157	25.3814	25.0574	25.6341	25.6127	25.3587	25.0185	26.0441	25.4227	25.9204	25.4785	25.4106	25.505	25.7023	25.4264
Q5ZIK9	O14579	COPE	26.7737	26.7651	26.6806	26.448	26.9836	26.1587	26.4641	26.3337	26.3524	26.324	26.898	26.6128	26.573	26.7364	26.6466	26.5278	26.4758	26.6655	26.6438	26.4024	26.2541	26.9585	26.7743	26.7512	26.6268	26.5525	26.5455	26.6843	26.5389	26.7746	26.7879
F1NKZ6	O14602	EIF1AY	25.0152	25.1826	25.1321	25.2303	25.3569	25.194	25.512	25.037	25.4867	25.4142	25.2739	25.3366	25.2586	25.2124	25.5986	25.4245	25.4185	25.409	25.3496	25.4789	25.2293	25.2798	25.4604	25.2952	25.2857	25.0086	25.0284	25.2163	25.1839	25.233	25.2606
E1C262	O14617	AP3D1	25.2593	24.8567	25.0338	25.7783	25.0211	25.7693	25.616	25.647	25.1917	26.0892	24.2883	24.4585	24.2905	25.5277	25.1714	25.5002	25.1692	24.9462	24.7157	25.5076	26.02	25.177	24.1454	24.4022	24.2539	24.453	25.3625	25.518	24.9434	25.0231	25.354
F1P0Q6	O14732	IMPA2	25.772	25.151	25.9132	25.5828	25.422	25.9273	25.6734	25.7935	25.705	25.8869	25.952	25.8231	26.2108	25.6197	25.9569	25.9731	25.6802	25.9974	25.8734	25.97	25.7315	25.6886	25.9267	25.7914	25.8323	25.8244	25.4413	25.6105	25.7131	25.4731	25.5457
E1BXI3	O14737	PDCD5	25.8039	25.3821	25.2134	25.0143	25.2326	24.5273	24.9951	24.7887	24.8339	24.4009	25.2679	25.1157	25.5577	25.2904	25.1658	25.0712	25.0434	25.15	25.1573	24.8352	24.7755	25.1531	25.2099	25.1231	25.2572	25.2182	25.5753	25.4969	25.4884	25.4862	25.4899
Q5ZM14	O14745	SLC9A3R1	28.0588	28.1724	28.0724	27.926	27.9527	28.2612	28.4217	28.1158	28.2465	28.1555	27.6474	28.2876	27.8839	27.8365	28.441	28.1659	28.3325	28.2299	28.3538	28.4444	28.5364	27.7633	28.2035	28.173	28.2067	28.3643	27.7198	27.5619	27.9519	28.0193	27.73
F1NT10	O14776	TCERG1	24.6322	24.2619	24.0463	24.7044	24.3999	25.1378	24.9961	25.3102	24.6406	24.3181	23.4121	24.2079	23.9461	23.5613	24.2655	24.9403	25.208	22.554	24.669	25.4335	25.7621	23.4344	24.326	22.6904	22.7945	23.6622	24.2686	23.2642	24.4018	23.4006	23.8222
O13268	O14818	PSMA7	27.8254	27.7846	27.7752	27.8498	27.8381	27.491	27.6492	27.7814	27.5204	27.649	27.8948	27.8109	27.4131	27.821	27.6982	27.6454	27.7925	27.6714	27.7166	27.6973	27.7211	27.7407	27.919	27.9043	27.8557	27.9612	27.6813	27.9092	27.8105	28.0315	27.8835
F1NSL3	O14910	LIN7A	26.2452	26.5588	26.6732	26.6722	26.3747	27.1895	27.2859	27.1183	26.8524	27.9814	25.8903	26.6462	26.7704	26.3828	26.855	26.995	27.1682	26.5228	26.8242	27.3485	27.85	25.9537	26.7526	26.4049	26.5058	26.7797	26.5166	25.6409	26.5419	26.2397	26.1501
D5LHI3	O14926	FSCN2	29.5345	29.4699	29.3332	29.2235	29.4283	29.3743	29.5981	29.3578	29.2911	29.2214	29.1112	29.2061	29.5187	29.0636	29.147	29.4099	29.2611	29.2979	29.4044	29.4422	29.3878	29.1005	29.3052	29.2065	29.3195	29.1116	29.5301	29.2703	29.2497	29.1128	29.2393
E1BWL4	O14936	CASK	23.7747	23.4302	23.3637	24.1792	22.895	24.2283	23.7989	23.4877	23.6221	24.0202	23.0927	23.2039	23.5193	23.975	23.357	23.2354	23.5877	24.1235	23.7908	23.3062	23.4955	23.2099	22.8727	23.4792	23.5462	23.6213	23.6806	23.5836	23.6023	23.4558	24.0393
F1N828	O14949	UQCRQ	24.2174	24.1984	24.9192	24.8796	24.8991	24.8578	24.8527	24.7342	24.3589	24.595	24.0955	23.9151	24.6467	23.6904	24.9455	24.9667	24.3094	25.0176	24.8514	25.0204	24.6069	24.2969	24.4758	24.5334	24.8791	23.9537	24.5288	23.9926	24.2168	24.4313	23.7785
P24032;E1C6R9	O14950	MYL12B	26.1199	26.099	25.6796	25.7526	25.9602	25.3824	25.922	25.8356	25.4966	25.6692	25.9405	25.984	25.9455	26.0778	25.8751	25.6812	25.4398	25.5768	25.6629	25.5928	25.6871	25.9768	26.0887	25.5597	25.3674	25.6344	25.747	26.1603	25.8169	25.8725	25.8084
E1C396	O14964	HGS	24.5154	24.6701	24.6855	24.9649	24.8964	25.1747	25.1636	25.6335	25.0703	24.9552	24.6667	24.7106	24.5297	24.4387	25.3795	25.2738	25.0289	24.6838	25.0407	25.5205	25.662	23.6148	24.8919	24.4371	24.4904	24.5655	25.2042	23.6385	24.7836	24.3377	24.3508
Q5ZI72	O14979	HNRNPDL	27.5559	27.5389	27.7934	27.5981	27.7516	27.6976	27.5624	27.7413	27.6805	27.2705	27.838	27.5046	27.7108	27.4893	27.6964	27.6947	27.7745	27.8134	27.5452	27.5085	27.5284	27.6457	27.7166	27.5068	27.6922	27.7816	27.5782	27.7884	27.6647	27.7961	27.5158
F1NVE5	O14980	XPO1	26.6924	26.6795	26.9082	26.9121	26.8116	26.871	26.5557	26.4772	26.9035	26.6445	26.973	26.5924	26.3864	26.9989	26.7487	26.8696	26.6083	27.1118	26.864	26.5353	26.7339	26.9658	26.7664	26.8322	26.939	27.0022	26.9599	27.2345	26.8422	27.1264	26.9441
F1NZ85	O15027	SEC16A	23.6168	23.7983	24.1287	23.4957	24.0183	23.7388	23.6446	23.7169	23.7769	23.741	23.7179	23.4691	22.7802	23.4441	23.5795	23.7647	23.715	23.965	23.8076	23.8841	23.8322	23.7231	23.6727	24.1198	23.9095	23.8347	23.7726	23.7227	23.7186	23.5011	23.719
E1BT40	O15075	DCLK1	27.0079	26.8298	26.3292	26.4848	26.6615	26.4627	26.7816	26.6298	26.1514	26.7776	27.0092	26.701	27.0446	26.9999	26.6599	25.7617	25.966	26.1325	26.2985	25.8756	25.9005	27.1194	26.7265	26.5222	26.5329	25.9556	26.8904	26.9035	27.2332	26.5395	27.1695
H9KZZ5	O15085	ARHGEF11	23.0506	22.7228	22.7654	22.3882	22.5486	22.5272	22.5671	22.5472	22.631	22.3471	22.6969	22.3872	22.7944	22.3392	22.2949	22.5026	22.8497	23.0041	22.727	22.5022	22.478	22.9215	22.9256	22.51	22.5267	23.0202	22.4826	22.8798	22.5756	22.72	22.6572
F1NQT4	O15118	NPC1	22.811	22.5154	22.3411	21.9436	22.2341	22.1624	22.1816	22.1086	22.2474	21.9582	22.6188	22.5255	22.4808	22.3758	22.2834	22.1656	22.4324	22.1544	22.2729	22.1311	22.0681	22.7675	22.3327	22.3028	22.4225	22.3826	22.3673	22.7447	22.7508	22.31	22.6984
E1BVC8	O15126	SCAMP1	24.9665	24.8263	25.6467	25.3781	25.5891	25.758	25.6676	25.6949	25.6426	25.6645	25.2141	25.6453	24.662	25.1718	25.2947	25.5667	25.4214	25.7252	25.3073	25.6852	25.7173	25.1882	25.3621	26.0494	25.6668	24.382	25.0002	25.2721	24.9754	25.7026	25.1612
E1C4J0;F7B5S0;Q5ZML1	O15131	KPNA5	23.9431	22.9889	23.6656	23.91	23.258	23.3557	23.3254	23.063	23.074	22.6189	22.8211	23.3443	23.9732	23.5113	23.3461	23.587	23.1821	23.1709	23.438	23.3091	23.1673	22.6816	23.3119	23.3684	22.8455	23.021	23.5356	22.9581	23.795	23.4421	23.6795
F1P1K3;R4GGW3	O15144	ARPC2	26.0471	25.7652	25.6688	26.2416	25.5669	25.7778	25.8255	25.7315	26.1015	25.8635	26.5487	26.177	26.179	25.8789	26.3828	25.9587	26.1878	25.5326	25.8181	25.7231	25.9204	26.7007	26.0796	25.8352	25.6732	25.5077	25.8259	26.1111	26.0588	25.5918	26.3791
E1C8Y3	O15145	ARPC3	24.4897	24.2505	24.2445	24.0509	24.2224	23.9843	24.4214	23.46	24.3921	23.734	24.5537	24.215	24.7081	24.3912	24.3507	24.1018	24.4912	24.2458	24.0808	24.2208	24.2817	24.7687	24.363	24.3721	24.3468	24.2978	24.2449	24.6006	24.424	24.2755	24.5471
F1NVL5	O15251	2005-09-01	27.1501	27.1004	27.4883	27.1777	27.555	27.2284	27.0141	27.3553	27.1589	27.042	27.5505	27.516	27.244	27.3625	27.3541	27.3254	27.172	27.2858	27.4559	27.259	27.2033	27.7855	27.4998	27.3929	27.3785	27.3736	27.4291	27.3936	27.5761	27.3408	27.2666
F1NX56	O15294	OGT	22.7675	23.0052	23.7899	23.4171	23.2014	23.8225	23.3125	23.3833	24.0786	23.6567	22.9153	23.6209	22.2691	22.7973	23.0918	23.624	23.9416	23.3366	23.8842	23.7465	23.7413	23.8936	23.5354	22.8607	22.6371	23.3668	23.3501	23.9107	23.235	23.1768	23.1316
E1C4B8	O15305	PMM2	25.1341	24.9043	25.0372	24.7145	24.8381	25.1123	25.0645	25.0659	24.6862	25.0122	25.1331	24.8252	24.4247	25.0402	24.7898	25.0781	25.0852	24.7828	25.2248	25.2675	26.0527	24.8833	24.8627	24.9992	24.9422	25.1267	25.4771	25.0217	24.8286	25.0455	24.8617
P40618;A0A0A0MQ46	O15347	HMGB3	27.6375	27.4916	27.6432	27.7055	27.6155	28.212	26.9287	27.4483	27.3036	27.4968	27.7344	27.6934	27.083	27.431	27.28	27.4607	27.3553	27.4033	27.3934	27.3892	27.146	27.1092	27.4381	27.1222	27.1989	27.6022	27.6257	27.0346	27.4322	27.6592	27.469
Q5ZLE6	O15372	EIF3H	25.2979	25.2383	25.2003	25.0643	25.3345	24.8581	24.5069	24.956	24.6806	24.6354	25.4619	25.2865	25.3806	25.3172	25.52	24.4207	25.1095	25.1263	25.1067	24.5509	24.5562	25.3418	25.1634	24.9102	24.9158	25.1273	25.2003	25.0543	25.3266	25.1365	25.4058
F1NDT3	O15394	NCAM2	24.4761	24.5184	25.2334	25.5033	24.6289	25.4601	24.8446	25.2409	25.4305	25.3507	25.7746	25.5531	24.6885	25.4778	25.3169	24.3971	24.7348	25.2223	24.954	24.3477	24.5791	25.8002	25.1443	25.7833	25.8726	25.4788	24.4931	25.4057	24.8121	25.8129	25.5543
F1NUA2	O15511	ARPC5	24.5154	24.2887	24.893	24.8291	24.9524	24.7646	24.8857	25.327	25.0775	24.8661	24.3617	24.9055	24.4052	24.2015	25.4024	25.0722	25.0758	25.0068	25.2608	25.2659	25.1456	24.0396	25.203	24.8731	24.6102	25.083	24.6522	24.1818	24.5369	24.769	24.3568
F1NI48	O15537	RS1	28.0411	27.7774	28.2413	28.3988	27.9517	28.9259	28.264	28.7091	28.3807	28.5621	27.7175	27.6227	27.584	27.6616	27.9428	28.6567	27.9985	28.3787	28.3779	28.6017	28.438	27.0708	27.4773	27.5853	27.6562	27.6919	28.2309	27.431	28.0076	27.9918	27.8766
Q05423	O15540	FABP7	28.9634	29.4899	29.3025	29.8817	29.5446	30.4305	30.0431	30.5845	29.5356	30.9846	29.0212	29.4657	29.2748	29.467	30.2436	29.6937	29.5977	28.7892	29.8022	30.2551	31.3236	28.5165	27.6061	28.3612	28.8361	28.9114	29.3672	27.8416	29.2286	28.7125	28.803
E1BYM1	O43148	RNMT	25.133	25.1084	25.0987	24.8831	25.0409	25.4233	24.6228	25.2645	24.9512	25.4732	25.0393	25.4579	25.1525	24.9828	25.0759	25.0727	25.1284	24.9832	24.9469	25.066	25.0863	24.5421	25.0306	25.2451	24.9005	25.1892	24.7582	24.6419	25.3166	25.0238	25.1438
F1NNQ9	O43172	PRPF4	25.1202	24.831	25.3275	25.1728	25.3844	25.5402	25.5192	25.5674	25.4174	25.0366	25.0976	24.7733	25.0271	24.9783	25.2773	25.643	25.039	25.3442	24.9531	25.584	25.2291	25.3903	25.0597	25.2667	25.4716	25.4178	25.8327	24.9876	24.9744	25.081	24.8881
F1P2G9	O43237	DYNC1LI2	24.6107	24.6424	24.7679	24.6827	24.7664	24.603	24.7878	25.0432	24.448	24.7049	25.0201	24.7285	24.4374	24.8356	24.737	24.8795	24.8338	25.1422	24.4747	25.0224	25.1667	24.9144	25.1295	25.0033	25.2385	24.8929	24.5333	24.7217	24.6549	24.8698	24.7297
E1BVP6	O43301	HSPA12A	26.097	26.1283	26.5954	26.5385	26.1157	26.8781	26.0208	26.3621	26.7342	26.7379	26.622	26.4955	26.5246	26.7096	26.5044	26.5178	26.3209	26.7557	26.5798	26.2164	26.7645	26.942	26.6176	26.7151	26.4852	26.5644	26.3859	26.87	26.701	26.7795	26.4483
F1P4I1	O43324	EEF1E1	23.3121	23.4027	23.5867	23.6722	23.2616	24.1113	23.8947	24.0584	24.2224	23.9218	23.8107	23.6459	23.4511	23.2187	23.6057	24.2485	23.5012	23.6028	23.8483	23.875	23.9353	23.3089	23.615	23.4133	23.3859	23.4201	23.6087	23.194	23.2357	23.5405	23.556
E1BZR1;F6SG96	O43390	HNRNPR	28.4337	28.4489	28.4215	28.436	28.4552	28.8829	28.4232	28.4995	28.3014	28.5298	28.2939	28.3343	28.2305	28.4953	28.3664	28.292	28.3837	28.0628	28.3368	28.3041	28.3116	28.2794	28.2745	28.3601	28.2759	28.555	28.4566	28.138	28.3605	28.3942	28.497
E1BZS8	O43396	TXNL1	26.9322	26.6859	26.9227	26.9964	26.9414	27.0527	27.1077	27.254	26.6793	27.1073	26.5046	26.9613	26.5869	26.8968	26.6893	26.9601	27.109	26.8163	26.9736	27.2254	27.4368	26.3839	26.6725	26.6174	26.8118	26.7321	27.0152	26.8284	26.9965	26.6348	26.6356
Q5ZI93	O43399	TPD52L2	25.2127	24.9216	25.1172	24.9828	24.75	25.2096	25.0802	25.704	24.9338	25.4449	24.9928	25.0732	25.4256	25.02	24.7598	25.5179	25.1576	24.4583	25.2571	25.4	25.644	24.5646	24.785	25.0119	24.9704	24.9987	25.3408	23.403	25.089	24.4976	24.7285
F1N8E6	O43402	EMC8	24.6773	24.3274	24.176	24.1536	24.1853	23.6115	23.7964	24.1312	24.3669	23.5952	24.4993	24.3075	24.3784	24.4596	24.6408	24.2339	24.1061	24.1941	24.0161	24.1881	23.6622	24.8236	24.5208	24.4932	24.3675	24.42	24.4661	24.2546	24.6072	24.4036	24.4678
F1NBT2	O43414	ERI3	24.4881	24.4153	24.3732	23.9992	24.4694	24.4105	24.2668	24.2282	24.3706	24.2391	24.2023	24.0609	24.5894	23.9478	24.3855	24.1033	24.0002	24.152	23.9834	24.5288	24.4168	23.9624	24.0135	23.7384	23.9445	23.6233	24.1913	24.1346	24.1497	24.2436	24.0303
E1BQ70	O43426	SYNJ1	24.7213	24.4144	24.4801	24.6238	24.2255	24.3097	24.3172	24.3899	24.5567	24.3633	24.3859	23.9989	24.4133	24.0732	24.2454	24.3191	23.748	24.3912	24.2283	24.1614	23.8817	25.1443	23.9564	24.4535	24.5218	24.4659	24.4698	24.6726	24.1208	24.293	24.7651
F1N8G9	O43432	EIF4G3	24.6229	24.8633	24.1043	24.1968	24.5185	23.8144	24.2514	23.3377	24.3039	23.9682	23.9898	23.5403	24.6074	24.2457	24.0653	23.9865	24.1825	24.4665	23.904	23.8871	23.9045	24.3247	24.0777	24.7984	24.2253	24.3267	24.8038	24.7313	24.1062	24.4084	24.4197
F1P331	O43488	AKR7A2	27.4278	27.2691	27.2871	27.7107	27.9089	27.7886	28.1	27.8697	27.8094	28.1959	27.6216	27.5982	27.4788	27.3657	28.1249	27.678	27.8712	27.7048	27.6225	28.0305	28.0401	27.8445	28.04	27.8576	27.9923	27.62	27.5786	27.6516	27.3233	27.6149	27.3568
F1NRX4	O43504	LAMTOR5	23.9534	24.3303	24.3337	23.8421	24.3295	23.9965	23.9828	24.0838	24.3874	23.9326	23.4972	23.9854	24.0549	23.5963	23.5838	24.4369	24.3479	24.4722	24.2904	24.3177	23.8499	23.7772	23.6867	24.2228	23.9684	24.0229	24.4293	24.4493	23.4772	24.0908	23.2646
Q5ZI57	O43617	TRAPPC3	23.9101	23.9889	23.7344	23.9493	23.5815	24.0388	24.0175	23.9849	24.5254	23.9674	23.0872	23.7981	23.3104	23.8849	23.4038	24.0052	24.2862	23.5426	24.0756	24.1433	24.2889	22.8394	23.7179	23.4583	23.3898	23.9768	23.9062	22.6389	23.89	23.1879	23.7642
F1P4Q4	O43639	NCK2	23.8125	23.8253	24.093	23.6932	24.3132	23.3471	23.5804	23.8635	23.6681	23.236	24.1317	23.8418	23.9029	24.0826	23.8301	23.7409	24.0893	23.6588	23.9143	24.2327	23.4885	23.8259	24.2464	23.7781	23.5539	24.2774	24.003	24.2142	24.1675	24.1944	23.927
E1C275	O43670	ZNF207	25.5105	25.4067	25.4004	25.352	25.2147	25.2537	25.4251	25.7507	25.5435	25.6079	24.6008	25.2215	24.2545	25.3245	25.0158	25.5107	25.773	25.26	25.3998	25.7225	25.5608	23.6936	24.7509	24.7199	24.6645	25.3705	25.4582	24.359	25.4304	24.6254	25.1626
F1NDF3	O43678	NDUFA2	23.3337	23.4723	23.1768	23.366	23.4294	24.2358	23.7324	24.5964	23.8718	24.0527	23.2363	23.2876	24.7945	23.2793	23.7317	23.8179	24.3367	22.494	23.2681	24.594	24.1454	22.7529	23.3191	22.6019	23.0024	23.0695	23.4312	22.5441	22.8991	23.202	23.4333
Q8JG30	O43704	SULT1B1	26.0845	25.912	26.214	26.0447	26.0054	25.825	26.2293	25.9791	25.8467	26.0403	25.311	25.8943	25.2066	25.7548	25.419	26.1904	26.1441	25.6267	26.2706	26.167	26.2116	24.4397	26.0607	25.4795	25.2878	25.9214	25.8673	24.1326	25.8119	25.6684	25.8257
Q90734	O43707	ACTN4	29.0547	28.9933	29.1662	29.3428	28.9768	29.4863	29.2007	29.38	29.3847	29.5369	28.7722	28.9701	28.7032	29.0552	29.0084	29.4764	29.3719	29.346	29.2709	29.4359	29.5635	28.5885	28.9143	28.8388	29.0194	29.1925	29.2657	28.7268	29.1646	29.0067	29.036
F1P1G7	O43719	HTATSF1	24.1254	23.9166	24.3531	23.5449	24.1668	23.4816	23.7846	23.4331	23.8405	23.3122	23.7374	23.7146	23.8449	24.2343	23.9144	24.1072	24.0953	24.1608	24.3004	23.726	23.7406	24.3634	24.2757	24.416	24.4669	24.2284	23.6406	24.2161	23.8989	24.198	24.2475
E1BV06	O43759	SYNGR1	24.5232	24.1942	24.1421	24.8802	24.154	26.4048	25.428	26.0455	23.9915	26.4712	24.0111	24.9256	25.124	24.7021	25.9801	24.9293	25.1643	23.7485	24.6456	25.9941	25.8305	23.9654	24.2531	24.1166	24.013	23.4341	24.8218	23.4544	24.638	23.5371	24.064
F1NBD1	O43776	NARS	24.2048	24.1257	24.0057	24.5729	24.0757	24.97	24.488	24.2112	24.6638	24.7916	24.7408	24.3435	24.4709	24.7478	24.3682	24.334	24.3441	24.6203	24.2675	23.9495	24.1246	25.7989	24.4822	24.5983	25.0461	24.7312	24.4478	24.8587	24.7795	24.9913	24.941
E1C538	O43809	NUDT21	26.0122	26.003	26.0457	26.063	26.1193	26.6495	26.5701	26.5803	26.4684	26.2575	26.0286	26.1126	26.0187	26.007	26.2448	26.2993	26.4815	25.9639	26.0941	26.5724	26.5509	25.8615	26.254	26.07	25.7952	26.46	25.9854	25.5277	26.1029	25.818	25.9869
F1N9V4	O43813	LANCL1	24.8357	25.0725	24.6082	25.1601	24.7972	24.9567	24.543	25.0827	24.8823	25.0702	24.2155	24.3592	23.8154	24.8487	24.3386	24.6013	24.4078	25.1082	25.258	24.5533	24.8637	24.0471	24.1932	24.8908	24.6806	24.6717	24.6853	24.0235	24.5723	24.797	25.4299
E1C837	O43815	STRN	25.7217	25.7464	25.9292	25.4322	25.7674	25.2508	25.4123	25.2614	25.5269	25.2946	25.4743	25.3026	25.4398	25.4208	25.8947	25.7461	25.4079	26.1057	25.8287	25.2668	25.5379	25.0562	25.4646	25.173	25.3817	26.0973	25.5845	25.7061	25.6199	25.726	25.3263
F1NUT5	O43865	AHCYL1	26.3222	25.8744	25.914	25.5939	25.9772	25.8266	25.4553	25.3628	25.5516	25.4762	26.241	25.5727	26.1658	26.1052	25.2305	25.4957	25.3412	25.9588	25.5634	25.6459	25.5865	25.9586	25.6169	25.7929	25.7232	25.7879	26.0694	26.4529	26.0492	25.8278	26.3457
F1NYD0	O60216	RAD21	23.8851	23.2237	23.3349	23.2323	23.4408	22.9013	22.9384	22.8095	22.6196	22.7799	23.7368	23.302	23.3946	23.3848	23.1559	23.1881	22.7467	23.4271	23.0172	23.1156	22.8256	23.4139	23.4491	23.2837	23.2766	23.7614	23.1933	23.8543	23.2654	23.4128	23.3667
F1NIC5	O60220	TIMM8A	24.7648	25.0669	24.9963	24.6561	25.1792	24.6172	25.5891	24.8133	24.882	24.7259	24.8945	24.4919	25.2432	24.2684	24.9939	24.7937	25.1477	25.3067	25.0027	25.072	24.7853	24.6452	25.1006	24.7306	24.8592	24.6555	24.6185	24.4007	24.2826	24.7124	24.7286
Q5ZL26;F1NZC6	O60256	PRPSAP2	23.9925	23.8087	23.3498	24.2771	23.6199	24.2063	24.0328	23.6639	23.8631	24.1421	23.8151	23.9308	24.397	24.6007	23.7002	23.8003	23.7669	23.98	23.9024	23.9332	23.4929	24.9629	24.0006	23.9404	24.45	24.123	24.122	24.5014	24.2241	24.2236	24.879
F1ND21	O60331	PIP5K1C	23.8783	24.0891	24.2186	24.4158	24.2672	24.3112	24.4536	24.3035	24.269	24.368	24.0372	24.1945	24.109	24.0411	24.5133	23.9018	24.2053	24.3759	24.2322	23.9924	24.0858	23.5374	24.351	24.2566	23.8319	24.2999	23.8593	23.5493	24.3038	24.0627	24.1877
F1NDF4	O60341	KDM1A	23.5607	23.3907	23.62	23.5918	24.3258	23.7764	23.4119	23.613	23.8473	23.6521	23.5922	23.6992	23.6209	23.5672	23.5346	23.7675	23.7089	24.1282	23.8304	23.6667	23.3382	23.5418	23.7847	24.1777	24.0892	23.7441	23.3916	24.0706	23.2277	23.3555	23.2421
F1NZX7	O60749	SNX2	23.9043	23.8153	23.7364	24.3935	24.1679	24.668	24.1041	24.8317	24.2928	24.6796	23.2901	23.756	23.3864	23.5664	24.5898	24.4674	24.554	23.6822	24.0854	24.5785	24.8485	22.9303	24.2077	23.4024	23.1245	23.5533	24.4216	23.0946	23.8056	23.6768	23.5195
F1NJ69	O60763	USO1	26.1051	26.1472	25.9906	25.9627	26.1588	25.9181	25.905	26.1814	26.0434	26.17	26.3483	26.2152	25.9932	26.2326	26.1389	26.3268	26.3132	25.9423	26.0819	26.2514	26.4612	26.0493	26.2785	26.4406	26.2746	26.2777	26.2809	25.9463	26.1939	26.2114	26.2032
Q9PSW9;P0C1H4;P0C1H3;A0A0A0MQ64	O60814	HIST1H2BK	31.4713	31.1315	31.2344	31.6348	31.3518	32.6252	32.1676	31.9362	31.2008	31.8516	30.4776	31.2082	31.5934	31.2078	31.7187	30.8753	31.6963	30.7225	31.3072	31.9149	32.0751	30.3554	30.6063	30.614	30.3836	30.8515	31.6325	30.0109	31.1097	30.4463	30.8681
Q5ZMC0	O60869	EDF1	23.632	23.2118	23.0835	23.9227	23.1708	24.61	23.9579	24.6612	23.4266	24.8206	21.9398	23.4795	22.6414	22.6763	24.0288	24.0076	24.485	22.7674	23.2501	24.8837	25.14	22.9219	22.788	22.836	22.2056	22.51	23.8957	21.7918	22.8951	22.7629	22.7235
F1NJ18	O60883	GPR37L1	21.4191	21.5457	21.2934	21.7351	21.362	22.9085	22.3922	22.7198	21.7561	23.0771	21.6214	21.6832	21.6665	21.0366	22.6065	20.8298	21.3123	21.5008	21.5335	22.691	22.9832	20.808	21.3863	21.7326	21.0419	21.5638	21.3875	20.7475	20.721	21.1828	21.3455
F1NMI2	O75061	DNAJC6	25.8137	25.8979	26.1643	26.3626	26.0064	26.157	25.8223	25.7409	26.2108	26.0102	25.9621	26.2079	25.7937	25.9958	26.13	25.933	26.0792	26.2602	26.1559	25.6465	25.8641	26.0899	26.1492	25.9186	26.221	26.0746	26.0817	26.0039	25.9051	26.09	26.1042
O93277	O75083	WDR1	29.0463	29.029	29.2039	29.1991	29.363	29.1304	29.1623	29.157	29.0742	29.1058	28.9761	29.0097	29.0681	29.0364	29.1266	29.2744	29.1217	29.3224	29.2779	29.3102	29.1176	28.9136	29.0753	29.1916	29.251	29.2587	29.0834	29.1512	29.108	29.1457	29.1117
E1BSR3	O75122	CLASP2	24.0898	25.0632	24.1731	24.7829	24.7403	24.6922	24.3504	24.3704	24.6007	24.8173	24.0581	24.7609	24.7142	24.9053	24.0071	24.4151	23.9902	24.6345	24.2123	24.072	24.3098	24.4917	24.4859	24.402	23.8683	24.5784	24.3157	25.5842	25.2483	25.0232	24.7791
E1BQH6	O75170	PPP6R2	23.4906	23.163	23.5861	23.2872	23.472	23.2372	23.4465	23.2862	23.3297	22.9384	23.4338	23.0454	23.5711	23.6176	22.8363	23.3879	23.2914	23.5303	23.4406	23.3459	23.1757	23.9547	23.4778	23.3247	23.2595	23.2637	23.5207	23.8911	23.3082	23.6336	23.4244
Q5F3Z5	O75190	DNAJB6	22.9584	22.9683	23.0896	22.8559	22.924	23.3283	23.259	22.7312	23.2613	23.0008	22.7327	22.8505	23.4006	22.919	23.0207	22.818	22.946	22.9103	23.1401	22.8085	23.205	22.9782	23.0442	22.9078	22.9183	22.8372	23.1353	22.9258	22.854	22.8586	22.8774
F1NZ09	O75223	GGCT	26.343	26.608	26.0043	25.7427	26.0316	25.4348	25.1938	25.3505	25.5055	25.2277	26.3655	25.8465	26.4108	26.3128	25.9956	25.4077	25.6232	25.6887	25.7547	25.6411	25.3106	26.2691	26.0772	25.9556	25.6408	25.5747	26.3275	26.3371	26.3504	26.3438	26.3752
F1NP51;P14732	O75292	LMNB2	28.252	28.2327	28.1219	28.3364	28.3215	28.9722	28.7695	28.9587	28.4917	29.1367	27.8845	28.3146	28.3769	28.216	28.5359	28.5986	28.5111	28.1154	28.5807	28.9507	29.1711	27.493	28.1705	27.7299	27.7676	28.1918	28.3783	27.5191	28.2439	27.8702	27.9234
F1NZ68	O75323	GBAS	23.3558	23.6281	23.6616	23.7273	23.8822	24.1704	23.8692	24.1559	24.199	24.3245	23.0142	23.8637	23.411	23.331	23.6348	23.7383	24.6749	22.9437	23.5096	24.0656	24.3423	22.8166	23.1613	22.6625	22.4782	23.4697	23.808	21.9765	23.391	23.3921	24.1691
E1C243	O75334	PPFIA2	23.4663	24.5466	24.4223	23.5569	24.5629	24.4256	24.4974	24.4277	24.617	24.5528	23.9423	23.7497	23.6904	24.0791	23.5923	24.5943	24.6729	24.1531	24.0098	24.3302	24.5737	23.0507	24.3269	23.9408	23.6922	24.1922	23.6965	23.8882	24.3762	23.4573	23.8698
P80585;F1NVH2	O75347	TBCA	25.7797	25.646	25.5186	25.6299	25.7342	24.9487	25.2592	25.3146	25.2321	25.4071	25.2798	25.2175	25.6708	25.7103	25.3233	25.4041	25.3406	25.702	25.6299	25.3115	25.3484	25.0712	25.3349	25.2585	25.1167	25.2212	25.782	25.1969	25.6401	25.4575	25.799
E1C3C6	O75348	ATP6V1G1	29.037	29.0338	29.0652	29.1533	28.9101	29.1371	29.2035	29.2616	28.7516	29.6311	28.592	29.1645	29.8859	28.963	29.2556	28.9846	28.9646	28.9254	29.0533	29.3635	29.6049	28.7156	29.1705	29.3012	29.2103	29.1884	28.8911	28.2148	29.1112	29.2038	28.9593
F1NP35	O75363	BCAS1	22.3665	23.1055	22.6815	23.6195	22.8716	23.7171	23.2554	23.574	22.2883	25.5286	21.9076	23.4841	24.2419	23.5045	22.8307	22.6213	23.2237	22.2047	22.9658	22.3609	24.5225	21.4818	22.9376	22.0454	21.8153	22.0412	22.8557	21.8083	23.0901	22.035	22.4789
O93327	O75367	H2AFY	26.4187	26.3791	26.3343	27.3409	26.3619	27.8062	26.5699	26.5134	26.702	27.2836	25.955	26.3855	25.3355	26.2916	25.8837	26.3137	26.2373	26.4326	26.6623	26.3303	26.4859	25.7094	25.7501	26.1863	25.9915	26.1385	26.3426	26.452	26.0714	26.0585	26.9574
E1BQN0	O75380	NDUFS6	24.8505	25.1031	24.7115	25.2061	24.7326	25.2996	25.9985	25.3988	25.0984	26.2928	23.9469	24.8964	24.9939	24.644	25.0655	25.017	25.6227	24.0868	25.1082	25.3661	26.5963	23.8073	24.9685	24.343	24.3166	24.6543	24.964	23.5009	25.0484	24.3969	24.6349
Q5ZJW4	O75396	SEC22B	23.7893	23.6399	23.3075	24.2829	23.2068	24.4612	24.1544	23.8386	24.0676	24.6312	24.0788	24.0222	23.0658	24.0928	23.6101	23.388	23.7824	23.7622	23.6222	23.3795	22.9825	24.0655	23.2743	23.8376	23.7685	23.7863	23.3843	24.3531	23.4854	23.7351	24.581
E1C586	O75410	TACC1	23.934	23.6393	23.5453	23.3924	23.2019	22.9846	23.2833	24.2639	23.6717	23.3941	23.4204	23.3956	23.5673	23.5387	23.6935	23.414	23.1325	23.8877	24.14	23.7127	23.6082	23.5704	23.6892	23.9003	23.706	24.4355	23.3272	23.4643	23.7083	23.6979	23.6255
Q5F419	O75453	VAPA	24.4033	24.4267	25.0281	25.2967	24.8366	25.0537	24.9586	24.7131	25.0888	25.1083	25.1451	25.1198	24.3441	25.1074	24.5597	24.2417	24.7543	25.0408	24.6235	24.6998	24.6632	25.311	24.9839	25.4548	25.2748	25.0937	24.6219	25.2009	24.9422	24.9897	25.1715
F1ND23	O75489	NDUFS3	26.1499	25.7263	25.9088	25.8885	25.9341	25.8518	25.7945	25.7859	25.7426	25.6361	25.8809	25.9366	26.4167	25.8348	25.6606	25.6349	26.2484	25.8743	25.7407	25.5466	25.6248	26.1497	26.0083	25.8777	25.8903	25.3807	26.026	25.9227	25.8672	26.0355	26.2189
Q5ZMR4	O75494	SRSF10	26.3331	26.5361	26.5677	26.2635	26.6273	25.6789	26.0205	25.7171	26.2486	25.6403	26.5005	26.2903	26.4145	25.9648	26.3537	25.7923	26.5463	26.543	26.3591	26.0519	25.9035	25.924	26.0782	26.2307	26.3406	26.5797	26.4916	26.2893	26.4001	26.6648	26.1647
E1BW06	O75521	ECI2	24.2898	24.0516	23.991	23.5849	23.0533	24.073	24.3791	24.7587	23.8226	24.5947	22.9582	23.6737	24.055	23.9036	23.9381	23.8675	24.4396	23.672	24.0057	24.6645	24.5744	22.8372	24.0454	23.0193	22.8071	22.5768	24.0079	23.2114	24.0566	23.3331	23.8898
F1NKE9	O75525	KHDRBS3	25.1768	25.0545	25.4036	25.1217	25.6146	24.8559	25.1891	24.9915	24.945	24.7717	25.0334	25.3624	25.0798	25.1361	24.9357	25.0172	25.1875	25.1083	25.4349	25.213	24.928	25.399	25.6995	25.4956	25.5612	25.5939	25.082	25.4783	25.3251	25.3105	25.1394
E1C2C3	O75533	SF3B1	24.8246	24.6938	24.7435	25.1069	24.7506	25.2643	24.4765	24.5433	24.7706	24.6232	25.0158	24.5961	24.3135	25.1645	24.6701	24.0303	24.3289	24.6766	24.831	24.5171	24.3901	25.4954	24.1934	25.236	25.2264	24.697	24.6732	25.5308	24.7772	24.7045	25.4674
Q6XBN6	O75553	DAB1	23.6796	23.7439	23.4708	23.5212	23.4393	23.5136	24.3029	23.8533	23.7928	23.6285	23.8341	23.3593	23.9291	24.075	23.4083	24.0561	23.803	23.335	23.4796	23.9114	23.8942	22.8943	23.8902	23.3073	23.4128	23.7446	23.7284	23.7869	23.8306	23.2387	23.7044
F1NPS0	O75694	NUP155	23.5178	23.1756	23.3907	23.3558	23.2897	23.4302	22.9605	23.5262	22.9289	23.1415	23.1829	23.3842	23.1597	23.6633	22.8279	23.5233	23.2355	23.9566	23.4156	23.4314	24.2298	23.4535	23.4488	23.3954	23.7766	23.6336	23.9389	23.6483	23.6027	23.7295	23.5087
F1NFP6;E1BZ76;R4GHL4;R4GJR2	O75781	PALM	23.3757	23.3026	23.5704	23.431	23.2492	22.9716	24.0435	23.1139	23.4896	23.8843	23.4572	23.9602	23.0325	23.1693	23.3457	22.2575	23.4673	23.7344	23.266	22.8192	23.1689	23.5697	22.6675	23.6693	23.4178	23.4841	22.8531	23.5815	23.3624	23.6838	23.3739
Q5ZKA4	O75822	EIF3J	24.872	24.9672	24.995	24.9198	24.9752	24.6443	24.9206	24.8974	24.6867	24.6384	25.211	24.9579	24.9062	24.7128	25.0018	25.0648	25.1932	25.1937	24.9486	24.8897	24.9267	24.8589	24.7285	25.4632	25.1768	25.0759	24.9534	24.7466	24.9104	25.1053	24.7197
F1P1R3	O75832	PSMD10	24.4969	24.3378	24.7504	24.4325	24.905	23.8064	24.0237	24.3449	24.7241	23.896	23.8467	24.0062	24.1221	24.3223	24.0491	24.6784	24.5485	24.4912	24.3398	24.376	24.3283	24.0211	24.3257	24.6714	24.8926	24.7467	24.3371	24.1848	24.2806	24.3336	24.0957
F1NPG2	O75874	IDH1	28.9539	28.9794	28.8123	28.8872	29.0101	29.0933	29.3248	29.0332	28.6652	29.0506	28.6588	28.6517	28.8255	28.6279	28.6691	29.1573	28.875	28.781	28.9407	29.1861	29.0588	28.7172	28.9621	28.7192	28.7041	28.9535	28.9724	28.879	28.7631	28.6103	28.6969
F1N8W8	O75914	PAK3	24.5713	24.4209	24.6021	24.2272	24.768	23.5851	23.9832	23.9024	24.1131	23.6792	24.7286	24.5926	24.5418	24.1146	24.3919	24.1521	24.2933	24.5432	24.3664	24.0221	24.0069	24.6652	24.6257	24.6379	24.5089	24.5172	24.2885	24.639	24.4717	24.6255	24.4201
Q5F433	O75915	ARL6IP5	23.4099	24.0043	23.989	24.3451	23.8618	24.6812	23.7699	23.4733	23.7781	24.7361	24.0458	23.6198	24.0879	23.9558	23.9987	23.5708	23.6188	23.3006	23.806	23.7022	24.0263	23.9935	24.0138	23.7881	24.0626	23.8808	23.9051	24.0053	23.9055	23.8104	24.3134
E1BTS4	O75934	BCAS2	23.8803	24.2978	24.3506	24.2723	24.2553	24.4416	24.5232	24.7725	24.369	24.531	24.0829	23.9383	23.994	23.8716	23.9844	24.5737	24.7849	24.4541	24.4476	24.8422	25.3793	24.224	24.0997	23.15	24.4399	24.31	24.0859	24.0585	24.4594	23.5452	23.9082
E1C658	O75947	ATP5H	27.0408	27.1309	27.0772	27.1332	27.1206	27.4873	27.5473	27.5817	27.1339	27.3026	26.6358	26.5795	27.1667	26.4828	27.0633	27.2918	27.2311	26.8681	27.0929	27.1923	26.9111	26.4638	27.0302	26.8683	26.6998	26.5141	27.0749	26.3846	26.6939	26.8451	26.9396
F1NIL3	O75964	ATP5L	23.254	23.3008	23.0654	23.6865	23.3425	23.5077	24.0371	22.813	23.6124	23.5567	23.3029	23.5712	23.537	23.4282	23.883	23.2291	23.4298	23.3331	23.374	23.4602	23.5124	23.3116	23.1966	23.3983	23.5251	23.3737	23.3839	23.3155	23.0537	23.078	23.7296
F1N9G0;R4GIB2	O75970	MPDZ	27.4812	27.5255	27.3115	27.0954	27.3282	27.0956	27.1822	27.2544	27.2026	26.8807	27.3406	27.1897	27.3024	27.2861	27.2782	27.6362	27.3448	27.5289	27.4131	27.4602	27.3233	27.3857	27.4838	27.5843	27.622	27.3741	27.5845	27.6312	27.5012	27.355	27.3542
F1NNP6	O76003	GLRX3	26.4967	26.3963	26.4117	26.0202	26.7457	25.8663	26.5537	26.0725	26.27	26.0031	26.5028	26.0839	26.5132	26.2318	26.8553	26.2	26.4344	26.3389	26.2344	26.15	26.1032	27.0053	26.3186	26.6961	26.4981	26.3544	26.3067	26.2721	26.2899	26.5947	26.5175
E1C8I7	O76054	SEC14L2	24.486	24.8129	24.7743	24.9502	24.8073	25.1263	24.504	24.8277	24.2834	24.7124	24.6112	24.73	25.2185	24.7709	25.1392	24.7238	24.8228	23.8555	25.0173	25.2583	24.8992	24.6116	24.8903	23.9018	23.7893	24.0942	25.0179	25.1493	24.9782	24.9357	24.8342
E1BVX9	O76094	SRP72	24.0407	23.7973	24.3071	24.2332	24.1699	23.8576	24.0941	24.1162	24.3075	23.8689	24.4133	24.4037	23.9603	24.0034	24.1681	24.1256	24.0919	24.5514	24.1592	24.2782	24.2027	24.2407	24.023	24.2677	24.0802	23.912	23.8257	23.9513	24.0184	24.1461	24.1724
E1C6P4	O94811	TPPP	27.2545	27.1842	27.2946	26.9761	27.1327	26.9984	26.8828	26.8234	27.019	26.8608	26.3631	27.1378	26.6865	27.1758	27.1626	27.221	27.5042	27.0412	27.274	27.0921	27.0091	26.577	26.9699	27.245	26.9975	27.2626	27.0854	26.1717	27.0856	27.0176	26.9742
F1NQU1	O94819	KBTBD11	26.3574	26.1872	26.4179	26.0746	26.6079	25.8202	25.782	26.0711	25.9852	25.8109	26.3205	26.0963	26.3915	26.2847	26.3329	26.1206	25.8874	26.4356	26.2337	26.3422	26.1129	26.2385	26.3986	26.7987	26.6608	26.4294	26.4216	26.4928	26.2712	26.3668	26.3373
F1NLG4	O94830	DDHD2	24.4934	24.7374	24.3355	24.7163	24.3565	24.8029	24.3527	24.9197	24.8798	24.8235	24.6228	24.2629	24.7295	24.5246	24.5677	24.85	24.3702	25.2488	24.8884	24.9785	24.6972	24.2108	23.8974	23.1936	23.6069	24.5237	24.7848	25.0566	24.4861	24.8429	24.8184
E1C516	O94903	PROSC	26.7902	26.7442	26.4743	26.3769	26.1361	26.0042	26.1173	26.0758	26.2864	26.0704	26.7937	26.5461	27.0407	26.7686	26.3568	26.2404	26.2931	26.3043	26.3724	26.3633	26.3061	27.0671	26.6085	26.5175	26.4389	26.5106	26.8287	26.9163	26.928	26.8011	26.7151
F1NSV7	O94925	GLS	26.064	25.9381	25.866	25.9013	26.1331	26.6088	26.4805	26.1103	26.3075	26.457	26.4152	26.0895	25.7324	26.1362	26.2196	26.2883	26.4428	26.0168	25.973	26.4278	26.1011	26.2602	26.03	26.0568	26.1185	26.1229	25.965	25.9005	25.7192	26.0456	26.1335
E1C866	O94973	AP2A2	29.7913	29.9741	29.7816	30.0016	29.7426	29.7819	29.6697	29.455	29.8921	29.6998	29.8893	29.8689	29.6299	30.0553	29.8271	29.7873	29.7551	30.0779	29.9682	29.4101	29.6276	30.1239	29.771	29.9618	30.1241	30.0511	29.9717	30.2823	29.9314	30.2134	30.1074
F1NPM6	O95299	NDUFA10	26.9693	26.8214	26.6075	26.5062	26.6094	26.2725	26.783	26.7714	26.2929	26.397	26.6381	26.6282	27.0372	26.8745	26.8111	26.6412	26.6537	26.5895	26.5637	26.608	26.3271	27.1175	26.7124	26.5809	26.6526	26.3932	26.8837	26.8002	26.6638	26.5857	27.0088
E1BRI5	O95372	LYPLA2	27.1309	27.3	27.1329	27.0597	27.1273	27.2325	27.5437	27.4654	27.1671	27.5703	26.9756	26.7824	27.3784	26.6975	27.294	27.3241	27.2307	27.5403	27.2412	27.5113	27.1674	27.0559	26.9341	26.9795	26.9297	26.7648	27.1277	26.7355	26.8621	26.8936	27.0044
F1NBA8	O95373	IPO7	24.0829	24.3704	23.8716	23.9441	24.2398	23.615	24.1372	23.3665	23.6191	24.2031	24.0515	23.7488	23.8449	23.8509	24.1617	23.8767	23.8395	23.9317	23.9288	23.7821	23.9036	24.7489	24.4424	24.3442	24.4762	24.0946	23.8295	23.995	23.9611	24.3864	24.0369
E1C123	O95433	AHSA1	26.6728	26.593	26.4303	26.0756	26.6591	26.4424	26.4167	26.4642	26.4557	26.3349	27.1013	26.6493	27.0887	26.8839	26.8883	26.7331	26.4733	26.3168	26.2608	26.5698	26.5607	26.9999	26.7258	26.8397	26.5884	26.5752	26.2875	26.7446	26.54	26.8058	26.703
Q5F3H4	O95456	PSMG1	22.5731	22.497	22.3593	22.4219	22.5251	22.0059	22.3307	22.2634	22.3798	22.017	22.9005	22.5839	22.6153	22.772	22.399	22.2183	22.302	22.9536	22.3996	22.2041	21.9091	23.169	22.1902	22.9207	22.816	22.7556	22.5004	23.1996	22.6275	22.7804	22.582
F1N8D9	O95501	RAC1	25.1465	25.6307	25.8782	26.8122	25.8014	26.9769	26.568	26.6182	26.6765	28.1849	26.3904	26.6039	26.0812	26.2821	26.5131	25.9508	26.2292	26.4366	26.5011	25.9338	26.9344	26.1486	25.8774	26.3314	26.5934	26.3314	25.7454	26.4247	25.8153	26.4569	26.085
F1P451	O95573	ACSL3	23.196	23.4468	22.9729	24.0935	23.1597	24.6652	23.3483	22.8353	23.0115	24.127	22.8131	22.9968	23.2973	22.8452	23.1375	22.5613	22.6829	23.2362	23.4719	23.0204	23.3904	23.1838	23.2031	23.4074	23.1396	22.8675	22.8261	24.1039	22.9561	23.069	23.2317
E1C6W3	O95747	OXSR1	23.3136	23.3744	23.5736	23.7296	23.2119	23.3597	23.3441	22.9121	23.5629	23.3484	23.8231	23.5086	23.844	23.4699	23.5785	23.2073	23.163	23.4785	23.5343	22.899	22.846	23.7242	23.3958	23.0073	23.4418	23.4055	23.5773	24.3444	23.5579	23.3391	23.5353
F1NC26	O95757	HSPA4L	30.1632	30.0967	29.8782	29.7951	29.9732	29.6283	29.9326	29.7655	29.7059	29.6031	30.0736	29.838	30.1603	29.9486	29.8383	29.7952	29.9377	29.8835	29.8813	29.8705	29.8128	30.1613	30.0031	30.1118	30.0556	29.9895	29.963	30.2337	30.0079	30.0067	29.9977
E1BZ75	O95777	LSM8	26.3515	26.0615	25.9395	25.4514	25.997	25.3165	25.547	25.6587	25.9506	25.3741	26.3113	25.8861	26.3519	26.2133	25.7011	25.7737	25.4498	25.6138	25.7033	25.7601	25.4849	26.3489	26.3204	25.6864	25.5906	25.4938	26.3759	26.3406	26.381	26.0657	26.2272
F1NHD1;F1NHE0	O95793	STAU1	25.7422	25.6289	25.6925	25.5501	25.9057	25.5929	25.5955	25.8051	25.5331	25.4543	25.4773	25.5407	25.1795	25.6535	25.5221	25.6214	25.5582	25.5859	25.6239	25.48	25.5711	25.4578	25.3771	25.749	25.55	25.6783	25.6337	25.5906	25.7005	25.6311	25.6418
R4GFH1	O95810	CAVIN2	26.4268	26.8689	26.3733	26.012	26.3524	26.1561	26.5583	26.3504	26.676	26.5013	27.1418	26.3941	26.1052	26.3144	26.0109	26.1653	26.2566	26.0315	26.3709	26.5425	26.7926	26.0591	26.5072	26.1374	26.3597	26.0525	26.8531	26.1004	26.6095	26.1791	26.265
F1P2D2	O95861	BPNT1	25.4222	25.3674	25.0975	25.1575	25.0657	24.5905	25.3977	24.5871	25.0309	24.7928	24.9057	24.6319	25.2334	24.6715	24.933	25.0616	24.2029	25.0167	25.0283	24.9555	25.0535	24.3218	25.0934	24.7866	24.7699	24.8421	24.8171	24.9814	24.7635	24.7729	24.5846
P00174	P00167	CYB5A	24.4296	24.3701	24.3048	24.9277	23.9841	25.0347	24.5392	24.6895	24.6872	25.2329	24.7183	24.6744	24.5162	24.3935	24.3797	24.4653	24.611	23.9468	24.52	25.0398	24.8216	24.1649	24.4551	24.01	23.9015	24.4322	24.5758	23.846	24.4413	24.2711	24.6413
P00368	P00367	GLUD1	22.9402	22.7253	23.0126	22.8853	22.9207	23.3095	22.9032	22.829	22.9387	22.7724	22.7936	22.9908	22.5831	22.8931	22.9295	22.8798	23.1895	22.8309	23.1069	22.7371	22.7757	22.7012	23.3827	22.8571	22.8289	23.0148	22.917	22.8691	22.8105	22.9002	22.706
P18944	P00403	MT-CO2	24.7298	25.8404	24.904	26.3485	24.7162	26.6864	26.5151	25.8659	26.1913	26.4163	25.5454	25.6057	25.158	25.3432	25.4507	25.5061	24.7006	25.7764	25.9665	25.4065	24.8719	25.6811	24.1674	25.5577	25.0902	24.2662	24.7168	26.0243	24.7772	25.3447	25.8682
F1NZ91	P00491	PNP	24.18	24.2721	23.8828	24.2973	24.1331	23.8937	23.7628	23.8383	24.4823	23.56	24.2824	23.8732	24.5971	24.0487	24.3213	24.2631	24.1319	24.3441	24.403	23.9461	23.8182	24.9747	24.4871	24.3969	23.4752	24.2607	24.6297	24.682	24.281	24.0738	24.2076
Q9W719;F1NBZ6	P00492	HPRT1	24.549	24.3313	24.2784	24.5265	24.7342	24.4664	24.7712	24.7101	24.8279	24.46	24.7774	24.0915	24.3932	24.5644	24.3492	24.3425	24.8338	24.6974	24.4314	24.2889	24.4479	24.6478	24.3295	24.3449	24.2898	23.9551	24.3299	24.8904	24.6129	24.2365	24.802
F1NU17;P51903	P00558	PGK1	32.8861	32.9346	32.8592	32.8798	32.795	32.8767	33.0167	33.1072	33.0437	33.0434	32.6753	32.7811	32.9485	32.7555	32.946	33.2597	32.9958	33.0033	33.0394	33.281	33.1314	32.6795	32.9492	32.864	32.8304	32.9607	32.9157	32.5474	32.9398	32.837	32.6813
P05081	P00568	AK1	27.0889	26.7505	27.0613	26.8586	26.882	26.8414	26.9485	26.9208	27.1584	26.736	27.3751	27.2268	26.908	27.1124	27.2125	27.1356	26.9561	26.8234	27.076	27.0987	27.0019	27.0061	27.2803	27.0562	27.1196	27.2569	27.2891	26.6407	27.2336	27.3955	27.1028
P07630	P00918	CA2	33.5224	33.7354	33.7976	33.9043	33.6976	33.7073	33.5826	33.7779	33.78	33.7707	33.4863	33.6102	33.3989	33.3981	33.8244	33.8577	33.6897	33.8663	33.6629	33.7285	33.8305	33.1643	33.5657	33.6061	33.7546	33.6247	33.6177	33.3688	33.4701	33.708	33.5297
P01038;R4GLT1	P01034	CST3	25.6667	25.6355	26.0667	25.7962	26.0354	25.5247	26.4087	25.9098	25.8419	25.8604	25.8772	25.981	25.7697	26.2058	26.6148	26.2709	25.7806	26.4633	25.9392	26.7727	26.3557	26.1077	25.8601	25.8989	25.6005	26.1797	26.5569	25.7593	26.0784	26.5074	25.8842
Q5F352	P01111	NRAS	25.6027	25.7337	25.6223	26.0235	25.5267	26.224	26.029	25.8443	26.2399	25.9701	26.4285	26.0659	26.1578	25.9737	25.9692	25.9212	25.8409	25.9412	25.851	25.7507	26.1966	26.0685	25.8566	26.2273	26.1068	25.8882	25.3168	26.1602	25.8759	26.2171	26.1545
E1C652	P01210	PENK	23.1177	23.1639	23.0277	23.1118	22.7598	22.8959	23.0645	23.4081	23.4905	23.0456	23.0584	23.6317	22.4371	23.3624	23.3467	23.1576	23.0418	23.011	23.3362	23.8275	23.3697	22.9718	23.1705	22.9009	22.9682	23.4209	23.066	22.7254	23.0282	22.6929	23.0167
P02112	P02100	HBE1	28.3068	29.3812	29.2558	28.1351	29.1759	31.1601	30.7838	29.9137	30.6683	31.2448	29.5983	28.3751	30.1529	29.9035	30.8166	30.5466	29.124	30.3392	29.2594	30.2171	30.4028	28.1236	29.3041	30.0168	29.1217	28.9014	29.5584	27.9006	28.2552	29.2355	29.6395
Q05713	P02511	CRYAB	24.1129	23.672	24.0041	23.3498	24.1752	24.5557	24.2832	24.5643	24.0498	24.82	23.9691	24.515	24.2108	24.2782	23.8547	24.5671	24.3056	24.0649	23.74	24.3275	24.5167	24.8057	24.7461	24.0722	24.0422	24.0648	24.1014	23.9105	23.9761	24.0159	23.6221
P08250	P02647	APOA1	27.9165	28.6559	28.5398	28.5234	28.87	30.0183	29.1695	29.6812	29.2516	30.4493	28.9795	29.3357	29.9118	30.4905	29.1374	29.1058	29.5524	29.5307	29.4378	30.1371	29.9964	29.2878	30.2264	30.3956	29.5164	29.128	28.6322	27.5577	28.0931	28.4782	28.0669
P14448;F1P4V1	P02671	FGA	24.7895	24.6709	24.5352	24.28	25.0715	26.2342	25.7121	25.6043	26.8551	27.2244	24.8254	25.0627	25.9387	25.7719	25.1711	25.9681	25.5375	26.081	25.6256	26.4245	25.7645	24.4476	26.2123	26.7861	25.468	25.3703	24.3935	24.7314	25.0506	24.5077	24.7154
P15720	P02686	MBP	25.5	26.6413	26.9352	28.0131	26.1752	28.4201	26.4679	28.0434	26.5064	28.7482	26.2921	27.6707	26.4754	27.35	27.5007	26.878	27.8047	26.3849	26.1201	26.5748	28.5972	25.25	27.1284	26.1065	25.0767	26.5208	27.2083	25.1018	27.0213	25.9238	26.6375
F1NDE7	P02689	PMP2	21.8049	21.9812	22.3776	21.9478	22.1537	21.9777	21.6531	23.712	22.481	22.1631	22.4749	22.6566	22.3055	22.071	22.0239	21.5011	22.1773	21.9859	21.6879	21.736	21.8141	21.7024	22.8	21.8726	22.0382	22.0562	22.407	22.1169	22.0525	22.0748	21.8444
E1BZE1	P02765	AHSG	24.2193	24.9751	24.7909	23.918	25.2241	24.7313	25.0209	25.4189	24.9223	25.7964	25.8954	25.0004	25.8493	26.6875	25.7398	24.9593	25.4208	25.2612	25.3942	25.3087	25.5069	26.0804	26.1228	26.5979	26.3657	24.9461	24.4709	24.7139	23.6687	24.2972	24.6308
F1NVF3	P02774	GC	23.4479	25.1208	23.7962	24.6881	24.9946	24.5833	24.5791	25.2934	25.3863	25.8562	25.2898	25.5943	25.7166	26.6059	24.8623	25.4311	25.3693	25.4416	25.5094	26.039	25.4387	25.1821	26.6344	27.1175	26.2215	25.2483	24.2964	24.1883	24.0336	24.3225	23.7162
E1BQC2	P02787	TF	28.1612	28.827	28.3505	28.2092	28.7913	29.2937	28.661	28.5701	29.6335	29.5958	30.128	28.9106	29.0524	30.0328	29.0686	28.4461	28.7808	28.9866	29.6709	29.0406	29.1563	29.628	29.6373	29.6076	29.1631	28.7128	28.6494	28.4447	28.1474	28.4752	28.271
E1C7A7	P04004	VTN	24.2219	24.8964	24.6264	24.3424	25.1074	24.5589	24.9561	25.2069	25.2726	25.3801	25.2592	24.4951	25.7001	25.9963	25.4421	24.9125	25.0999	25.5412	25.6456	25.6897	24.8211	25.2646	25.6773	25.5882	25.1517	24.0117	24.8926	24.9354	24.5576	24.6932	24.923
F1NHH1	P04080	CSTB	26.8363	26.6617	26.6298	26.6003	26.749	26.6568	26.7053	27.5002	27.0404	26.8705	26.4462	27.0983	26.2628	26.7728	26.783	27.1631	27.3518	26.6128	26.805	26.9673	27.2199	25.9992	26.7008	26.4938	25.6275	27.051	26.4233	25.2593	26.9496	25.8833	26.679
F1NT19	P04179	SOD2	24.8344	25.05	24.9123	24.8969	24.9947	25.7915	25.2129	25.7194	25.0617	25.7927	24.6244	24.6334	24.6056	24.7362	25.0527	25.5172	25.1979	24.9703	25.2353	25.5562	25.7167	24.3988	24.625	24.874	24.6906	24.9224	25.2369	24.0758	24.9828	24.7453	24.7271
E1BRW0	P04181	OAT	25.2827	26.0075	25.4089	25.4981	25.716	24.8362	25.4344	25.6022	25.5217	25.4968	25.7602	25.721	26.0816	25.6665	25.1681	25.507	25.2727	25.0976	25.1544	25.3953	25.0914	25.9821	25.0675	25.5964	25.4303	25.5285	25.5429	25.9154	25.7188	25.0825	25.604
P00356;F1NH87	P04406	GAPDH	33.9927	34.1387	34.2175	34.3813	34.3136	34.2818	34.1417	34.0898	34.3099	34.064	34.4408	34.2564	33.9938	34.3221	34.3645	34.1301	34.2999	34.3899	34.2585	33.964	34.0478	34.5998	34.4434	34.4926	34.4557	34.4393	34.0594	34.5827	34.2153	34.4326	34.4219
E1BV78	P04469	FGG	24.4751	24.8972	23.5333	24.018	24.834	25.0527	25.0338	25.1054	25.9566	26.3997	24.7764	24.7046	25.2074	25.441	24.7208	25.2218	25.5216	25.3675	25.1786	25.4857	25.6098	24.1575	25.8024	26.1445	24.4729	24.3216	24.4964	23.5511	23.8836	23.0545	23.9285
E1BT93	P05091	ALDH2	26.132	26.4113	26.343	26.6167	26.3193	26.3487	26.6841	26.3372	26.5699	26.1439	25.9746	26.4516	26.443	26.4902	26.2135	26.3891	26.4755	26.1079	26.1945	26.3258	26.178	26.1222	26.4629	26.3846	26.2661	26.1385	26.19	26.5209	26.0791	26.4272	26.263
Q5ZLX2	P05198	EIF2S1	24.3605	24.028	24.6051	25.1238	24.6177	25.6653	24.6583	25.7991	25.1989	26.2227	25.1894	24.8776	24.9329	24.9024	24.9994	24.9815	25.2108	24.8478	25.0396	25.1219	26.5692	25.0809	25.1028	24.5886	24.8983	24.9206	24.9437	25.4935	24.5922	24.7773	24.422
P02314;P12902;X1WI10;Q5ZIR5	P05204	HMGN2	21.1372	21.4645	21.5278	21.4228	21.4797	21.6828	23.4733	21.0166	21.5841	22.6841	21.2264	21.2921	23.2016	21.026	21.2933	21.3416	21.4489	21.8341	21.4567	21.3803	20.9186	21.439	21.961	21.8079	21.9787	21.8458	20.9024	21.5354	21.0957	21.6701	21.3114
P19596	P05230	FGF1	22.5724	22.4445	22.3455	22.0206	22.3568	22.1783	22.4569	22.7398	22.4461	21.874	22.4804	22.0458	22.0885	22.1342	22.0344	22.1422	22.2362	22.3137	22.3698	22.9663	22.0877	22.369	22.5516	22.6623	22.6381	22.7121	22.4293	22.3684	22.3139	22.3217	22.2587
P18660	P05386	RPLP1	27.7783	28.7691	27.9249	28.0635	27.8941	27.3021	27.6	26.9809	27.7778	26.9523	28.554	27.5841	28.252	28.6646	28.5577	27.3798	27.3872	28.0926	27.6972	27.093	27.3669	28.751	28.5721	28.8553	29.0995	28.6856	27.9591	28.9405	28.4324	27.791	28.4745
E1BUZ5	P05387	RPLP2	28.5516	28.5595	28.3802	28.4496	28.6231	28.2616	28.5904	28.6221	28.5035	28.5006	28.5504	28.1564	28.1684	28.5382	28.9074	28.5174	28.4668	28.5546	28.3946	28.4515	28.4072	28.5484	28.6712	27.781	28.7153	28.7713	28.3971	28.4915	28.5312	28.7795	28.4216
P47826;F1NB66	P05388	RPLP0	29.2456	29.3377	29.1995	29.0531	29.3133	28.6684	28.8987	28.9098	28.8636	28.863	29.4521	29.2629	29.3675	29.3162	28.8569	28.843	29.0176	29.0393	28.9792	28.7034	28.7079	29.5716	29.3005	29.21	29.238	29.2438	29.1683	29.2478	29.2094	29.3639	29.1632
P04354	P05937	CALB1	29.2225	28.8205	28.6493	28.9168	28.569	28.2996	29.1195	28.9612	28.744	28.8483	28.9416	28.3297	28.4923	28.6632	28.4537	28.6897	28.7924	28.6963	28.5036	28.5005	28.5903	29.0219	28.6309	28.6596	28.8271	28.3045	28.834	28.9109	28.3068	28.5188	28.8824
P02604	P05976	MYL1	23.2759	24.5237	23.4933	23.7302	24.0959	24.6064	24.0708	25.0432	23.208	24.8977	21.4359	23.3959	21.9186	22.971	23.7762	24.7044	24.0925	22.862	23.5198	25.0112	24.4933	21.2239	23.2545	22.1689	22.3392	23.0045	22.887	22.0566	23.6434	27.529	22.9582
O93510;F1NKF3	P06396	GSN	28.5636	28.6229	28.6639	28.4745	28.5981	28.2486	28.4545	28.5614	28.5485	28.447	28.4079	28.4655	28.7201	28.4775	28.5533	28.5605	28.5954	28.5503	28.4274	28.5482	28.4349	28.34	28.5844	28.6593	28.5228	28.5805	28.5493	28.3973	28.3608	28.5847	28.4538
O93601	P06727	APOA4	25.5188	24.8155	24.4469	24.5606	25.2682	24.8591	23.721	26.2064	25.2234	26.4672	25.661	26.4577	24.9146	27.6019	25.546	26.4521	25.4846	25.5682	26.5532	26.7206	26.7399	26.1715	26.3336	27.2228	26.6494	25.5189	25.4312	23.9418	24.5635	25.2144	24.0926
P00565	P06732	CKM	22.5823	23.5184	23.7294	23.9663	24.0866	23.7058	23.8392	23.0424	23.9125	23.1919	25.2921	24.11	23.5904	25.1879	24.1537	24.581	23.8676	24.2339	23.9445	24.3533	23.5376	24.0273	24.9699	22.9871	23.2109	23.7924	24.9965	24.5279	23.9012	26.6839	24.6977
F1NAD9	P06737	PYGL	24.9894	24.9679	24.9568	25.5042	25.0936	25.2537	25.1813	24.5069	25.1499	25.0849	24.8497	24.9865	24.2225	25.2194	24.7495	25.0752	24.9448	25.695	25.3293	24.7478	24.6599	25.2594	25.1909	25.0569	25.5363	25.2867	25.0137	25.1216	24.9934	25.0793	25.3981
F1NIJ6	P06744	GPI	31.2829	31.6736	31.5967	32.3328	31.3903	32.229	31.8416	31.4217	31.9835	32.1768	31.3696	31.4192	31.2698	31.6392	31.7274	31.7638	31.5487	32.0821	31.9884	31.4863	31.7254	31.6522	31.3638	31.6076	31.7093	31.6155	31.5699	31.8573	31.5334	31.7797	31.8886
Q9PRL8;F1NF81	P07108	DBI	25.1568	25.0811	25.6959	25.026	25.6012	26.2608	25.6276	26.4514	26.0699	26.7463	25.8032	25.5173	25.0402	25.6698	26.0342	25.9139	26.1041	26.2541	25.7468	26.6235	25.9726	25.7353	26.2742	26.0122	25.7772	26.0097	25.3251	25.3372	24.6445	25.1781	24.8065
P00337	P07195	LDHB	31.1719	31.333	31.5717	31.2562	31.4124	31.5497	31.5707	31.6226	31.3671	32.2293	31.4862	31.5845	31.733	31.4311	31.5527	31.7455	31.7967	31.6314	31.5114	31.6032	31.5737	31.5279	31.4981	31.6347	31.4973	31.4829	31.3126	31.575	31.2273	31.4841	31.5232
E1C5R3	P07196	NEFL	28.8996	28.9139	29.2543	29.1576	28.8522	28.8856	28.4064	29.1715	28.8618	29.0359	29.2475	29.5359	30.1802	29.5061	29.2618	28.9813	29.0815	29.1692	28.8068	27.8962	29.1227	29.5937	29.3379	29.6758	29.0032	29.1214	29.0849	29.5783	29.4165	29.2416	29.2275
P07032	P07311	ACYP1	26.532	25.8672	26.3553	26.1285	26.0494	26.1778	26.6471	26.4504	26.6018	26.4834	25.9654	26.6815	26.0191	26.2994	26.7293	26.6862	26.3117	26.4159	26.3001	26.8723	26.0122	25.5583	26.193	26.1043	26.2912	26.2657	26.7899	26.0215	26.102	26.058	26.2771
Q05744	P07339	CTSD	29.9052	29.8329	29.89	29.5907	30.0635	29.9307	30.3509	30.0628	29.8981	29.7403	29.7886	30.1173	29.8328	29.9821	30.0491	30.0149	29.9887	29.8915	29.7757	30.123	29.6265	29.9756	30.22	30.1426	30.067	29.9837	29.5798	29.9549	29.9779	30.1494	30.1182
P00789	P07384	CAPN1	24.8443	24.8851	25.0019	24.6185	24.8564	25.5523	25.0083	25.1454	25.7087	25.4009	25.2736	25.0307	24.8388	25.0691	25.0085	25.6487	25.064	25.575	25.2214	25.0764	25.5468	25.852	25.3587	25.5458	25.6639	25.2558	25.3357	25.8729	25.1785	24.8948	24.9264
F1NYB1	P07437	TUBB	34.8358	34.7873	34.8357	34.7711	34.9156	34.7838	34.5887	34.6977	34.6047	34.5514	35.022	34.8796	34.9076	34.8608	34.8346	34.7046	34.7104	34.7774	34.7187	34.6523	34.6062	34.9368	34.7838	34.9278	34.8378	34.8828	34.8572	35.0561	34.9733	34.9297	34.7816
P09244;G1K342	P07437	TUBB	31.9341	31.8717	31.6706	31.3497	31.9095	31.3163	31.5527	31.1063	31.5133	31.0438	31.8526	31.7595	31.988	31.8699	31.6347	31.3055	31.4656	31.5231	31.5423	31.2541	31.3226	31.9603	31.7422	31.7643	31.5358	31.5253	31.6321	32.1917	31.8938	31.857	31.8324
F1NTQ2	P07686	HEXB	23.3691	23.3492	22.7146	22.937	23.8218	23.376	23.3635	22.8539	23.2655	23.2519	23.4471	23.3771	23.2463	23.396	23.4562	23.1424	23.3848	24.0133	22.6047	23.2241	23.451	23.5568	23.3699	23.4056	22.967	23.7452	23.3409	23.1898	23.7598	23.7238	23.4091
Q5ZHV4	P07738	BPGM	23.1811	23.2068	23.2727	23.2824	23.3636	23.9377	23.4475	23.5972	23.3069	23.5008	23.1093	23.4806	23.4265	23.2031	23.3962	23.5015	23.2944	24.3756	23.5722	23.6753	23.8743	23.2972	23.4753	23.4135	23.4076	23.2873	23.1418	23.1855	23.1546	23.2997	23.3616
F1P179;R4GH03	P07814	EPRS	26.2001	25.9834	26.4238	26.5518	26.0866	26.724	26.5695	26.4773	26.5236	26.8513	26.638	26.0678	25.9313	26.5429	25.868	26.591	26.594	26.6876	26.4077	26.5471	26.5987	26.6809	26.191	26.5374	26.6564	26.4523	26.3767	26.9762	26.2303	26.3917	26.7717
P43233;F1N9D8	P07858	CTSB	25.9132	25.7897	25.9852	26.1592	26.1958	26.6885	27.0712	27.0905	26.4433	26.7492	25.4767	26.0862	26.3668	25.6614	26.6198	26.2907	26.3162	26.0975	25.9332	26.7074	26.4644	24.8051	26.1186	25.6201	25.7834	26.0979	25.6224	25.1227	26.0579	25.9095	25.6297
P11501;F1NVN4	P07900	HSP90AA1	31.8953	31.792	31.9417	31.9255	31.8599	31.9315	31.9058	32.0481	32.0828	32.1679	32.0165	31.9499	31.7835	31.8724	31.9312	32.0224	32.0069	32.0234	31.9185	32.0595	32.0239	31.677	31.9899	31.8321	31.789	31.9762	31.9089	31.4567	31.9617	31.6761	31.8595
F1NHW5	P07919	UQCRH	26.6843	26.1874	27.2302	26.7776	27.1651	26.2088	26.6217	26.5196	26.4206	26.2193	25.7411	26.411	26.8389	26.7493	26.6768	26.8401	26.7661	27.2545	26.7688	26.7059	26.3177	26.9616	26.9179	27.1268	27.1556	26.8255	26.6378	26.8943	26.1562	26.9301	26.2831
Q5ZLD1	P07954	FH	27.9028	28.3641	27.6976	27.8678	27.6626	27.9527	27.7457	27.9323	27.3676	27.4819	27.7068	27.5995	27.4169	27.9381	28.158	27.6443	28.0576	28.0344	27.8033	27.8749	27.8852	27.6293	27.7407	27.7189	27.6208	27.6649	27.9094	27.5995	27.9561	27.8197	28.1069
P22328;F1P3Y2	P08100	RHO	26.7541	26.8937	26.6017	27.1669	26.8967	27.9805	26.29	27.0464	26.855	27.5227	26.6735	27.3169	25.6196	27.1085	26.0552	25.973	26.776	25.9247	26.5188	26.0494	26.5001	26.4896	26.4831	26.5479	26.0587	25.9047	27.0591	26.0495	26.3073	26.0585	27.2525
Q5F426	P08559	PDHA1	26.5368	26.444	26.285	26.3109	26.3129	26.2719	26.0756	26.0419	25.9345	26.1952	26.2973	26.4793	26.8735	26.7393	26.1795	26.1007	26.3558	25.9306	26.1541	26.1246	26.4213	26.6258	26.4795	26.2503	26.2797	26.3182	26.4811	26.7297	26.4268	26.229	26.7304
P17153;F1NJI0	P08758	ANXA5	25.3736	25.2445	25.4205	25.9184	25.8496	25.8557	25.4781	26.1029	25.4088	25.9082	25.6969	25.0705	25.0677	25.3527	24.9903	26.2557	25.5339	26.1842	26.076	25.6972	25.5193	25.2515	24.2158	25.3394	25.4449	25.8855	25.7966	24.9606	25.7699	25.1988	25.9116
P50890	P08865	RPSA	29.2796	29.3094	29.1743	29.0432	29.2935	28.7911	29.0781	29.1786	29.0446	28.9545	29.1873	29.2205	29.2393	29.2464	29.1758	29.1401	29.0532	29.1098	29.0507	29.0434	28.8772	29.2299	29.3326	29.1376	29.156	29.1168	29.198	29.2363	29.2873	29.3187	29.2972
F1NB64	P09110	ACAA1	24.6034	24.2987	24.6664	24.3111	24.3725	24.1399	24.5618	24.3096	24.5328	24.3415	24.4786	24.5782	23.93	24.382	24.1498	24.2379	24.1966	24.4913	24.7289	24.4438	23.9927	23.6979	24.3291	24.0612	24.6964	24.296	24.4618	23.9414	24.5724	24.5151	24.2032
E1C6F0	P09234	SNRPC	24.7003	25.0588	25.5628	25.0056	25.4774	25.3113	24.9988	25.3998	24.9561	25.1265	25.0777	25.2846	25.2142	24.4629	24.8893	25.5118	25.1219	25.5268	25.5008	25.4193	25.3931	25.0881	25.382	25.5608	25.7293	25.8493	24.3107	24.3935	24.5255	25.4251	24.735
P02640	P09327	VIL1	27.9402	27.803	28.1437	27.9788	28.1548	27.9311	27.821	27.83	28.047	27.8788	28.0246	28.0767	27.8221	27.8631	28.0899	28.1832	28.2734	28.1451	28.1468	28.3065	28.2519	27.8664	28.1285	28.0029	28.1998	28.1613	28.4827	27.8792	28.1758	28.2257	27.9991
Q9YH06	P09429	HMGB1	27.4891	27.2705	27.2197	28.1912	27.304	29.1879	28.0058	29.0553	27.5955	29.235	26.2728	27.134	27.1134	27.1787	28.2478	28.2185	28.3949	26.2195	27.6207	28.8136	29.4257	26.1031	26.9034	26.278	26.302	26.2712	28.0661	25.8037	27.2031	25.9821	26.7024
E1C347	P09471	GNAO1	28.3808	28.8428	28.7905	29.5209	28.6763	29.7846	29.0194	29.1774	29.3244	29.7063	29.486	29.4423	28.9022	29.3846	29.367	28.5869	28.7613	28.8228	29.0842	28.5724	29.0633	29.5338	28.9275	29.4319	29.2434	29.013	28.5132	29.3395	28.9161	29.3594	29.3302
Q5ZHR7	P09496	CLTA	24.5877	24.4916	24.9432	24.7511	24.7115	24.5815	25.2425	24.7779	25.0168	24.4376	24.2537	24.159	25.2988	24.1463	24.9456	24.9013	24.6813	25.0868	25.0589	25.1038	25.0344	23.5554	24.5177	23.7535	24.2722	24.2538	25.1793	23.5339	24.616	24.3282	24.323
F1NUW5	P09497	CLTB	24.7606	24.7144	24.9062	25.0326	24.5835	25.0147	26.6472	25.4115	25.2185	26.2349	24.1931	24.4387	26.1888	24.5183	25.2442	25.015	25.0705	25.0442	25.2953	25.5114	25.7981	23.9887	24.5561	24.6089	24.6108	24.8891	24.9648	23.8169	24.6207	24.3715	24.2542
O57389	P09543	CNP	27.4448	27.7952	28.2365	28.9036	27.764	28.2843	27.5497	28.1913	28.2826	28.4832	28.6861	28.662	28.6453	28.6891	28.1687	27.405	28.1003	28.3201	27.7378	26.9943	27.9276	28.8799	28.2945	28.7486	28.2845	27.9917	27.8294	28.7105	28.1045	28.2219	28.542
Q5ZM32	P09622	DLD	26.4622	26.5166	26.4136	26.5384	26.3342	26.6107	26.6357	26.6271	26.5342	26.7292	26.1919	26.1788	26.4135	26.42	26.2041	26.662	26.7218	26.309	26.3149	26.3899	26.8976	26.3773	26.5892	26.1594	26.0911	26.158	26.2424	26.1274	26.4083	26.1748	26.254
E1BW78	P09669	COX6C	22.6475	22.7583	22.9039	23.808	22.8042	24.0106	23.6618	23.7414	23.6407	23.6094	23.2257	23.3259	22.0666	23.307	22.7641	22.8031	22.737	23.5026	23.4415	22.9022	22.8132	22.8461	22.5956	23.1745	22.9392	22.6918	22.7123	22.8619	22.7822	23.1231	23.2386
F1P284	P09960	LTA4H	22.9537	23.4481	23.0873	24.2833	22.9879	24.3704	23.7764	23.4341	23.9785	24.3447	23.3242	23.6979	22.9086	23.3795	23.4109	23.9674	23.8794	23.7564	23.3908	23.7799	24.2333	23.6231	22.5612	23.235	22.8427	23.3987	24.1406	23.3024	23.6294	22.8407	23.4036
Q5ZMD6;P02272;F2Z4M5	P0C0S5	H2AFZ	25.4002	25.6324	25.3103	26.5143	25.5842	28.3242	26.2588	26.7902	26.6631	27.6685	23.9044	24.8117	24.8866	25.2133	24.7029	25.8552	26.699	25.2591	25.8108	26.5108	27.6429	24.43	24.6054	24.7904	25.4463	25.2003	25.4901	24.3349	25.2058	24.1199	25.1673
P08636	P0CW22	RPS17	26.1406	26.0759	25.3994	26.1446	25.4637	26.5605	26.1617	26.2619	25.7645	26.8816	24.8621	26.0789	24.9978	25.7849	26.4451	25.8968	25.9808	24.7255	25.6569	26.1561	26.4075	25.0718	25.5118	24.9092	24.7844	25.4921	25.9179	25.0203	25.4694	24.9397	25.8337
F1P572	P10155	TROVE2	22.5023	23.1655	22.3782	22.4015	22.7615	22.7346	22.7734	22.819	22.9305	22.8094	22.1337	22.3453	22.6772	22.6232	22.6607	22.7658	23.2165	21.547	22.8827	22.6591	23.0113	22.7164	21.9472	22.2575	22.3576	22.2907	23.2153	21.6379	22.953	21.7807	22.4532
E1C6N5	P10515	DLAT	26.1335	25.9491	26.2518	26.1591	25.909	25.6999	25.9797	25.6702	25.9632	25.3688	26.0353	26.1945	26.1997	26.1223	25.9262	25.7872	25.8649	25.9216	25.9419	25.6847	25.7562	26.1677	26.1279	26.2605	26.219	25.9839	25.9995	26.0036	25.9818	26.2334	26.0031
E1BUK1	P10523	SAG	29.6757	29.9898	29.7227	29.7887	29.9779	29.6475	29.3585	30.0324	29.5555	29.8186	29.9559	29.9468	30.1284	30.1568	29.2583	29.6764	29.5358	29.5509	29.5177	29.2046	29.1761	30.4378	29.8653	29.8903	29.8652	29.5559	30.0083	30.1496	29.956	29.9538	29.9638
P08629	P10599	TXN	29.1072	29.1603	28.9702	28.6827	29.3647	28.7233	29.4899	28.6493	29.1998	29.0489	28.9047	28.9235	28.783	28.942	28.9065	29.1988	29.2737	29.0923	29.1358	29.0498	28.8863	28.78	28.679	28.7664	28.7708	29.0828	28.6677	29.2154	29.0286	29.4625	28.9713
F1NIN2	P10619	CTSA	24.1278	24.1139	24.129	23.8229	24.022	24.2856	24.3109	24.6187	24.1949	24.2442	24.1354	23.8305	24.3963	23.7726	24.2259	24.6825	23.9631	24.2131	23.829	24.6342	24.0741	23.7099	23.8922	23.8455	23.9322	24.1491	24.0549	23.9847	24.213	24.0865	24.0041
Q5ZM91	P10644	PRKAR1A	26.5933	26.7113	26.4237	26.4571	26.405	26.8532	26.7186	26.8043	26.8013	26.3424	25.9648	26.2911	25.9989	25.9431	26.5106	26.9478	26.4738	26.1066	26.9324	27.0832	26.9754	25.8788	26.5005	25.9312	25.8187	26.4545	26.6484	26.6047	26.491	26.2181	26.077
F1NA61	P10745	RBP3	30.1733	29.5822	29.5098	29.5697	30.2494	29.1115	29.6296	29.4468	29.447	29.349	29.6622	29.4014	29.7566	29.8117	29.3615	29.5598	29.8232	29.7625	29.8079	29.4093	29.311	29.7393	29.5903	29.7545	29.6552	29.1538	29.8027	29.7931	29.6492	29.4189	29.7504
E1BXC2	P10768	ESD	27.3471	27.5414	27.5232	27.066	27.4575	27.0702	27.6229	26.9273	27.5339	27.28	27.8162	26.8826	28.2079	27.4093	28.144	27.437	27.0991	27.1986	27.1952	27.4895	27.1333	27.699	27.7017	27.5601	27.1682	26.8813	27.3884	27.6161	27.7678	27.4385	27.6119
Q5ZL72	P10809	HSPD1	29.5682	29.742	29.5143	29.5172	29.4538	29.3035	29.5806	29.2857	29.5307	29.2668	29.4981	29.5353	29.4378	29.5631	29.2154	29.4722	29.6335	29.5186	29.5289	29.273	29.4596	29.7072	29.4418	29.4093	29.583	29.4835	29.5104	29.7428	29.5112	29.5596	29.6052
Q90593	P11021	HSPA5	28.9326	28.9582	28.8726	29.1118	28.9031	29.1607	29.1234	29.131	28.9871	29.3893	29.3877	29.2247	28.741	29.0766	29.119	28.8694	29.0374	28.786	28.9146	28.9658	29.0854	28.6896	29.1001	28.9552	28.8234	29.0367	28.7537	28.5173	28.9014	28.8166	28.9515
F1NDT9	P11117	ACP2	22.1423	22.2663	22.0204	22.1446	21.7265	21.8924	22.632	22.1725	22.1556	21.9116	21.9145	22.1358	22.1737	22.0715	21.6905	22.165	22.6261	21.9298	22.0526	21.9754	22.128	22.1732	22.0255	21.7428	22.0354	22.0064	22.3311	22.2296	22.0692	22.0178	22.1302
E1C6D1	P11137	MAP2	27.2818	27.2559	27.0968	27.4266	27.1681	27.5301	27.5253	27.4436	27.2983	27.6479	27.1491	27.4231	26.8592	27.3706	27.1561	27.3287	27.5289	27.3106	27.3163	27.4994	27.8049	27.2952	27.3706	27.2497	27.2314	27.5586	27.3069	26.9471	27.177	27.1311	27.2934
F1NF68;P46896	P11166	SLC2A1	27.9739	28.2781	28.2328	28.5006	27.9027	29.2279	28.4083	28.7883	28.7768	29.3238	28.4315	28.6316	27.6973	28.6037	28.4572	28.2804	28.4425	27.6906	28.4638	28.573	28.7991	28.7185	28.126	28.2797	27.9297	28.3083	28.0657	27.5514	28.0193	28.3042	28.5685
P28568;F1NTJ1	P11169	SLC2A3	23.7317	24.023	24.0818	24.2645	23.6148	24.4508	23.741	23.9562	24.1602	24.4062	23.9767	24.4809	23.4929	24.1657	23.7779	23.359	23.6222	23.7499	24.0139	23.4191	23.8885	23.5973	23.5029	23.9138	23.8984	24.0348	23.1819	22.8702	23.9272	23.9966	24.2784
E1BUA1	P11171	EPB41	28.1752	28.1762	28.0046	28.265	28.1547	28.3483	28.1141	28.4061	28.2309	28.346	27.8601	28.2738	27.9665	27.9267	28.1276	28.3144	28.3441	28.1725	28.2467	28.616	28.378	27.5669	28.2474	27.9821	28.0809	28.2706	28.2609	27.7975	28.1738	28.0236	28.0651
F2Z4M3;P62846	P11174	RPS15	26.4448	26.3344	25.9692	25.9562	26.109	25.681	25.8265	26.1689	25.5284	25.8797	26.4155	25.9817	26.5163	26.0179	25.9323	25.6506	25.8088	25.7827	25.6805	25.495	25.2173	26.5371	26.1911	25.8118	25.9287	25.398	26.0865	26.6216	25.9085	25.8902	26.2604
F1N823	P11177	PDHB	26.8347	26.8999	27.0727	26.9249	26.9897	26.8531	26.8665	26.7937	26.7548	26.6576	26.9658	26.916	26.7395	26.7812	26.8327	26.9298	27.0131	27.0532	26.9544	26.7048	26.659	26.9929	27.0617	27.186	27.2326	27.0134	26.7645	27.027	26.8061	26.9578	26.8679
E1BSN7	P11216	PYGB	28.3403	28.4131	28.7194	29.0021	28.4135	28.7753	28.4162	28.2849	28.5053	28.7246	28.7023	28.5326	28.36	28.8502	28.0593	28.5956	28.5522	29.0514	28.4554	28.0434	28.4123	29.0919	28.5953	28.7804	29.0561	28.8575	28.7743	29.1079	28.5431	28.9729	29.1732
E1BVT0	P11234	RALB	23.471	23.4557	23.2526	23.8214	23.2241	23.9271	23.5466	23.7281	23.8358	24.1794	23.9928	23.9707	23.5239	24.0619	23.9951	22.9534	22.9892	23.3813	23.5	22.602	23.6031	24.6355	22.4354	23.972	23.6059	23.1378	22.7309	24.5168	23.1854	23.7686	23.9694
Q9DG28	P11488	GNAT1	27.4643	27.8117	27.7164	28.4521	27.874	27.8006	27.9737	27.7803	28.0191	27.893	28.0072	28.1043	27.5217	28.1706	27.0114	27.558	27.8541	27.9565	27.7405	26.8607	27.2577	28.3585	27.9114	28.1661	28.1702	27.6994	27.8375	28.1952	27.8266	27.6143	28.2102
F1NH81	P11940	PABPC1	27.722	27.8225	28.0314	28.0132	28.0602	28.0165	27.9443	28.0167	27.9478	28.0136	27.9145	28.0552	27.6649	27.9595	27.8803	28.0175	27.9782	27.9893	27.8165	27.8887	27.9286	27.8551	28.018	28.0629	28.1331	28.2574	27.8905	27.9324	27.9685	28.1216	27.9297
Q9DEA3	P12004	PCNA	24.6989	24.4125	24.0054	23.9759	24.1981	23.9115	24.076	24.0951	23.6416	24.1034	24.6478	24.2813	24.0874	24.2255	24.2183	24.1166	24.0238	24.019	23.8512	23.975	24.5261	24.6636	24.4265	24.4651	24.4013	24.7779	24.2055	23.9919	24.3744	24.6311	23.9647
F1ND22	P12036	NEFH	23.5979	23.8342	24.2854	24.3092	24.2052	24.3132	24.3555	24.6224	24.2815	25.3691	24.1488	24.5579	25.3961	24.0455	24.2367	24.6901	24.8173	24.272	24.1891	23.2692	24.7484	24.8206	25.1287	25.0793	24.5496	24.5671	23.4287	23.9607	24.5232	23.4639	23.8574
E1C3B2	P12074	COX6A1	25.4915	25.2816	26.542	26.5636	26.5245	26.8797	26.9202	27.0419	26.6189	26.9727	25.3611	25.6915	25.1966	25.5268	25.5791	26.6761	26.6316	26.9761	26.5768	26.8955	27.0185	25.9323	25.999	26.0413	26.1447	26.5998	25.6353	25.7626	25.4521	26.1051	25.5875
F1ND13;F1NTT1	P12081	HARS	24.256	24.3097	24.3697	24.3628	24.0056	24.3241	24.3754	24.0459	24.0839	24.0659	24.4767	24.1475	24.2204	23.9898	24.1711	24.1654	24.1292	24.6521	23.87	24.111	24.0894	24.4639	24.1943	24.5924	24.3265	24.2061	24.5383	24.4382	24.2276	24.3492	24.3581
Q5ZMJ6	P12235	SLC25A4	25.2512	25.5576	25.5488	26.7471	25.4007	26.5401	26.4293	25.8783	26.4272	26.5633	25.5198	25.2631	25.277	25.6434	25.553	25.8539	25.4504	25.7952	25.9528	25.5106	25.5731	25.4674	25.6868	25.1645	25.6763	25.684	25.6846	26.0461	25.5487	25.7273	25.5316
E1BYQ6	P12270	TPR	26.7673	26.6731	26.5852	26.4461	26.7473	26.6928	26.5022	26.7382	26.6277	26.5295	26.5868	26.7057	26.4968	26.6285	26.3509	26.8143	26.7022	26.6506	26.6825	26.8181	26.7972	26.5102	26.5843	26.5902	26.6104	26.8704	26.7354	26.6591	26.8923	26.5885	26.5408
E1C1U1	P12271	RLBP1	30.7824	30.8285	31.1323	31.0519	30.91	31.466	31.4451	31.1146	31.0486	31.5311	30.7318	30.9662	31.1702	30.8715	30.5391	31.1817	31.1985	31.1001	31.1371	31.4324	31.3217	30.6826	30.8534	30.6103	30.9831	30.8267	30.9591	30.6732	30.7532	30.8704	30.8102
P05122	P12277	CKB	34.085	33.9919	33.8153	34.0856	33.7536	33.9175	33.9695	34.101	33.9076	33.9411	33.9525	33.8683	33.6752	33.908	33.7846	33.8555	33.9019	33.789	33.8084	33.8297	33.9205	33.8247	33.8279	33.84	33.8766	33.7289	34.023	33.6913	33.7553	33.8158	33.976
P70079	P12532	CKMT1B	30.5959	30.6174	30.6475	31.2498	30.369	31.1456	31.0876	31.1306	30.9468	31.2355	30.006	30.609	30.1681	30.3127	30.7675	30.7232	30.9272	30.539	30.7213	31.0148	31.3672	30.1005	30.4684	30.3201	30.2375	30.4033	30.845	29.6911	30.4161	30.1804	30.4391
Q5ZIY8	P13489	RNH1	27.1307	27.1932	26.6983	26.8406	27.2248	25.9713	26.7138	26.3792	26.5305	26.1237	27.0431	26.7973	27.0097	26.9649	26.666	26.542	26.4982	26.5766	26.5046	26.2996	26.1539	26.6965	26.8117	26.866	26.7949	26.4984	26.9607	27.0757	27.1763	26.8696	26.9711
P24798	P13637	ATP1A3	30.35	30.8097	30.9152	31.563	30.4749	31.9673	31.3305	31.0831	31.3415	32.1683	31.5551	31.3232	31.284	31.2829	31.2298	30.5829	30.6907	30.727	30.9398	30.5497	31.348	31.5682	30.7296	31.3288	31.0948	30.9226	30.6658	31.1745	30.7231	31.1022	31.2938
F1NDY9	P13667	PDIA4	22.6812	22.865	22.5856	23.3729	22.6714	24.1113	23.0651	23.5913	22.8564	24.0888	22.0707	23.0433	22.8395	22.6442	22.742	22.8996	23.0934	22.5421	23.5037	23.212	23.5706	22.3865	22.7837	22.0445	22.5328	22.6916	22.9024	23.6705	22.7933	22.6065	22.3461
P43347	P13693	TPT1	25.8878	26.0677	25.7905	25.997	25.7434	26.1283	26.1007	26.1721	26.2989	26.1956	25.4463	25.843	25.4882	25.7586	26.3127	26.1897	26.6448	25.9037	26.268	26.0755	26.429	25.4088	26.0593	25.6902	25.3479	25.87	26.0303	24.6683	25.9319	25.5275	25.7367
Q5ZI39	P13797	PLS3	26.2818	25.7002	26.4832	26.5354	26.1752	26.2745	25.8776	26.0281	25.9784	26.0509	26.3951	26.1224	26.4955	26.3829	26.1526	26.0429	26.0529	26.4533	26.3207	25.7478	25.8883	26.4178	26.4166	26.5764	26.4283	26.595	26.2107	26.4357	26.1378	26.284	26.1213
F1N9U8	P13804	ETFA	25.989	26.0137	26.1633	26.0304	25.9901	25.7777	26.1414	25.9135	26.0286	26.0682	25.7892	26.0224	26.0261	26.1418	25.8118	25.9925	26.1466	26.0666	25.9057	25.1492	25.9063	25.9777	26.1438	25.6431	25.9543	25.8327	26.117	25.8798	26.0698	26.0258	25.8577
E1C9H8	P13861	PRKAR2A	27.7106	27.7373	27.7665	27.5121	27.8658	27.6475	27.5751	27.8173	27.6775	27.6767	27.8223	27.7793	27.8307	27.6811	27.5213	27.848	27.6297	27.7508	27.6783	27.7769	27.6934	27.6877	27.6451	27.7065	27.7678	27.8043	27.7117	27.9748	27.921	27.6603	27.7809
F1NE70	P14136	GFAP	23.027	25.077	23.6567	25.5902	26.5984	25.036	23.1365	23.2251	25.4082	24.1122	25.9997	24.0547	24.7453	25.0347	23.1949	25.3113	25.6257	24.9038	24.8971	24.988	25.2191	25.5381	25.4529	24.7745	25.8267	25.8692	25.3965	24.9822	24.1798	25.7228	25.1214
Q02960	P14174	MIF	32.1317	32.0672	31.6309	31.473	31.7507	31.2569	31.2263	31.55	31.4682	31.21	31.9634	31.8334	31.456	32.1058	32.074	31.5271	31.3295	31.3576	31.5027	31.663	31.5014	32.0716	31.6405	31.6688	31.6823	31.5858	31.9672	32.0374	32.0753	31.8535	31.8533
P08836;R4GMB6	P14324	FDPS	26.2664	26.3795	26.1936	26.6353	26.231	26.7069	26.5105	26.314	26.4288	27.5442	25.7284	26.5728	25.8338	26.4598	26.2452	26.0791	26.3289	26.618	26.6775	26.4348	27.0269	26.2528	26.1829	26.0529	26.1295	26.2473	26.3132	26.2666	26.3413	26.563	26.5348
F1NWK2	P14406	COX7A2	24.9339	24.8671	24.8351	24.8789	24.8183	24.758	24.9288	24.7716	24.7349	24.7596	24.9662	24.9847	25.1332	25.0379	24.8556	24.6995	24.8003	24.6972	24.6057	24.8749	24.3022	25.1148	24.7388	24.8763	24.9141	24.3961	24.7351	25.0559	24.6443	24.9285	24.9677
Q5ZK84;F1N9F8	P14550	AKR1A1	27.8111	27.6232	27.8715	27.9626	27.8106	27.7095	27.8794	27.8839	27.7426	27.6826	27.5595	27.8194	27.6486	27.9784	28.038	27.8612	27.7216	27.7762	27.8066	27.888	28.1318	27.4966	27.8116	27.5584	27.7017	28.0119	27.92	27.6086	27.9551	28.1242	27.9346
F1NW43	P14618	PKM	34.3407	34.4186	34.3889	34.3764	34.4721	34.3079	34.4806	34.4952	34.4291	34.396	34.2952	34.3417	34.2621	34.3358	34.4226	34.4444	34.4537	34.3892	34.4643	34.474	34.3805	34.6052	34.4371	34.5138	34.4951	34.5233	34.5351	34.4634	34.3895	34.3963	34.4343
Q5ZJQ6	P14868	DARS	26.8299	26.6935	27.0409	27.3141	26.9556	27.2843	26.9039	27.0955	27.2104	27.4017	26.9619	27.2043	26.7362	26.9319	27.0112	26.9764	27.0983	27.1405	26.9576	26.8195	27.1248	26.7301	26.6796	27.1561	26.8571	26.919	26.8684	27.092	26.9197	26.9596	26.774
F1NT57	P15121	AKR1B1	26.6678	27.5539	27.4885	27.4383	27.4283	27.3306	27.5378	27.7741	27.516	27.8585	25.8975	27.361	25.9936	26.8952	27.5219	27.6859	27.2865	26.9765	27.1297	28.0172	27.1983	25.5521	26.7677	26.5934	26.2288	26.9252	26.5062	26.3471	27.2308	26.6471	26.4885
F1NY51	P15374	UCHL3	28.4665	28.1831	28.1972	27.9633	28.5179	27.6711	28.1858	27.8414	28.142	27.6747	28.2885	28.0795	28.2434	28.3083	28.1669	27.9241	28.2521	28.1719	28.1675	27.9426	27.825	27.9307	28.1492	28.0573	28.1567	28.0932	28.0549	28.2495	28.2904	28.3697	28.0215
E1BYW3	P15559	NQO1	24.8536	25.0422	25.0941	25.0383	24.7329	24.8263	25.208	25.566	24.9155	25.6661	23.8647	24.4022	25.2486	24.2291	24.7362	25.5256	24.6184	24.9866	24.8685	25.3173	24.6744	25.0324	24.9857	24.6293	24.6785	24.1445	24.7736	24.7492	24.1266	24.2747	24.3232
E1C4M0	P15880	RPS2	24.8777	24.7744	24.3247	25.1972	24.4794	25.5363	24.5222	24.3641	24.5158	25.0543	24.8002	24.7653	24.1846	24.6022	24.0897	23.5659	24.7316	23.2766	24.2394	23.8749	23.7103	24.6312	24.0522	23.9817	24.2285	24.2595	24.528	25.1939	24.2214	24.4171	25.3722
Q5ZLH1	P15927	RPA2	23.9838	23.8096	23.8303	23.6633	24.1321	23.9027	23.7672	23.7434	23.6036	23.6965	23.7206	23.4115	23.8196	24.1242	23.7136	24.5153	24.1698	24.2881	24.3779	24.0591	24.046	23.2159	24.2079	24.186	24.228	24.054	23.9805	24.1374	23.9101	24.0993	24.2657
F1NPJ2;P09987;P08288;F1NME1	P16403	HIST1H1C	21.1073	21.865	20.6969	23.1709	21.5088	28.1214	23.9927	24.6386	22.6071	27.1833	20.751	22.0652	21.4161	22.2267	21.7013	21.1914	22.3381	20.5064	21.4487	22.0166	23.7015	19.6132	20.6403	20.571	20.528	21.0283	20.7986	20.2071	22.2193	20.8203	24.9078
Q03669;A0A0A0MQ65	P16615	ATP2A2	24.1426	24.9077	23.9417	25.6962	23.8585	25.8357	24.983	24.4641	25.3131	25.8258	25.4879	25.3148	25.0144	25.5644	24.8225	24.1659	23.7918	24.8094	24.8142	24.0389	23.8184	25.1418	24.3534	25.2437	24.9011	24.3977	24.2236	25.6478	24.7589	25.0773	25.6459
P31395	P16949	STMN1	26.6629	27.0783	27.0396	26.665	27.0017	26.9691	26.8816	27.1562	27.118	27.2798	26.3087	27.0578	26.5301	26.6676	26.9816	27.327	27.4366	26.5483	26.9924	27.0224	27.5833	25.9607	27.0353	26.202	25.871	27.031	26.9098	25.4969	27.0739	26.5183	26.6077
E1C9B8	P16989	YBX3	22.0633	21.7747	21.7735	24.4676	23.211	25.1727	24.1804	25.9607	22.6548	26.5908	22.2728	23.3658	24.5195	22.5392	25.0977	23.7502	23.8105	22.1825	21.7435	24.4021	26.1834	22.2816	22.6316	21.1901	21.5278	21.7887	23.8248	22.7365	22.1907	22.0815	22.0017
Q9PV94;R9PXM6	P17135	SNRPN	26.3011	26.3427	26.3866	26.2697	26.1085	26.2302	26.2535	26.0112	26.6565	25.9025	26.2053	26.1231	25.6927	26.2263	26.2484	25.9313	26.4714	26.4937	26.3961	25.9524	26.1312	26.0325	26.0516	26.197	26.2196	26.3714	26.1283	25.807	26.2466	26.0786	26.1257
P00504	P17174	GOT1	19.8168	19.6794	20.5604	21.0006	21.7824	21.8139	23.0117	24.2638	20.5975	25.6398	20.074	19.7194	22.7891	19.4633	23.2299	19.6887	19.5171	19.7053	20.3445	22.3646	26.041	20.0273	19.4677	19.4698	20.6125	20.3153	20.2406	20.1776	19.8959	20.2897	19.8122
Q5F3X1;R4GHL2	P17252	PRKCA	25.0259	25.3163	25.388	25.7752	25.1406	25.2659	24.5842	24.6193	25.2876	24.9387	25.2389	25.4301	25.3174	25.4605	25.5028	24.9544	25.0264	25.5312	25.4512	24.7653	24.8661	25.9672	24.9928	25.3503	25.2288	25.4101	25.4354	25.7439	25.2354	25.2883	25.4267
F1NKB6	P17858	PFKL	29.0171	29.0534	29.0086	29.3494	28.9775	29.4427	29.3319	28.9013	29.2274	29.5067	28.91	28.9112	28.7238	29.0626	28.9701	29.1992	29.1345	29.3915	29.174	28.9385	29.2149	29.595	28.9377	29.267	29.4469	29.0855	29.2028	29.6932	28.8464	29.2444	29.1976
F1NGS7	P18085	ARF4	25.9117	26.4673	25.6923	26.3076	26.0116	26.2615	26.2842	25.9164	26.2609	26.2226	26.0206	25.8105	26.3856	26.0135	26.2759	25.9441	25.4461	26.4053	26.2507	25.9569	26.1782	26.2176	25.8507	26.1046	25.8578	25.7425	25.9677	26.2356	25.9308	26.254	26.3784
Q5ZLN1;F1NHM9	P18669	PGAM1	32.2905	32.3257	32.3842	32.3536	32.3851	32.1733	32.2463	32.3223	32.19	32.144	32.4009	32.3935	32.3862	32.2949	32.3211	32.3157	32.3818	32.4032	32.559	32.3636	32.3047	32.4706	32.5936	32.588	32.6544	32.4838	32.1287	32.4024	32.3051	32.4172	32.2725
E1C4V1	P18859	ATP5J	24.2681	24.0531	24.148	24.7296	23.985	25.1652	25.1684	25.5201	23.9855	25.2718	23.1232	24.2241	24.108	23.7999	24.7337	24.495	24.6582	23.9158	24.1522	25.2191	25.9137	23.0809	23.632	23.3325	23.7813	23.7302	24.4327	23.2836	24.161	23.3643	23.7367
F1NZY0	P19086	GNAZ	23.1493	23.5753	23.4892	24.0197	23.3463	24.1776	23.6134	23.7686	24.1778	24.0844	25.2414	24.0385	24.2467	24.5857	23.2585	22.8425	23.1334	23.5522	23.8769	22.7916	23.38	25.4573	23.466	24.3905	24.293	24.0268	23.4608	25.2228	23.7481	24.3917	24.5304
F1NZJ2	P19367	HK1	26.6465	26.9786	26.6441	27.6226	26.6526	27.6288	27.0484	26.7024	27.4079	27.5485	27.3386	27.0286	27.2115	27.4954	26.9257	26.7548	26.7734	27.2017	27.1383	26.4871	26.5923	27.919	26.5957	27.0108	27.1751	26.8183	27.0319	27.9197	27.1711	27.1161	27.6135
E1BV97	P19387	POLR2C	24.5188	24.36	24.1814	23.8841	24.2709	23.8974	23.9761	23.863	23.61	23.5671	24.0026	24.3044	23.5355	24.3535	24.2346	24.1923	24.111	23.3707	24.129	24.212	24.0546	24.1736	24.4318	23.6461	23.8716	24.1891	24.2277	24.1555	24.4004	23.5945	23.7251
E1BUZ0	P19404	NDUFV2	25.3571	24.9152	25.0614	25.2679	24.833	24.9032	24.9713	25.2828	25.0222	24.9153	24.9721	24.8164	24.8748	25.1211	25.5418	25.1878	25.4159	25.4189	25.3447	25.1455	24.9989	24.8327	24.8537	24.7805	25.1996	25.2676	25.6666	24.8407	25.2238	25.2257	25.2837
Q1KME6	P20340	RAB6A	24.703	24.9621	25.0029	25.3354	24.8545	25.9332	25.4006	25.1653	25.4442	25.7949	24.6529	24.8782	24.5965	24.9927	25.369	25.1785	25.3599	24.4686	25.0774	24.9841	25.5619	25.0575	24.9256	24.9685	24.8511	24.5525	25.0466	23.6387	24.7228	24.6535	25.0392
Q6JLB2	P20618	PSMB1	26.3059	26.1535	26.3325	26.2913	26.5337	26.4675	26.5003	26.127	26.1653	26.5875	26.6488	26.6517	27.1019	26.4877	26.5084	26.041	26.4364	26.3496	26.1904	26.1499	26.2919	26.7285	26.5988	26.6499	26.5713	26.5829	26.0723	26.3626	26.5747	26.567	26.3558
E1C043	P20674	COX5A	28.7959	28.5612	28.6903	28.6977	28.589	28.7768	29.0602	28.9537	28.8192	29.0023	28.1888	28.361	28.8059	28.1859	28.4983	29.122	28.8672	28.7947	28.6862	28.9266	28.7607	28.0688	28.4611	28.4509	28.824	28.4539	28.7512	28.4949	28.3623	28.5545	28.2596
E1BV90	P20711	DDC	23.4219	23.5656	23.4959	23.7737	23.8065	23.7036	23.8183	23.7631	24.0396	24.0792	23.8714	23.7114	23.8045	23.7265	23.7125	23.8731	23.4392	23.7448	23.3372	23.5941	23.3459	23.7002	23.0338	23.7486	23.8725	23.5065	23.4356	24.2739	23.4641	23.6557	23.8413
E1BZB1	P20941	PDC	29.4843	29.3858	29.2685	29.0924	29.2499	28.827	29.027	29.0627	29.2001	28.791	29.4592	29.2217	29.2003	29.1692	29.0678	29.1841	29.1916	29.3601	29.2657	29.2146	28.8632	29.538	29.5849	29.3846	29.5577	29.286	29.4372	29.5148	29.3067	29.2492	29.41
F1P0C1	P21283	ATP6V1C1	26.9377	26.9852	26.9439	27.0737	26.6587	27.0856	26.9528	26.8294	27.017	26.9814	27.1971	26.8349	27.0589	27.224	27.0471	27.0322	26.7674	27.0939	27.1145	26.9424	26.9982	27.5816	26.889	26.9897	26.8133	26.8864	27.2366	27.4264	27.116	27.115	27.4058
P47191;R4GJN8	P21579	SYT1	29.8101	29.9592	29.8851	29.9864	29.7346	29.9122	29.8055	29.6103	30.0087	29.8497	30.275	30.2003	30.0004	30.0945	29.911	29.6439	29.6739	29.7816	29.8089	29.5204	29.7102	30.409	30.0308	30.2053	30.2585	29.858	29.7667	30.1092	29.9538	30.0828	30.0572
E1BYN7	P21796	VDAC1	29.5811	29.5195	29.5409	29.7967	29.5304	29.7729	29.6059	29.6274	29.4268	29.624	29.4764	29.4558	29.4928	29.2373	29.5277	29.6028	29.4561	29.6019	29.5378	29.5525	29.4117	29.1527	29.4395	29.4918	29.4054	29.3063	29.5761	29.3276	29.2211	29.4465	29.4834
Q9YHT2;F1NNF7;R4GHG4	P21912	SDHB	24.8239	24.6497	24.3575	24.2015	24.4451	24.4426	24.5267	24.774	24.4677	24.7409	24.7298	24.9257	24	24.8932	24.6655	24.5878	24.7458	24.4917	24.6506	24.7253	24.4198	24.4618	24.1528	24.3514	24.6276	24.7203	24.984	24.1023	24.5235	24.4968	24.5076
E1BTA0	P21964	COMT	24.1586	24.6672	23.6607	25.6233	24.2485	25.5902	24.8242	24.3517	24.9058	25.342	25.3374	25.3638	24.4516	25.5233	24.6132	23.9447	23.6543	24.5121	24.7731	23.7665	23.6716	25.3238	23.9044	24.7872	24.9126	23.999	24.179	25.648	24.3431	24.1326	25.8913
Q5F3N1;F1NJV4	P22061	PCMT1	27.2793	27.3791	27.4134	27.1941	27.4845	26.7006	26.8357	27.2038	27.137	26.9919	27.2309	27.2976	27.4534	27.4264	27.1232	27.2089	27.0987	27.5314	27.3639	27.256	27.0901	27.3892	27.6714	27.6671	27.595	27.6072	27.2124	27.4465	27.512	27.4683	27.3285
P21872;A0A547	P22102	GART	25.5774	25.8474	25.6384	25.294	25.6595	24.8911	25.4877	25.1257	25.2219	25.0834	25.6613	25.4312	25.7161	25.556	25.1781	25.2223	25.6213	25.4137	25.4102	24.8835	25.2453	25.8535	25.2923	25.334	25.372	25.7378	25.5084	26.0494	25.5147	25.7087	25.4407
O57535	P22392	NME2	28.4062	28.6062	28.5231	29.0131	27.9289	29.4177	29.2612	29.4058	29.0256	29.8132	27.5525	28.4377	28.3135	28.0427	29.1669	29.055	29.318	27.8947	28.8796	29.3682	29.8047	27.4505	28.3773	27.6933	27.7974	27.8325	28.5582	26.2354	28.3343	28.001	28.1935
Q5ZME1	P22626	HNRNPA2B1	30.8564	31.0883	30.8233	30.6591	30.9825	30.7493	30.9761	30.7944	30.8572	30.6853	30.712	30.9256	30.6988	30.8381	30.8068	30.7625	30.9584	30.6202	30.9349	30.7878	30.9609	30.7041	30.7936	30.5826	30.6687	30.9331	30.7388	30.5628	30.9021	30.7204	30.6439
P07090;R4GHZ6	P22676	CALB2	30.9877	31.1238	30.7719	30.7207	30.9695	30.212	30.8345	30.532	30.5887	30.3516	31.1858	30.7418	30.9674	30.8661	30.9913	30.57	30.5604	30.8154	30.6834	30.4107	30.4086	31.1515	30.8141	30.8688	30.9286	30.7808	30.9628	31.0416	30.9879	31.0367	30.848
R4GIN8	P22694	PRKACB	26.7558	26.7231	26.5957	27.0094	25.9862	27.2719	26.7591	26.6485	26.7972	27.0986	27.02	26.4608	26.7877	26.9066	26.4504	26.7739	26.1524	26.6225	26.4754	26.7814	26.9053	27.2001	26.5528	26.7333	26.6414	26.6789	26.7771	26.7385	26.5849	26.7456	26.9958
F1P582	P22695	UQCRC2	29.3912	29.2862	29.2415	29.0155	29.2105	28.5816	29.1102	28.661	28.8821	28.4744	29.019	29.1058	29.1009	29.206	29.0618	28.9291	29.1928	29.0365	29.0455	28.6652	28.7048	29.2209	29.154	29.1188	29.3037	29.113	29.1053	29.172	29.2079	29.2676	29.2499
F1P555	P23246	SFPQ	29.312	29.1863	29.2646	29.1493	29.2839	29.4612	29.5064	29.4366	29.1614	29.6533	29.071	29.2913	29.5741	29.1991	29.3057	29.3491	29.3675	29.2568	29.181	29.4564	29.3047	29.3086	29.2524	29.3567	29.3957	29.4159	29.2177	29.2213	29.2801	29.1527	29.0744
P24367	P23284	PPIB	27.0036	27.0855	27.1781	27.3749	27.273	27.763	27.5729	27.7708	27.7412	27.8152	27.1239	27.4216	26.8458	27.0849	27.0193	27.8745	27.6159	27.1916	27.403	27.7287	27.6633	26.6133	27.2312	27.2287	27.1178	27.5216	27.1069	26.1223	27.1841	27.2101	27.0615
E1C2Z5	P23381	WARS	24.9875	24.8754	25.5462	25.3271	25.5448	25.1423	24.9736	25.1306	25.4088	25.06	25.3305	25.5682	25.1762	25.4908	25.3422	25.2641	25.4006	25.6941	25.4963	25.1597	25.0738	26.3136	25.2313	25.4483	25.6392	25.264	25.4715	25.3045	25.2289	25.4497	25.5969
E1BWE2	P23471	PTPRZ1	25.8973	25.1318	25.0911	24.6191	25.4561	24.61	24.3553	24.7982	24.4047	24.7729	25.9169	25.4857	25.9615	25.3777	25.129	24.6626	24.3041	25.0987	25.0279	24.7917	25.8834	25.3245	25.1819	25.3648	25.112	24.9666	25.2857	25.7914	24.9127	24.9936	25.0826
F1P3F1	P23526	AHCY	27.9818	27.9061	28.1334	28.4679	28.2509	28.7207	28.3349	28.5989	28.2815	28.449	27.7693	28.3295	28.0749	28.1016	28.5596	28.3888	28.3905	28.2326	28.173	28.4596	28.5325	27.8859	27.9488	28.1034	27.9262	27.8769	27.9708	27.898	28.0501	28.0223	27.9158
O42281	P23942	PRPH2	24.6256	25.0245	24.8893	24.6898	24.8037	25.1815	24.0985	24.2294	24.161	24.3815	24.9582	24.8669	24.8296	25.0219	24.5775	23.7917	24.3223	24.3946	24.7192	24.0015	24.5635	25.4852	24.5941	24.9626	24.563	24.4103	24.6765	24.8816	24.5137	24.7555	25.3016
F1NSC1	P24539	ATP5F1	26.0396	26.0617	26.0554	26.3514	25.6805	26.7139	26.2597	25.9252	26.1954	26.6105	26.1548	25.5522	25.8711	26.0307	25.9306	25.7765	25.939	25.1507	26.0479	26.0472	26.4186	26.2907	25.5696	25.7748	25.3482	25.5505	26.0082	25.7729	25.7199	25.5861	26.0357
Q5ZKG5	P24666	ACP1	27.1191	27.3284	26.9743	27.0111	26.7777	27.0124	26.9437	27.1073	27.045	27.2091	26.6999	27.0126	26.4688	27.0723	26.8582	27.0942	27.2564	26.7185	27.1243	27.2656	27.3649	26.3723	27.0571	26.6102	26.4327	26.967	27.1551	25.2168	27.1825	26.7646	27.0556
E1C0Q5	P24752	ACAT1	27.4892	27.6365	27.649	27.5131	27.679	27.6869	27.7317	27.7329	27.546	27.6226	27.3714	27.7389	27.1075	27.5526	27.1736	27.6858	27.7963	27.5789	27.3684	27.5176	27.6122	27.1807	27.5989	27.4362	27.3151	27.4774	27.4333	27.0776	27.3318	27.3773	27.5767
E1C8D8;H9L016	P25325	MPST	24.8256	25.1878	25.0943	24.5915	25.3883	24.6431	25.3901	25.158	25.0154	24.4931	24.9518	24.9727	25.5212	25.2382	25.0488	24.9725	24.9869	25.2075	25.0314	24.9769	24.8893	25.7583	25.0783	25.2317	25.0456	25.0386	24.9551	25.4362	25.0717	24.9511	25.0979
P84175	P25398	RPS12	27.6706	27.8926	28.2172	28.0668	28.199	28.1877	28.5521	28.5185	28.5643	28.5664	27.8364	28.0677	28.085	27.7115	27.9878	28.4355	28.474	28.5771	28.1482	28.4572	28.6414	27.7731	28.2961	27.9941	28.1252	28.3789	27.608	27.5301	27.6184	28.095	27.6926
F1NHV6	P25490	YY1	19.7536	20.8513	20.683	19.8206	20.983	22.9706	21.9171	22.3363	21.4255	22.4127	19.691	20.5812	19.7823	20.9385	19.4176	21.6349	22.1802	19.5848	20.5165	21.9326	19.2134	20.1865	21.464	21.1161	19.7175	19.6318	21.021	20.1741	20.9409	19.8428	21.0928
E1C006	P25787	PSMA2	28.3767	28.3578	28.24	28.0368	28.353	27.8139	28.1859	27.8639	27.9255	27.7255	28.3744	28.2349	28.3562	28.2385	28.1683	27.9223	28.1693	28.2439	27.9422	28.0139	27.8914	28.4907	28.315	28.2767	28.2868	28.2511	28.094	28.3964	28.3184	28.3325	28.2474
Q5ZLI2	P25788	PSMA3	26.0288	25.9101	25.7068	26.0126	25.8561	26.0157	26.4426	26.623	26.164	26.886	25.4554	25.6796	26.067	25.6072	25.6033	26.1403	26.3592	25.7215	25.9794	26.2951	26.8887	25.6675	25.5827	25.5545	25.6153	25.5711	25.9315	25.6494	25.6665	25.7264	25.4685
F1NC02	P25789	PSMA4	27.7585	27.5329	27.2069	27.2854	27.3746	26.9806	27.2976	27.156	27.0721	27.1196	27.6728	27.4501	27.4096	27.4482	27.4393	27.2935	27.359	27.0857	27.2111	27.1024	27.145	27.76	27.6301	27.424	27.4581	27.3798	27.3932	27.4972	27.6094	27.4977	27.6973
E1BV34	P26038	MSN	27.6942	27.5882	27.6031	27.9817	27.4991	27.627	27.7005	27.397	27.7914	27.8515	27.702	27.7018	27.8184	27.6489	27.6232	27.5087	27.4566	27.9413	27.7581	27.4087	27.4731	27.9277	27.6287	27.7097	27.6229	27.5465	27.7221	27.7633	27.6053	27.5055	27.7903
Q5ZKB9;E1C8R1	P26196	DDX6	24.2212	24.0758	23.9583	24.5694	23.7925	24.8249	24.1505	24.5162	24.2418	24.9907	24.475	24.3978	24.1757	24.2493	24.6071	24.2361	24.1432	23.9679	24.5395	24.6427	25.3605	24.4776	24.2259	24.2804	24.5545	24.4294	24.5256	24.0197	24.4513	24.4851	24.8176
P30997;F1P510	P26232	CTNNA2	24.9907	25.2174	24.8797	25.1262	25.1328	25.3584	25.367	24.3195	25.1623	25.2607	25.4934	24.9153	25.0157	25.6798	25.3623	24.9014	25.4232	24.5546	24.6866	24.269	24.7947	25.6908	25.0373	24.9328	25.2882	24.7115	25.1032	25.6484	25.4852	25.4715	27.1641
F1P5K0	P26599	PTBP1	25.0232	25.0546	24.5351	24.2479	25.4062	23.9658	25.0645	23.8016	24.5103	24.2962	24.7213	24.6942	24.7633	24.803	24.8823	24.6685	24.7274	24.8094	24.7115	24.5595	24.2972	24.9636	24.8941	24.7854	25.2511	24.818	24.3495	24.9275	24.6689	25.1308	24.6233
Q5ZLW1	P26639	TARS	24.801	25.0304	24.9116	25.1389	24.6749	24.8793	25.1248	24.5852	25.3688	25.5112	24.735	24.4236	24.7064	24.9421	24.8422	24.5921	24.1079	25.3163	25.2349	24.413	24.7126	25.8598	24.4567	24.6209	25.1672	25.0877	24.7091	25.4915	24.7002	25.0313	24.8725
Q5ZMD1	P27348	YWHAQ	29.8123	30.0399	30.0696	30.1185	29.9172	30.2951	30.3692	30.4737	29.9976	30.7607	29.8617	30.1825	30.3024	29.8393	30.1177	30.1392	30.3008	29.9533	30.0527	30.4256	30.6379	29.5778	30.0236	29.7711	29.7217	30.0254	29.7661	29.2985	29.8039	29.7294	29.6892
Q5ZJJ2	P27694	RPA1	24.8947	24.4785	24.7311	24.4102	24.7554	24.7741	24.7845	24.8275	24.3735	24.6605	24.694	24.6557	25.0235	24.6822	24.8787	24.9508	24.8208	24.6551	24.6323	24.9287	24.9683	24.9726	25.1146	24.9636	24.7718	24.6667	24.6317	24.6341	24.5937	24.8519	25.0614
H9KYP7	P28066	PSMA5	27.9457	28.0352	27.8813	27.6424	27.9569	27.3804	27.7387	27.4691	27.5624	27.3866	27.704	27.5539	27.6556	27.7761	27.5285	27.6844	27.9543	27.8691	27.7862	27.4866	27.4606	27.7994	27.6292	27.7607	27.7436	27.6928	27.719	28.0774	27.8452	27.8588	27.7541
H9L0U6	P28070	PSMB4	24.8521	24.2728	24.665	24.8787	24.9331	24.7362	25.1116	25.2953	25.022	25.0267	24.9891	25.096	25.3266	24.5499	24.7335	25.1623	24.8671	24.9384	24.7608	25.0368	25.1714	25.5191	25.4941	25.2791	25.3371	24.8802	24.6776	24.0299	24.6423	24.7457	24.7212
P34065	P28074	PSMB5	25.9642	25.8943	25.8455	26.501	25.9011	26.6955	26.8705	26.9794	26.3593	27.4296	25.6618	26.2553	25.6957	25.919	26.9302	26.4161	26.8374	25.6129	26.3289	26.9646	27.7	25.0776	25.7021	25.3306	25.0976	25.6101	26.1998	24.1759	25.9811	25.4455	25.6899
F1NXN8	P28331	NDUFS1	27.1349	27.1029	27.0155	27.0641	26.9559	26.8871	27.1227	26.8639	26.9802	26.8558	26.9523	27.1058	26.9686	27.0197	26.9355	26.9429	27.2931	26.9073	26.8885	27.0141	26.9068	26.9569	27.2743	27.2958	27.3393	26.9678	27.0931	26.9045	27.0657	27.2346	27.1309
P28693;F1NHC7	P29323	EPHB2	23.4624	23.4138	23.4604	23.7313	23.4559	24.181	23.3019	23.1791	23.579	24.2321	24.9359	23.4342	23.4762	23.6821	23.6117	23.0346	23.291	23.6579	23.4507	23.4286	23.099	24.4106	23.2529	23.4704	24.4412	23.7239	23.612	23.76	23.6823	23.6399	23.6857
F1P1A5	P29401	TKT	31.5337	31.4789	31.6258	31.6337	31.6777	31.9481	31.541	31.6755	31.6591	31.7589	31.7489	31.8362	31.7699	31.6953	31.808	31.9053	31.6811	31.6915	31.7249	31.6407	31.7696	31.6214	31.7742	31.7152	31.6165	31.7287	31.382	31.7469	31.8358	31.7205	31.6515
E1BZG4	P29692	EEF1D	27.1871	27.4296	27.07	27.0953	27.3057	26.7168	26.9672	27.0888	26.7013	26.6973	26.986	26.7191	26.6543	27.0218	27.055	26.947	26.62	27.0028	27.1025	27.0247	26.839	26.2401	26.9497	26.9598	26.8871	27.0505	26.8516	27.0119	27.118	26.8607	26.8252
P40220	P29762	CRABP1	23.103	24.2411	24.2046	24.7666	23.9861	25.6745	26.4092	25.3743	24.1476	26.675	23.4876	24.7261	25.1821	23.4849	25.9087	24.9182	24.9364	24.4986	24.2612	25.8572	27.3395	23.4864	23.9906	24.0855	24.1881	24.0366	23.7117	22.8019	24.4844	23.5266	23.6221
P16527	P29966	MARCKS	26.5777	26.647	26.9631	27.0729	26.7095	27.2694	27.8202	27.1971	26.5781	28.279	26.4456	27.2623	28.2697	26.9741	27.5428	26.8491	27.0692	26.7195	26.9298	26.8434	28.0722	26.2472	26.5917	26.13	26.055	26.8197	26.5922	26.0763	27.1304	26.5888	26.7654
H9KZ66	P29992	GNA11	25.3148	25.163	25.8329	26.3108	25.3612	26.0299	25.6969	25.5005	26.0828	26.1382	26.6472	25.8862	25.4539	26.305	26.2339	25.2523	25.2687	25.7432	25.746	25.1159	25.6245	26.894	25.4609	26.4048	26.108	25.9043	25.1993	26.5756	25.3442	26.2736	25.972
F1NT93	P30042	C21orf33	27.0272	27.1656	27.655	27.5647	27.5073	27.1355	27.642	27.398	27.5388	27.0864	27.2073	27.1881	26.9946	27.2312	27.3367	27.2806	27.5268	27.9158	27.712	27.3782	27.2987	27.3837	27.4478	27.4502	27.6524	27.5654	27.4449	27.3136	27.044	27.3576	27.2963
Q5ZMG0;F1P470	P30046	DDT	27.8113	27.6984	27.8167	27.2069	27.7701	27.4501	27.6644	27.8223	27.5516	27.6948	27.5139	27.7311	27.9821	27.8431	27.754	27.8197	27.8298	27.3598	27.5833	27.9682	27.7946	27.3177	27.8411	27.6387	27.3708	27.5928	27.7347	27.5543	27.8365	27.4897	27.8738
E1BR10	P30048	PRDX3	27.295	27.2274	27.2004	27.3334	27.1105	27.1198	27.077	27.0927	26.9689	26.8448	27.044	26.9459	27.345	27.2197	26.9817	27.1939	27.0132	27.1959	27.0852	27.2279	27.055	27.31	27.0099	27.1635	26.9013	26.7928	27.2773	27.275	27.1455	27.1635	27.2241
E1BTG1	P30050	RPL12	26.6114	26.7551	26.7113	26.8828	26.6907	27.135	27.1391	27.1139	27.1676	27.2942	27.0143	26.9232	26.5148	26.8305	26.9295	27.205	27.0373	26.7274	26.8856	26.9829	27.0226	26.4265	26.9745	26.7719	26.6911	27.0865	26.8061	26.0445	26.7614	26.7817	26.6384
Q5ZKE7;R4GHR1	P30085	CMPK1	28.2044	28.054	28.1643	28.1104	28.2208	27.5125	27.9811	27.9391	28.0495	27.5038	28.3724	27.9771	27.9006	28.1976	27.7537	27.8035	28.1767	28.2704	28.0419	27.8717	27.6841	28.2001	28.2088	28.2793	28.4242	28.4072	28.1002	28.2575	28.3222	28.1756	28.1959
E1C6C1	P30086	PEBP1	30.7268	30.8131	30.9153	30.9225	30.926	30.8961	30.9228	31.2743	30.9985	30.8967	30.578	30.7327	30.24	30.4526	31.0093	31.2425	30.9384	31.0001	30.9849	31.3613	31.1385	29.9918	30.7332	30.7954	30.796	30.9582	30.77	30.4856	30.8125	30.7577	30.5901
Q8JG64	P30101	PDIA3	28.6561	28.6454	28.7595	28.8681	28.8089	28.9817	28.9954	28.8757	28.8223	29.0525	28.8001	28.8427	28.9699	28.8098	28.5845	28.6905	28.9205	28.6979	28.7341	28.8143	28.7338	28.4209	28.7687	28.7374	28.711	28.7848	28.3743	28.6535	28.5684	28.6809	28.6751
Q5ZMJ0	P30405	PPIF	23.8405	23.8277	23.9309	23.6314	23.9056	23.7899	23.5419	23.7625	23.7339	23.7962	23.7652	23.6565	24.23	23.7826	23.616	23.6061	23.6917	24.1685	23.739	23.7707	23.7916	23.8912	23.8582	23.8053	23.8645	23.8371	23.9583	23.7646	24.0296	23.9409	23.8562
E1C7J0	P30519	HMOX2	23.8874	24.2456	24.0081	24.2283	23.7804	24.3437	23.8793	24.6138	24.3427	24.7343	23.6913	24.4773	23.8596	23.4633	24.1794	24.1836	24.4592	23.6987	23.9928	24.4916	24.5513	23.245	24.0016	23.4773	23.4125	24.0796	23.8309	21.7828	23.7467	22.9223	23.8571
Q5ZJL5;F1NS23	P30520	ADSS	24.9059	25.0224	25.3919	25.0165	25.0095	25.303	25.2786	25.1205	25.4691	25.239	24.3213	24.6759	24.9756	24.2536	25.4909	25.6134	25.1996	25.8022	25.3965	25.606	24.9763	24.3577	25.0694	25.7028	25.6913	24.8802	24.7577	24.488	24.991	25.1973	24.4895
E1BVF3	P30531	SLC6A1	26.6402	27.1236	27.096	27.7742	26.7834	28.1942	27.5945	27.4589	27.7593	28.3421	27.2257	27.4525	26.8543	27.2805	27.5803	26.6528	26.9795	26.8371	27.5048	27.0407	27.6588	26.595	26.6735	27.0376	26.7672	27.0575	26.8693	26.4811	26.8587	27.3092	27.3371
F1NDD6	P30533	LRPAP1	23.1603	23.1926	23.3871	23.8319	23.472	24.0597	23.6577	23.6957	23.4738	23.6703	23.2817	23.6696	23.2975	23.3468	23.8975	23.5801	23.5986	23.503	23.2482	23.6235	23.6511	23.2006	22.9343	22.8225	23.1941	23.4074	23.6159	22.9558	23.2877	23.5354	23.1589
F1NUE0	P30626	SRI	24.5187	24.364	24.7926	24.3232	24.8367	24.8476	24.8832	24.9659	24.6004	24.9032	24.5082	24.5898	24.9833	24.5637	24.4646	24.9563	24.6625	24.974	24.7755	25.0123	24.7995	24.2615	24.5889	24.5666	24.5813	24.6238	24.6672	24.6063	24.7799	24.7234	24.7004
Q800W4	P31483	TIA1	22.3756	23.0201	22.9952	22.6971	23.0245	22.0211	22.8652	22.3515	22.9936	22.0643	22.5602	22.9689	22.9344	22.8376	22.4274	22.7582	23.1144	23.0519	22.9262	22.1685	22.5004	22.753	22.9568	23.1395	23.1151	23.5832	22.73	22.4613	22.6165	22.8931	22.3985
Q5ZJV3	P31689	DNAJA1	23.6736	23.224	23.5047	24.0457	24.0073	24.157	24.0187	23.8679	24.0961	24.5886	23.6611	23.2096	23.1479	23.6724	24.0182	23.58	24.1513	23.1657	23.8042	24.5327	24.4424	24.1058	23.8761	23.3173	22.8804	23.7808	23.5034	24.0545	23.6943	24.1444	23.0789
F1NMS0	P31749	AKT1	23.2363	23.3482	23.177	23.6743	23.3879	23.5818	23.1374	22.6702	23.5572	23.0697	23.1191	23.5841	23.0289	23.4597	23.6353	23.3414	23.1648	22.8511	23.4328	22.9923	23.141	23.7907	22.6201	23.2749	23.0029	22.904	23.5644	22.8389	23.3922	22.9066	23.8915
F1NAC6	P31930	UQCRC1	28.959	29.064	28.9788	28.9067	28.8042	28.6945	28.8366	28.821	28.757	28.4539	28.8673	28.5985	28.9594	28.958	28.757	28.8283	28.7688	28.897	28.8228	28.6452	28.771	28.9639	28.7659	28.8164	29.0689	28.6914	29.0763	29.0864	28.9942	28.9503	29.0263
Q5ZLI9;R4GLY9	P31937	HIBADH	24.814	24.9968	24.887	25.0524	25.1606	25.19	25.4557	25.4531	25.0673	24.9956	25.1167	25.3491	24.9005	25.0083	24.9653	25.3245	25.5119	24.4677	25.0926	25.4745	25.0381	24.8786	25.3131	24.9264	25.0589	24.6566	24.9191	24.7954	24.8719	25.061	24.6894
Q5XKY5;P31335	P31939	ATIC	25.6748	25.9904	25.2858	25.9097	25.7568	25.6276	25.8778	25.8526	25.4833	25.8502	24.9729	25.7955	25.4927	25.3107	25.6406	25.733	26.2086	25.2691	25.6325	25.9834	25.9044	25.2998	25.8762	25.6014	25.4174	25.7333	25.9944	25.8684	26.0395	25.6681	25.7429
Q5F3D2	P31942	HNRNPH3	28.8797	28.9511	28.9906	28.8558	29.0262	29.0892	29.4717	29.2754	29.1825	29.1475	28.6214	28.8979	28.6984	28.6931	29.0676	29.1137	29.2394	28.9839	29.0858	29.3712	29.3133	28.5126	28.9531	28.9875	28.9938	29.0657	28.8262	28.3684	28.7813	28.7166	28.4764
F1NEG6	P31943	HNRNPH1	29.4012	29.3326	29.3065	29.2826	29.2806	29.2482	29.3622	29.391	29.2073	29.1882	29.267	29.1808	29.0733	29.1802	29.6031	29.3891	29.1833	29.1882	29.3375	29.3288	29.3535	29.1488	29.3713	29.0254	29.2392	29.3244	29.2225	29.0544	29.3096	29.1923	29.1938
Q5ZLQ6	P31946	YWHAB	28.5695	28.5143	28.5924	28.4189	28.5251	28.691	28.5105	28.9342	28.6789	28.9465	28.6898	28.7109	28.8783	28.587	28.6069	28.8319	28.4846	28.471	28.6088	28.8875	29.0091	28.2668	28.8361	28.5601	28.7268	28.7407	28.5464	28.376	28.5618	28.5551	28.3816
Q03696	P32004	L1CAM	23.7405	23.3911	24.2982	23.9236	23.5819	24.1693	23.4334	23.8604	24.0445	24.4033	24.7004	24.3113	24.2845	24.3711	24.1175	24.2098	23.8607	24.2613	23.9565	23.9191	24.4444	23.6651	23.5036	24.6177	24.1871	23.98	23.9499	24.4622	24.3393	24.5697	24.1364
F1NYZ4	P32418	SLC8A1	23.7922	23.8849	24.3399	24.5548	23.9657	24.413	23.4731	24.0285	24.1	24.4484	25.3932	24.761	24.6044	24.8341	24.3501	23.3295	24.0121	24.0925	24.1539	23.3678	23.4676	25.1205	24.1279	25.0348	24.8158	24.2789	23.5987	24.9573	24.4118	24.7666	24.7176
E1BYF1	P32929	CTH	26.5959	26.2647	25.7502	25.6818	25.6133	25.864	26.0235	26.0397	25.9894	26.0348	26.3476	26.0388	26.434	26.2897	26.0134	25.996	26.4618	25.6263	25.726	25.9544	25.475	26.0494	26.0098	25.5994	25.4179	25.4333	25.978	25.3262	26.4352	25.5969	26.1948
E1C3A1	P33176	KIF5B	27.7123	27.6648	27.5471	27.4307	27.6393	27.2171	27.2614	27.2563	27.3153	27.2463	27.5712	27.5136	27.6599	27.6455	27.54	27.2297	27.4896	27.5526	27.372	27.1721	27.2443	27.7782	27.5011	27.667	27.6417	27.4497	27.5982	27.6452	27.6057	27.6281	27.6274
E1C0H5	P34932	HSPA4	27.289	27.2712	27.3237	27.074	27.3588	27.0783	27.2254	27.2917	27.2128	27.3032	27.2333	27.3088	27.3418	27.1944	26.9965	27.2343	27.3172	27.1336	27.1874	27.4012	27.2816	27.2579	27.3784	27.3171	26.9828	27.2512	27.3486	27.2078	27.1916	27.2943	27.2611
F1NUH4	P35080	PFN2	27.4453	27.167	27.2985	27.225	27.3726	27.1785	27.352	27.3576	27.3213	27.1761	27.4556	27.5348	27.6057	27.1849	27.4174	27.2896	27.4786	27.2314	27.2561	27.2274	27.0786	27.1931	27.1847	27.3982	27.3717	27.5652	27.3555	27.2282	27.1483	27.2105	27.3232
E1C5I4	P35219	CA8	26.432	26.5409	26.8814	26.8978	26.632	26.5401	26.8796	26.5498	26.8763	26.9474	26.7711	26.7357	26.894	26.464	26.6542	26.5788	26.9706	26.7088	26.7421	26.8691	26.4983	26.2018	26.7283	26.6458	26.6027	26.8407	26.5103	26.0582	26.3576	26.2668	26.4674
E1C7M7	P35221	CTNNA1	24.0453	24.0289	24.0319	24.4447	24.0754	24.2948	24.5444	23.5557	24.0073	23.9929	24.4619	24.4216	24.4182	24.5955	24.3165	23.9279	24.0163	24.001	24.2971	23.7096	23.5686	25.0336	24.1433	24.509	24.745	24.1173	23.9311	24.3077	23.6585	24.0794	24.5983
F1NHT7	P35222	CTNNB1	27.0471	27.1638	27.3533	27.727	27.0839	27.4452	27.2655	27.1984	27.6385	27.8465	27.3809	27.2526	27.1892	27.4352	27.3769	27.3731	27.2348	27.6597	27.3539	27.2036	27.2661	27.2599	27.124	27.4228	27.5716	27.3742	27.4266	27.4306	27.2413	27.5011	27.5127
F1P1L8	P35237	SERPINB6	23.438	23.7542	23.2861	22.9309	23.518	23.3134	23.3524	23.1292	23.8458	23.392	23.7441	23.4071	24.2396	23.5807	23.6447	23.2597	23.5798	23.5337	23.7092	23.8795	23.9736	24.1428	23.883	23.5997	23.4409	23.5386	23.7671	23.752	23.171	22.8315	23.2293
E1C4C7	P35244	RPA3	25.2177	25.2531	25.1076	24.5463	24.7947	24.5664	25.1896	24.471	24.9781	24.3487	24.8704	24.9254	25.1428	24.9518	24.2793	24.9933	25.1813	25.225	24.9483	24.8781	24.7865	25.0682	25.3545	25.4715	25.2756	25.5581	25.3532	25.2329	24.9882	25.3209	25.1045
F1N9J4;Q98TF8	P35268	RPL22	25.1891	25.186	25.0039	25.371	25.0787	26.334	25.7601	26.0096	25.3451	26.28	24.6469	25.2409	25.131	25.1332	25.4363	25.1084	25.1739	24.3266	25.201	25.5949	25.6131	24.8061	24.6321	24.491	24.6045	24.4331	25.3267	23.7651	24.8532	24.4979	24.8672
E1C4L3	P35270	SPR	24.4072	23.8823	23.889	24.0001	24.1814	23.2276	23.6343	23.4332	23.9753	23.475	24.0252	24.0838	24.0296	23.8351	24.1816	23.8403	23.8424	23.9417	24.1239	23.6337	23.3332	23.9658	23.9186	24.2601	24.3494	23.8172	23.849	24.2282	24.3924	23.8925	23.7858
P20111;R9PXQ0	P35609	ACTN2	25.6735	26.1142	25.9968	26.3035	25.7377	25.5812	25.7136	25.4962	25.781	25.762	25.7793	25.7969	25.5968	25.7247	25.8485	25.3754	25.5959	26.2629	25.8907	25.3031	25.4883	26.087	25.622	25.6329	26.0377	25.4676	25.6065	26.1735	25.7262	26.3119	25.9182
F1ND55	P35611	ADD1	28.2014	28.1759	28.2444	28.2339	28.1618	28.2366	27.9027	28.2753	28.135	28.1967	28.0862	28.2787	28.2392	28.2718	28.2846	28.224	28.2448	28.0977	28.2744	28.0396	28.171	28.0461	28.1915	28.1172	28.0166	28.2479	28.129	28.2574	28.1797	28.0664	28.2385
P17790	P35613	BSG	29.2634	29.5247	29.8517	30.1953	29.375	30.4126	30.2987	29.752	30.1667	30.6505	30.1456	29.7587	29.5778	29.9457	29.6933	29.6114	29.5301	29.8059	29.8608	29.5624	29.9622	30.0392	29.5795	30.0429	29.9571	29.8759	29.4164	29.6223	29.2586	29.881	29.8857
E1BVM8	P35813	PPM1A	24.2581	23.9691	23.7594	24.2261	23.677	23.8458	23.9395	23.9565	23.995	23.928	23.9765	24.1432	24.3812	24.105	24.0454	23.7876	23.6554	24.0006	23.8392	23.7375	23.8535	24.665	24.1665	24.7668	24.6316	24.108	23.4991	24.5827	24.1017	23.6077	24.1723
F1N9A3	P36405	ARL3	28.4531	28.6872	28.2125	27.9339	28.5492	27.6241	28.2384	27.8123	28.0935	27.6866	28.5863	28.3592	28.5967	28.4999	28.2474	27.9272	28.398	28.232	28.4595	28.1409	27.9241	29.0193	28.5164	28.6353	28.5603	28.3776	28.3633	28.8836	28.4994	28.4332	28.5211
H9KZF8	P36542	ATP5C1	28.1479	28.126	27.7524	27.9478	27.7922	27.7527	27.8545	27.4311	27.8764	27.5366	28.0934	27.7714	27.949	28.0502	27.6737	27.3825	27.9396	27.6545	27.7246	27.297	27.4058	27.9517	27.9155	27.7966	27.9553	27.6462	27.8511	27.9491	27.7745	27.7562	28.0946
Q5ZKJ9	P36543	ATP6V1E1	28.6379	28.6185	28.5461	28.419	28.5245	28.4401	28.958	28.8707	28.5455	28.6461	28.5037	28.4474	29.1425	28.5007	28.38	28.5306	28.6648	28.7018	28.5839	28.7511	28.6739	28.915	28.485	28.574	28.538	28.4085	28.43	28.7958	28.496	28.3192	28.575
F1NNI2	P36776	LONP1	24.2586	24.7889	24.6025	24.6753	24.0522	24.2391	23.7697	24.0041	24.1108	24.2544	25.1351	24.3705	25.2111	24.6383	24.2118	24.2668	24.3889	23.7845	24.2822	24.1552	23.6562	25.2076	24.8476	24.9757	24.8265	24.2473	24.4072	25.146	24.5561	24.8086	24.3292
F1NN63	P36871	PGM1	27.0885	26.7809	27.2416	27.0536	27.0827	26.9009	27.1438	27.0452	26.9505	26.7218	27.2021	27.0136	27.0068	27.0305	27.278	27.0663	27.0308	27.1945	27.0704	27.0261	27.0402	27.6135	27.4355	27.0273	27.3789	27.2315	27.1021	27.2247	27.0806	27.0796	27.1414
Q5ZL39	P36873	PPP1CC	25.3986	25.0734	25.2734	25.1987	25.4124	25.1804	24.749	24.8189	25.0583	24.9214	26.1625	25.6587	26.0147	25.7021	25.5253	24.8673	25.131	25.1449	24.9827	24.8725	24.9473	25.8805	25.683	25.7718	25.5213	25.3589	25.3497	25.5631	25.6103	25.461	25.7328
F1NFA8	P37198	NUP62	24.9455	25.3716	25.3587	24.6843	25.0632	24.7589	24.0682	24.9136	24.4132	24.9559	24.8502	25.0015	24.4132	24.8873	24.7082	25.3096	24.8581	24.6882	24.4351	25.5237	25.3017	24.8974	24.8947	24.8548	25.1324	25.0391	24.62	25.0014	24.9809	24.7858	24.3221
P42324	P37235	HPCAL1	27.6569	27.5975	27.9125	27.8536	27.6612	27.5377	27.4344	27.5974	27.6322	27.6558	27.8896	27.9011	27.5526	27.9424	28.0854	27.648	27.7072	27.7923	27.7389	27.404	27.6372	27.9549	27.6373	27.747	27.6159	27.7847	27.5595	27.8034	27.8638	27.7918	27.7609
H9L1C2	P37837	TALDO1	28.1593	27.7886	27.6298	27.8042	27.5253	28.1569	28.3859	28.1409	27.5171	28.7059	27.8121	27.6845	28.5696	27.5763	28.0078	27.8007	28.1036	27.6736	27.9459	28.3067	28.2452	27.9084	27.6689	27.8779	27.8348	27.3702	27.8817	27.7428	27.7448	27.6649	27.9731
Q9I9H1	P37840	SNCA	25.3625	24.8743	24.7764	24.8521	25.1443	25.161	25.2199	25.1299	25.6856	25.5895	25.5294	25.8616	25.2109	25.4463	25.7997	25.4394	25.2875	25.0728	25.3292	25.4024	25.5437	24.7034	25.891	25.5198	25.6749	25.6323	24.801	24.8794	25.8426	25.5675	25.173
F1NZD3	P38159	RBMX	25.9067	25.8181	25.6955	25.5631	25.8358	27.029	26.3169	26.3265	25.9699	26.9372	25.8312	25.8115	25.8545	25.7808	25.7886	25.8634	25.8216	25.3319	25.5466	26.2668	26.2569	25.9281	25.9485	25.9444	25.7937	26.0827	25.767	25.5055	25.584	25.896	25.8481
F1NBW2;F1NBP2;Q90647	P38606	ATP6V1A	31.3075	31.1546	31.0665	30.8981	31.118	30.8909	30.9098	30.9375	30.9731	30.7946	31.1604	31.1186	31.0427	31.086	30.9134	31.0762	31.0192	31.0193	31.0364	31.1426	30.9484	31.2783	31.2193	31.1464	31.1593	31.0849	31.196	31.433	31.15	31.0204	31.1531
Q5ZM36	P38919	EIF4A3	26.9881	27.1997	27.0492	26.9765	27.2559	27.1212	27.0325	27.0997	26.8935	26.846	27.0284	26.9652	27.0876	26.8598	27.319	26.7458	26.869	27.2294	26.9808	26.7952	27.2135	27.1218	26.7127	27.2813	27.0349	27.0926	27.1103	27.2575	26.8459	26.9553	26.8577
P48440;F1NNS1	P39656	DDOST	23.6144	24.0271	23.53	24.7772	23.1873	25.0263	23.5636	22.9822	23.4382	24.4647	23.9563	23.6449	23.8134	23.7318	23.3449	23.294	23.0079	23.4041	23.4607	23.6026	22.7305	23.8161	23.4989	23.3867	23.3329	23.1464	23.4845	23.9753	23.6209	23.448	23.9167
E1C2A1	P39687	ANP32A	28.4274	28.367	28.2703	28.7357	28.348	29.0665	29.2738	28.9494	28.4481	29.4032	27.7963	28.2634	29.0235	28.3771	28.934	28.3377	28.5315	28.2184	28.451	28.9326	29.4035	27.8066	28.1094	27.9136	27.9278	28.0525	28.5578	27.5094	28.6023	27.9737	28.0872
E1BZ03	P40123	CAP2	26.2142	25.7369	25.9641	25.6092	25.6474	25.2287	25.6605	25.5792	25.9528	25.3835	26.2075	25.5423	26.1273	25.578	25.5637	25.7023	25.9259	25.9054	25.7609	25.9019	25.9725	25.8796	26.2113	25.7314	25.8496	26.068	25.9789	25.7934	25.9371	25.9344	25.9319
F1NAA1;O93505	P40126	DCT	27.7586	27.9261	28.1042	28.0258	27.4825	28.1828	27.7651	28.1978	27.7796	28.1372	26.8199	27.1777	27.3651	26.9249	27.0048	28.6676	26.9241	27.3421	28.1412	28.5316	28.2064	26.3439	27.0724	27.3944	27.037	27.2388	27.9474	26.3812	27.1095	27.1324	27.0942
Q5ZJ54;F1NWH9	P40227	CCT6A	29.5217	29.5791	29.2122	28.9636	29.3291	29.0345	29.3079	29.2297	29.1032	29.0295	29.5026	29.3506	29.2906	29.3888	29.324	29.265	29.3248	29.1026	29.1525	29.1945	29.228	29.6699	29.4778	29.4326	29.4796	29.4391	29.4287	29.5293	29.4752	29.2491	29.3665
E1BVB0	P40616	ARL1	23.5491	23.748	24.2247	24.0689	24.0135	23.1989	23.8533	23.2065	24.0456	23.3678	24.266	24.2958	24.0636	24.1232	23.724	24.027	23.8211	24.2567	24.0684	23.6458	23.4954	24.5654	24.0862	24.6168	24.6666	24.4181	23.8569	24.4064	24.0027	24.1241	23.8518
Q5ZME2	P40925	MDH1	29.577	29.5838	29.6369	29.8458	29.7169	29.7851	30.0076	29.7576	29.9653	29.7815	29.6448	29.7339	29.6465	29.5929	29.9308	29.663	29.5955	29.685	29.8098	29.6506	29.8202	29.4771	29.5606	29.5238	29.519	29.5753	29.6461	29.3506	29.4395	29.5552	29.6282
E1BVT3	P40926	MDH2	31.5916	31.5668	31.369	31.4764	31.2721	31.2081	31.353	31.3062	31.337	31.0747	31.4734	31.6049	31.7001	31.5936	31.1888	31.272	31.4261	31.2086	31.3509	31.3095	31.0179	31.7556	31.4204	31.1644	31.3177	31.1479	31.5444	31.3684	31.4986	31.4921	31.5343
F1NI29	P40939	HADHA	26.3322	26.4908	26.1099	26.1263	26.2216	26.0063	26.1349	25.8557	26.2771	25.9257	26.1054	26	26.4608	26.1291	25.7742	25.8538	26.2587	25.9659	25.8599	25.9459	25.829	26.1845	25.9096	26.0108	26.1175	25.9072	26.3155	25.9024	26.3528	25.9251	26.2208
Q98917;H9L0L9	P40967	PMEL	26.7001	27.0384	27.0104	26.8011	27.1931	27.6786	28.165	27.8256	27.5978	26.5723	26.3451	27.0842	27.2018	27.2801	27.2701	27.1521	27.4925	27.4312	27.1691	27.6609	27.3137	26.7103	26.3161	26.3753	26.9511	27.2256	27.0933	26.5023	27.204	27.1382	27.1733
F1NGS4	P41236	PPP1R2	23.2632	22.999	23.1394	22.8379	23.0957	22.8728	23.1149	22.9852	22.922	22.738	23.3672	23.1687	23.3137	23.0672	22.922	22.9476	23.0647	22.955	23.2336	22.8392	22.8049	23.2124	22.997	23.2585	23.5486	24.3516	23.1047	23.2924	23.2771	23.2087	23.0097
Q5ZHR4	P41250	GARS	26.7931	26.6681	26.5976	26.602	26.4867	26.2239	26.5479	26.4074	26.3207	26.1603	26.9959	26.7114	27.0086	26.6439	26.7092	26.3981	26.4913	26.6559	26.2738	26.3519	26.2473	27.1243	26.7027	26.8503	26.7318	26.5837	26.6087	26.4524	26.6789	26.5462	26.5777
E1BQH2	P41252	IARS	23.1863	23.46	23.865	23.674	23.5604	23.6758	23.5106	23.3568	23.912	23.6411	23.8861	23.6468	23.9368	23.701	23.7718	23.6202	23.8817	24.1273	23.7174	23.4781	23.6836	24.3184	23.6635	23.6283	24.282	23.9463	23.6842	24.4031	23.7479	23.8939	23.7336
E1C3T6	P42126	ECI1	23.917	23.64	23.9027	24.147	23.6528	23.4475	23.911	23.3212	23.139	23.3057	23.8561	23.8582	23.4965	24.0118	23.755	23.5938	23.6146	24.1179	23.5696	23.247	23.2332	23.6383	23.7313	23.4346	23.788	23.8135	23.7026	24.0175	23.7622	23.6376	24.0967
F1NJL2	P42356	PI4KA	23.7043	23.6906	23.6574	24.0118	23.6713	23.4398	23.7922	23.6348	23.8699	23.5795	23.902	23.7386	24.0786	23.7477	23.7328	23.5735	23.785	23.7386	23.6333	23.6322	23.4072	23.6505	23.8008	23.8181	23.7738	23.7023	23.5586	23.5047	23.7286	23.8102	23.5573
F1NGU3	P42704	LRPPRC	25.6018	25.1041	25.0796	25.5898	25.3281	25.8192	25.5814	25.3461	25.6363	25.9884	25.647	25.4384	25.0463	25.4658	25.297	25.394	25.4075	25.5652	25.0783	25.3387	25.4434	25.7351	25.3448	25.3409	24.5573	24.3421	25.1866	25.7274	25.247	24.6904	25.949
F1N8J0	P42765	ACAA2	26.7373	26.5645	26.7187	26.5796	26.2734	26.7044	27.1009	27.3201	26.9115	27.2026	26.1243	26.1524	26.3657	26.2344	26.0827	26.7396	26.7913	26.7008	26.6496	26.7942	26.7825	25.7459	26.3228	26.4195	26.7508	26.576	26.5546	25.9647	26.1852	26.0524	26.3369
E1C7B5	P43003	SLC1A3	28.5351	28.5569	28.4111	28.9259	28.4993	29.6799	28.9313	28.9426	28.5567	29.6012	29.3759	29.1138	29.1073	29.1888	28.7762	27.9364	28.411	28.4129	28.3712	28.5567	29.1329	29.9225	28.5564	29.0764	28.669	28.6553	28.3374	29.4682	28.5513	29.1479	29.0065
E1BRV6	P43007	SLC1A4	23.5392	23.9544	23.7218	24.9585	23.439	24.255	23.716	23.6355	24.2446	24.3793	25.2639	24.0518	24.3112	25.0103	23.8161	22.8899	23.789	23.5117	24.1084	22.7581	23.4494	25.3814	23.5033	24.7048	24.6159	23.6915	24.082	25.4425	24.0443	24.3582	24.8489
Q9PTR5	P43034	PAFAH1B1	25.6229	25.8214	25.8179	26.2496	25.441	26.432	25.5889	26.5528	26.0588	26.5948	24.6957	25.8202	24.543	25.6575	25.8055	26.0452	26.4164	25.5381	26.0384	26.0029	26.473	23.8601	25.258	24.4722	24.0244	25.1467	25.6696	22.7429	25.7421	24.608	25.7017
P79880	P43080	GUCA1A	24.7711	25.2161	25.1365	24.4292	24.9513	25.2902	25.0519	25.3414	25.0132	25.0549	24.302	24.8926	24.7043	24.2805	24.7641	25.2556	24.9964	24.7667	24.9355	25.1116	24.7864	24.8925	24.5387	24.6771	24.4814	24.2531	24.7997	24.8123	24.6703	24.4932	24.1581
Q8UWC5	P43243	MATR3	29.7614	29.8516	29.9591	29.8778	29.8632	29.8899	29.701	30.0293	29.8868	29.7056	29.7582	29.9713	29.3933	29.8611	29.8555	29.7728	29.8986	29.7793	29.858	29.8873	29.9882	29.6046	29.9045	29.7708	29.7971	30.0207	29.8019	29.7192	29.9594	29.9173	29.762
E1BVP5	P45381	ASPA	27.1883	26.9265	26.1859	26.4854	26.7363	26.3137	26.3285	26.3075	26.4731	26.2175	26.4739	26.6429	26.801	26.5873	25.7799	26.8915	26.3939	26.9909	26.5963	26.3436	25.8637	26.4263	26.6106	26.6343	26.9755	26.7101	26.7203	27.3534	26.2657	26.7813	26.1424
E1C8W4	P45974	USP5	28.0675	27.9089	27.7737	27.6649	28.0409	27.7544	27.8613	27.9355	27.8065	27.7245	28.0433	27.8567	27.8805	27.9183	27.7647	27.9022	27.8994	27.7504	27.8293	27.8871	27.792	28.0343	27.7993	27.7874	27.83	27.8041	27.8768	28.0202	27.9704	27.9222	27.8683
F1NIE8	P46060	RANGAP1	24.7677	24.2219	24.0804	24.0253	24.6961	23.2813	23.7405	23.9526	23.8977	24.0278	24.3512	24.9093	24.4746	23.9738	24.1843	24.2288	23.8028	24.4274	24.1807	24.1246	23.8848	24.5204	24.2978	24.1215	23.9309	24.5029	24.5041	24.4944	24.2648	24.3345	24.1675
Q04929	P46108	CRK	27.0233	26.9425	26.8863	27.071	26.9482	27.2318	26.9014	27.3332	26.8839	27.9553	26.7626	26.9057	27.1701	26.8051	26.9473	27.3235	27.2938	27.0202	27.1143	27.5307	27.7697	27.1461	27.0054	27.13	27.017	26.6833	27.0501	26.7653	27.16	26.9724	26.7428
F1P241	P46109	CRKL	25.7584	25.5167	25.5181	25.3086	25.6091	25.4467	25.3807	25.7172	25.4747	25.3138	25.7457	25.9368	25.8268	25.7069	25.8292	25.6625	25.3877	25.3076	25.5013	25.7378	25.6029	25.4401	25.7682	25.6709	25.6289	25.783	25.4347	25.7689	25.7356	25.5012	25.4989
E1BQU4	P46459	NSF	30.2322	30.1833	30.2593	30.2451	30.1922	30.2073	30.0913	30.1394	30.3519	30.1089	30.5639	30.4123	30.1379	30.3728	30.2213	30.3254	30.2756	30.3686	30.2365	30.3091	30.283	30.6721	30.5431	30.471	30.4725	30.4823	30.3032	30.603	30.2948	30.4143	30.3756
F1NBX4	P46776	RPL27A	25.0698	23.9974	23.9298	23.6746	24.1604	23.2983	24.0617	23.9864	24.0797	24.7111	24.556	24.2039	25.3152	24.2451	24.1791	24.0189	24.0691	24.1591	23.0266	24.0194	23.6685	24.1213	24.4516	24.314	24.3002	24.2202	24.7811	23.7381	24.2218	24.2538	24.2402
E1C4N0	P46783	RPS10	25.0505	25.377	25.0059	25.5264	24.6434	25.7902	24.9187	24.2871	25.1003	25.5889	25.1703	25.5238	25.1852	25.3067	25.0392	25.7147	24.8041	24.6035	24.4848	24.8752	25.0992	26.0716	24.7917	25.0267	24.0139	25.4913	25.112	25.3361	25.1423	24.4907	25.3626
E1C1Q2	P46821	MAP1B	26.4841	26.4842	26.4678	26.8591	26.3521	26.4391	26.4325	26.6199	26.3074	26.8083	26.8346	26.6717	26.0482	26.6464	26.4844	26.1379	26.758	26.3164	26.3957	26.0414	26.6755	26.796	26.3926	26.7107	26.4795	26.4638	26.4643	26.8503	26.5521	26.6469	26.5616
F1N9J1	P46976	GYG1	25.3568	25.4461	25.1022	25.0223	25.7552	24.9394	25.6847	25.6341	25.5602	25.197	24.9125	25.7912	25.343	25.37	25.4496	25.4171	25.4732	25.2466	25.2506	25.5426	25.6696	25.1442	25.3166	24.8463	24.8587	25.2446	24.9392	25.3995	24.8543	25.6131	24.9872
P28497	P47755	CAPZA2	28.1422	27.9802	28.0972	27.8552	28.0986	27.8355	27.7851	27.8654	27.9284	27.7304	28.0236	28.0916	27.9574	28.1976	27.9362	27.9003	28.0097	28.1058	28.0606	28.079	27.9699	28.1785	28.2177	28.2538	28.075	28.114	28.0836	28.1634	28.0852	28.1318	27.8771
P14315	P47756	CAPZB	27.3059	27.3114	27.384	27.3088	27.3831	27.6281	27.5204	27.8138	27.4502	27.796	26.5532	27.1454	26.1703	27.1531	27.2499	27.6617	27.7861	26.8768	27.532	27.8939	28.0246	26.3082	27.1559	26.6078	26.3923	27.0585	27.3341	25.3711	27.2902	26.7784	27.1365
F1NXA6	P47869	GABRA2	23.2902	22.5675	23.1049	23.3697	22.8044	23.5022	22.76	22.8752	23.3452	23.6653	24.011	23.73	23.2957	23.4271	23.1849	22.261	22.8408	22.8499	23.2678	22.2399	22.9591	23.816	22.9589	23.7586	23.2419	23.0073	22.8359	23.9238	23.2089	23.7406	23.5145
E1BVJ5	P47897	QARS	24.6971	24.4873	24.686	24.6639	24.7466	24.7743	24.8436	24.2202	24.7997	24.3527	24.7102	24.8878	24.2904	24.7127	24.8905	24.8324	24.7464	24.7007	24.7699	24.5112	24.379	24.7818	24.4971	24.8177	24.8984	24.6215	24.8227	24.6784	24.4132	24.5326	24.2198
Q5ZLR5	P47985	UQCRFS1	25.7812	25.9803	25.7608	25.8291	25.7903	25.1585	26.3928	25.3664	25.6866	26.9353	25.6711	25.544	26.2365	25.5987	25.8974	25.1775	25.3518	25.6811	25.4469	25.5837	26.1013	26.235	25.8315	25.584	25.9144	25.5819	25.4924	25.5872	25.4184	25.796	25.767
F1P304	P48047	ATP5O	27.2704	27.109	27.2194	27.2759	27.0122	27.5112	27.494	27.3571	27.5138	27.3593	27.3426	27.3172	27.3994	27.1356	27.3757	27.1442	27.5117	27.1405	27.1573	27.3466	27.233	27.2606	27.2649	27.383	27.4083	27.2796	27.2995	27.0077	27.087	27.193	27.2405
F1NUS2	P48147	PREP	26.5697	26.5392	26.5604	26.7383	26.4675	27.0968	26.6508	26.7294	27.007	26.6721	26.8241	26.456	26.3366	26.728	26.2048	26.768	26.4634	26.9635	26.5255	26.3544	26.729	26.8798	26.3216	26.3513	26.7228	26.5214	26.7794	26.8473	26.5884	26.6863	26.7027
F1N9D3	P48539	PCP4	26.8176	27.1097	27.0092	26.9681	26.8469	26.7852	27.1475	27.1836	27.0628	27.1379	26.5716	26.8395	26.4303	26.6735	27.0715	27.2062	27.2677	27.0906	27.0538	27.1024	27.4493	26.2259	26.9825	26.944	26.8824	27.3271	26.7355	26.1995	26.8364	26.8155	26.4928
E1C8G2	P48664	SLC1A6	27.3817	27.5847	27.2809	28.3168	27.3872	27.7404	27.3904	27.0472	27.7544	27.7177	27.9149	28.1346	27.4992	27.9031	27.6839	26.2912	27.0093	27.5375	27.547	26.4347	26.8594	28.2785	27.5734	28.4694	28.1998	27.732	27.0601	27.981	27.1941	27.9924	27.8571
F1NGH1	P48739	PITPNB	25.3887	24.8874	25.3163	25.7482	25.2263	25.5564	25.4153	25.6113	25.6722	25.517	25.0781	24.9831	25.296	24.6617	25.3516	25.4992	25.1451	25.8433	25.5209	25.8601	25.5788	25.0142	25.494	25.0601	25.0397	25.6344	25.6065	24.6972	25.2629	25.2826	24.9332
Q5ZKS0	P49006	MARCKSL1	20.2497	20.1625	20.8901	21.1679	20.4182	20.7634	21.3324	21.8579	20.5155	23.2251	20.1747	20.5661	23.388	21.0624	21.7682	19.8886	20.6581	21.6279	20.9864	21.3867	23.3612	20.6492	20.9107	20.095	19.9998	21.0167	20.2159	20.5494	20.6668	21.1257	20.8736
F1NMN7	P49189	ALDH9A1	27.5363	27.789	27.7459	28.1736	28.216	27.9256	28.0282	28.2389	27.5969	28.1579	28.0608	27.8943	27.8037	27.3243	27.9608	28.0247	28.2646	28.0634	27.7243	28.3317	28.1374	27.749	27.9708	27.8179	28.1326	27.7087	28.053	27.4392	27.7654	27.9861	27.624
F1NZ38	P49407	ARRB1	32.4595	32.4335	32.2378	32.224	32.3535	32.1877	32.1679	32.1795	32.145	32.1402	32.5923	32.1112	32.5518	32.4363	32.0467	32.1415	32.4363	32.1904	32.1835	32.0674	31.9332	32.6873	32.2923	32.4572	32.4888	32.2247	32.5511	32.6895	32.3694	32.3409	32.4991
P84172	P49411	TUFM	27.7282	27.9538	27.8735	27.9319	27.9634	27.9494	28.4497	28.0942	28.0325	28.1924	27.7315	27.9425	28.0379	27.9005	27.6052	28.115	28.2558	27.9244	27.7413	27.975	28.023	27.9913	27.8101	27.9197	28.068	28.0114	27.9296	27.9722	27.873	27.992	27.7374
P50478	P49418	AMPH	29.1362	29.1286	29.2985	29.1114	29.183	29.0003	29.1961	29.2639	29.2042	29.072	29.1214	29.079	29.3256	29.0391	29.2692	29.3219	29.1845	29.2838	29.2626	29.3343	29.2184	29.101	29.3517	29.2669	29.3217	29.3354	29.3551	29.1876	29.2301	29.2404	29.0354
E1C4W4	P49419	ALDH7A1	25.8213	25.7527	25.7017	25.7053	25.848	25.3576	25.947	26.0301	25.7701	25.362	25.6927	25.8707	25.6436	25.7283	25.912	25.6683	25.7898	25.8364	25.6491	25.8288	25.6158	25.7055	25.7737	25.4251	25.4854	25.7238	25.6059	25.3291	25.6761	25.5548	25.596
E1C4K8;F1NQZ5	P49585	PCYT1A	24.5252	25.1187	24.5439	24.3388	24.603	24.3421	24.3778	24.399	24.6332	24.2642	24.6616	24.3652	24.396	24.2835	24.4503	24.5895	24.9171	24.589	24.2508	24.4242	24.3788	24.9971	24.4059	24.7016	24.8522	24.9307	24.524	24.9644	24.5055	24.7363	24.5908
F1P5J5	P49588	AARS	28.337	28.0979	28.2975	27.9713	28.3449	27.81	27.9396	28.1207	28.1808	27.8853	28.0589	27.9571	28.1828	27.9059	28.3695	28.3749	28.1208	28.1951	28.0175	27.9658	27.9592	27.988	27.9898	28.1792	28.048	28.0822	27.9794	28.1363	28.0772	27.9474	27.9911
E1BYW9	P49720	PSMB3	26.5043	26.4765	26.4582	25.9215	26.4602	26.0166	26.803	26.2903	26.223	26.0438	26.4327	26.1808	26.8375	26.3687	25.8873	26.6013	26.5492	26.3778	26.3149	26.3875	26.3094	26.404	26.5443	26.2174	26.3109	26.3043	26.6096	26.7224	26.5019	25.9711	26.3857
R4GLB3	P49721	PSMB2	26.8202	26.2297	26.3062	26.193	26.7973	25.9507	26.5982	25.6084	26.3574	25.985	27.0698	26.6001	27.0044	26.791	26.8245	25.8413	26.4479	26.3005	26.3161	25.452	25.774	26.8563	26.3395	26.4391	26.4164	26.1632	26.2846	27.0727	26.5758	26.7833	27.001
E1BSR5	P49756	RBM25	24.0393	23.6974	23.7472	23.6349	23.8619	23.6031	23.3992	23.4007	23.6127	23.3312	23.798	23.6896	24.1699	23.8608	23.5791	23.5243	23.6219	24.2319	23.6786	23.7037	23.6228	24.3999	23.8546	23.9762	24.0632	23.6543	23.8131	24.2189	24.0639	23.7591	24.3102
Q9I882	P49773	HINT1	29.6547	29.3393	29.3425	29.3187	29.5753	28.9311	29.1941	29.2437	28.9561	29.1487	29.3198	29.1023	28.9679	29.501	29.1479	29.235	29.3217	29.3936	29.3154	29.1358	28.9045	29.4747	29.4641	29.6858	29.5446	29.5371	29.4252	29.6301	29.3812	29.5684	29.485
F1NWC8	P49790	NUP153	24.2314	24.4234	24.1636	23.1399	24.1762	22.3642	23.3228	23.1287	23.0812	23.081	23.4477	23.0806	23.4113	23.5246	22.5884	24.3341	23.1555	23.474	23.811	23.3113	22.8704	24.3404	23.7379	24.5505	24.4404	24.537	23.5413	23.6177	24.1576	23.44	23.9969
F1NPL8	P49841	GSK3B	23.6459	23.4331	23.4474	23.5061	23.1383	23.7285	23.5634	23.2635	23.1655	23.5942	23.0068	23.912	23.2653	23.6764	23.3034	23.2077	23.4104	23.2968	23.4849	23.3532	23.3671	22.9207	23.5012	23.3939	23.1744	23.4476	23.664	22.5744	23.3168	23.469	23.7232
Q5ZIZ4;F1NCR3	P49902	NT5C2	26.5051	26.5701	26.73	27.1647	26.3452	26.9736	26.5753	26.2903	26.8353	26.8091	26.8966	26.7831	26.6512	26.8659	26.4885	26.6873	26.4718	27.0883	26.9436	26.2247	26.7697	27.1379	26.6059	26.7898	27.0713	26.8494	26.7588	27.3066	26.8511	26.9393	27.0168
F1N876	P49903	SEPHS1	27.0307	26.8312	26.7763	26.5367	26.9661	26.5639	26.5559	26.6019	26.6532	26.466	26.7818	26.6748	26.6614	26.8626	26.8327	26.7104	26.6796	26.5765	26.7196	26.6395	26.5447	26.6342	26.5955	26.6916	26.4853	26.617	26.8559	26.9069	26.9884	26.8225	26.6753
F1NAQ8	P49915	GMPS	25.4204	25.3147	25.7464	25.6431	26.0538	25.6635	25.8121	25.8705	25.5996	25.3053	25.6307	26.1028	25.9218	25.7675	25.8337	26.1484	26.0937	25.6708	25.9751	25.732	25.7958	25.4456	26.1748	26.1216	26.3157	26.4103	25.9215	25.6574	26.0124	26.1879	25.3489
Q5F3B5	P50148	GNAQ	23.3308	22.6245	23.0249	23.2963	22.8011	24.1198	22.9058	23.6694	23.235	24.0954	24.1568	24.0865	23.4267	24.2818	23.839	23.6518	23.3635	22.8843	23.3202	23.0643	23.4725	24.1802	22.7826	23.393	23.3836	23.4077	23.4134	22.935	23.4232	23.374	23.7265
E1C795	P50151	GNG10	23.1544	23.0381	23.2208	23.7292	23.1603	24.7454	23.8584	23.8687	24.3123	24.1653	24.5764	24.2888	23.3379	23.6778	23.2774	23.4599	22.9591	23.3266	23.4241	23.048	23.3317	23.5835	23.0939	23.9564	23.4277	23.1944	22.9432	24.2829	23.2888	23.7927	24.0736
Q5ZLF0;F1NH21	P50502	ST13	28.222	28.2325	28.3075	28.2906	28.3064	28.3182	28.3302	28.6085	28.4761	28.3583	27.4822	28.0993	27.4895	27.8071	27.7882	28.7564	28.6705	28.3896	28.4519	28.8091	28.5824	27.4511	28.1756	27.8676	27.8651	28.3373	28.4558	27.8619	28.1666	27.6704	28.0282
F1P4G0	P50579	METAP2	23.7587	24.0389	23.9147	24.0424	24.042	23.6389	23.9251	23.5252	23.7213	23.5285	23.9732	23.8262	24.0355	23.7254	23.5833	23.5894	23.4273	23.8354	23.9785	23.7784	23.572	24.2311	24.151	24.0787	23.9749	24.0988	23.9105	24.0262	23.7285	23.7388	23.9185
R4GJX0	P50583	NUDT2	25.4336	25.7794	25.4001	25.6193	25.4884	25.8683	25.7148	26.1261	26.0066	25.8379	25.3565	25.3013	24.1834	25.5062	25.6599	25.909	25.7853	25.6249	25.5446	26.0765	26.2063	24.6134	25.5646	24.7039	25.2245	25.2642	25.8984	24.1881	25.3578	25.1765	25.2306
F1NYK1	P50897	PPT1	26.3435	26.0023	26.0392	25.644	26.0608	25.7531	26.0236	26.2102	25.8997	25.6553	25.9736	25.9971	26.0267	25.9291	26.0307	25.8732	25.779	25.7583	25.8856	25.9949	25.7082	25.9014	26.0497	25.7865	26.1162	25.7627	25.8688	25.8639	26.0052	25.8584	25.9736
Q9I8D6	P50991	CCT4	29.0563	28.9649	28.8508	28.5934	28.927	28.5147	28.7732	28.7223	28.8958	28.6131	29.056	28.9588	29.015	29.0459	28.9221	28.8562	29.0852	28.7238	28.7547	28.7636	28.6988	28.7877	28.9215	28.7626	28.6758	28.805	29.0371	28.7378	29.108	28.6373	29.0072
P24797	P50993	ATP1A2	25.5428	26.1556	26.6237	27.2478	26.6198	27.4956	26.9484	26.9716	26.8523	27.289	26.5033	26.4788	25.7578	26.1791	26.5742	26.4487	26.4361	26.6995	26.7765	26.302	26.8148	27.0862	26.4146	27.2309	26.8093	26.5237	25.7592	26.8544	25.6858	26.5612	26.4969
E1C0F3	P51149	RAB7A	25.8706	26.3528	25.9988	26.8048	26.0314	26.8932	26.4149	26.1052	26.4238	26.7812	26.8302	26.4605	26.4378	26.5463	26.2487	25.9386	25.6878	26.2645	26.2243	25.5816	26.07	27.0472	25.9312	26.7029	26.2845	25.7717	26.1386	26.7746	26.0847	26.541	26.7937
E1C1B4	P51570	GALK1	25.1689	24.8764	24.7623	24.8155	24.9574	24.5222	25.0544	24.8511	25.1042	24.6208	24.8785	25.1195	25.27	24.8576	25.1676	25.1717	25.0748	24.9727	24.9617	25.1995	25.0302	25.0269	25.1755	24.9151	25.2314	25.0662	24.9346	24.7653	24.8641	25.1913	24.8033
E1BRI3	P51649	ALDH5A1	23.9587	23.8619	23.6033	24.2452	23.7614	23.61	24.2707	24.0697	24.0193	24.1396	24.0714	24.0025	24.0103	23.5302	23.5436	23.9641	24.1732	24.1148	23.8693	23.8317	24.0961	23.8904	23.068	23.7694	24.1063	23.2875	24.2231	24.3404	23.6926	23.6301	23.4836
F1NR71	P51665	PSMD7	25.4755	25.9985	25.7353	25.908	25.8467	25.8156	25.9634	25.4229	25.8823	25.518	25.7073	25.4991	25.5113	25.5292	25.5374	25.7487	25.7101	26.0324	25.678	25.2714	25.6242	26.1618	25.4453	26.1025	26.1289	25.8716	25.4488	26.0027	25.5446	25.8084	25.7309
Q5EES3	P51674	GPM6A	20.4231	21.8176	21.0521	21.5454	20.6281	22.792	23.8519	21.8228	21.5238	24.7987	21.7421	21.4234	25.1477	21.8807	22.4046	20.5378	20.7747	21.6307	22.0207	21.8048	23.2289	21.5434	20.9095	20.9566	21.4247	21.4739	20.7065	21.625	20.8871	21.4248	21.2382
H9L369	P51858	HDGF	27.3332	27.463	27.6306	27.5772	27.6202	28.409	28.3791	28.2162	27.9477	28.7703	27.1183	27.2024	28.3568	27.195	28.0777	27.8955	28.2282	27.939	27.8236	28.2929	28.0244	27.3465	27.4276	27.306	27.2628	27.5509	27.4724	26.5672	27.0929	26.9842	27.1472
E1BTV0	P51970	NDUFA8	26.3068	26.157	26.0326	26.1649	26.0847	26.1837	26.4214	26.6936	26.4166	26.3815	25.7563	25.9127	26.0942	25.9059	26.2416	26.5548	26.4393	26.3405	26.0547	26.4971	26.5795	25.9776	26.2698	26.2453	26.418	26.098	26.0837	26.1944	25.8904	26.1238	26.0098
E1BZE6	P51991	HNRNPA3	30.6388	30.8185	30.7996	30.5355	30.9588	30.5559	30.9706	30.4887	30.7967	30.5366	30.694	30.6624	30.551	30.5543	30.7769	30.6474	30.8597	30.8182	30.7946	30.6731	30.6855	30.806	30.8714	30.6938	30.8303	30.9456	30.4745	30.6587	30.6414	30.7226	30.4896
Q5ZIZ0	P52209	PGD	27.1135	27.0763	26.9941	27.3744	26.8674	27.3851	27.1237	27.0275	27.256	27.4256	27.4251	26.9865	27.0545	27.3826	26.9992	27.2259	27.1259	27.3558	27.1358	27.0425	27.2378	27.8012	27.3175	27.3492	27.382	27.2634	27.481	27.7187	27.176	27.1915	27.7759
Q5ZL80	P52272	HNRNPM	28.119	28.0385	28.2598	28.073	28.31	28.2638	28.2928	28.4681	28.2926	28.193	28.082	28.2112	28.021	28.0689	28.2591	28.2985	28.3776	28.273	28.2914	28.4038	28.1325	28.033	28.1387	27.9716	28.2044	28.2601	28.1217	28.0173	28.0891	28.0851	27.9024
F1NIB1	P52306	RAP1GDS1	27.5694	27.5952	27.7378	27.6152	27.5472	27.7141	27.5583	27.727	27.7251	27.6297	27.8294	27.6231	27.6892	27.6196	27.7549	27.7655	27.8794	27.7854	27.6953	27.8989	27.7097	27.8718	27.9409	27.9273	27.8278	27.8085	27.8423	27.8461	27.6224	27.7455	27.6452
F1P3P3	P52565	ARHGDIA	28.4831	28.6084	28.7012	28.5078	28.8137	28.4959	28.8268	28.5346	28.632	28.5249	28.574	28.6711	28.8205	28.5039	28.5309	28.786	28.7093	28.804	28.575	28.685	28.4465	28.647	28.2071	28.5646	28.5237	28.6551	28.527	28.4571	28.485	28.4435	28.4899
F1NLT8	P52566	ARHGDIB	26.7903	27.1785	26.7519	26.5046	27.0217	26.6195	26.975	26.8642	26.7479	26.3383	26.5673	26.6619	26.7759	26.7478	26.7504	26.7501	26.4616	26.8119	26.6777	26.6237	26.5545	26.9922	26.7848	26.7297	26.573	26.8323	27.2485	26.8824	26.9953	26.7066	26.8563
F1NBV2	P52594	AGFG1	22.2815	22.6657	22.468	22.2425	22.4381	21.6169	22.0453	21.5523	22.3063	21.8734	22.1043	22.3744	22.4853	21.9841	22.2733	22.0825	22.3097	22.5026	22.4262	21.8907	21.8455	22.1698	22.4174	22.663	22.6347	22.9487	21.8658	22.062	22.2701	22.3173	21.7478
E1BXK5	P52756	RBM5	23.8866	23.4644	23.8833	23.4537	23.83	23.2796	23.3151	23.6502	23.6236	23.128	24.2548	23.9316	23.8529	23.5694	23.3089	24.0942	23.488	23.9186	23.7183	23.8584	23.794	23.5569	23.7001	23.5467	23.921	24.18	23.9289	23.725	23.8375	23.4234	23.5334
E1C7E1	P52758	HRSP12	24.0148	24.1015	24.146	23.9195	24.2981	23.1114	23.8341	23.7349	23.8841	23.5912	23.6862	24.0582	24.1015	23.7922	23.6302	23.8979	24.264	24.0847	23.9701	24.0383	23.9711	23.7026	24.0913	24.3469	23.9861	24.2678	24.1559	24.125	24.4028	24.3507	24.1607
F1NBG8	P52788	SMS	24.117	23.8836	24.0052	24.5936	23.5692	24.5698	24.5052	24.2258	24.1243	24.4663	23.3204	23.7215	23.6496	24.1135	24.077	24.208	24.3438	23.6412	24.3857	24.3262	24.3677	23.6914	23.5449	23.8197	23.6313	23.4729	24.6605	24.4496	24.434	23.1086	24.0796
F6SU35	P52859	RPL10A	23.5116	23.8622	22.9542	25.0439	22.9487	25.8565	24.4393	24.4741	23.5852	25.8265	23.9138	23.2214	23.1015	23.6493	23.8755	23.2326	23.0544	23.0069	23.2437	23.1056	23.5791	23.2767	23.5446	23.2945	23.0824	23.4583	23.6009	23.5016	22.8169	22.6567	25.3158
P13127	P52907	CAPZA1	28.0458	28.1896	28.1064	28.0691	28.1286	28.1125	28.2614	28.2596	28.1873	27.9675	27.9063	28.1207	28.0291	27.9379	27.9916	28.167	28.2923	28.0519	28.0389	28.2526	28.2305	27.9579	28.3891	28.2771	28.194	28.1644	28.1154	27.9551	28.0251	28.0226	27.9709
E1BYU8	P52948	NUP98	24.4615	24.4354	24.6081	24.365	24.472	24.2788	23.9669	24.4292	24.6304	24.2833	24.114	24.6248	24.2864	24.2957	24.3621	24.4276	24.6946	24.469	24.7576	24.5239	24.4738	24.4301	24.6601	24.3448	24.3528	24.9393	24.3389	23.8432	24.6559	24.2632	24.3421
Q5ZL83	P53597	SUCLG1	24.9649	25.2961	25.2441	25.2546	24.8535	25.4206	25.4166	25.309	24.9609	25.7277	24.5631	25.4221	24.6311	25.009	25.1568	25.2778	25.6163	24.5744	25.1212	25.1881	25.1206	24.6028	25.5051	25.1474	24.9819	25.2481	25.3707	24.2052	24.967	25.0051	25.045
F1NAY8	P53602	MVD	24.2426	24.182	24.2464	24.1232	24.1273	24.0336	24.0495	24.6242	24.0424	24.2604	23.9106	24.371	24.0877	24.0895	24.104	24.0357	24.205	23.9886	23.9726	24.2134	24.3645	24.1899	23.8173	24.5017	24.2604	24.0003	24.0069	24.0186	24.1939	24.0493	23.933
Q5ZIA5	P53618	COPB1	27.177	27.3713	27.2228	27.3702	27.2621	26.9109	27.1672	27.0174	27.1825	27.0229	27.256	27.1469	26.7916	27.2094	26.9774	27.145	27.1201	27.4078	27.2116	26.988	26.9146	27.1781	27.2064	27.2207	27.2349	27.3598	27.2679	27.3846	27.1108	27.1933	27.4307
H9KYT9	P53680	AP2S1	23.9389	24.1328	24.0052	24.8773	23.4788	23.9749	25.0751	24.3764	24.4532	24.0395	24.3979	24.2161	24.1804	23.619	24.0397	24.0818	24.0642	24.6046	24.2174	23.502	23.7306	25.1179	24.1317	24.9872	25.1091	24.6865	23.7399	24.088	24.0962	23.8531	23.7874
Q5ZLZ6	P53985	SLC16A1	26.0109	26.2598	26.3569	26.8218	26.051	27.1029	28.6564	26.2826	26.8842	27.9296	26.601	26.244	29.0723	26.2883	26.259	25.8508	26.0442	26.4392	26.3858	26.3453	26.6139	26.56	26.0888	26.6679	26.5559	26.3706	25.8252	26.5337	25.6979	26.1877	26.3943
E1BUD8	P53992	SEC24C	25.5926	25.6249	25.4951	25.2837	25.084	25.3675	25.8076	25.0901	25.383	25.0832	25.5578	25.0485	25.665	25.6675	25.0879	25.6208	25.1745	25.3352	24.9606	25.4363	25.2825	25.6542	25.4877	25.6784	25.4566	25.2866	25.4769	25.7399	25.5957	25.6211	25.6455
Q5ZK63;R4GIX7	P53999	SUB1	26.7455	26.5676	26.8983	26.7056	26.4645	27.8454	27.2697	27.7572	26.8084	27.2454	26.5251	26.3696	27.1569	26.1682	27.079	27.4363	26.738	26.8488	26.8883	27.5882	27.6101	26.558	26.8036	26.6102	26.7664	26.5142	26.7009	25.9373	26.6204	26.4588	26.4231
Q5ZM11	P54136	RARS	25.3684	25.1414	25.3751	25.6473	25.2441	25.6044	25.6604	25.4347	25.8014	25.5347	25.5937	25.5029	25.2417	25.5076	25.306	25.6761	25.4521	25.7419	25.5793	25.4755	25.3607	25.4348	25.5198	25.5628	25.5833	25.6876	25.4683	25.8433	25.3262	25.5258	25.61
Q5ZJ08;F1NJU7	P54577	YARS	25.874	25.5736	25.712	26.0301	25.7378	26.1665	25.9896	26.3056	25.7981	26.1987	25.7235	26.0447	26.0585	25.6493	25.8229	26.2489	25.9539	25.6723	25.8589	26.2092	26.3793	25.1737	25.5894	25.4385	25.631	25.8425	25.7319	24.6195	25.7225	25.7108	25.6019
Q7SX63;P08106	P54652	HSPA2	27.6886	27.7457	27.5122	27.3094	27.6648	27.4729	27.2268	27.365	27.4583	27.0472	27.756	27.4516	27.338	27.6169	27.2857	27.4497	27.2496	27.5323	27.7363	27.5462	27.3788	27.7432	27.7	27.7019	27.802	27.8772	27.5663	27.5574	27.6469	27.4981	27.5661
E1BSF5	P54687	BCAT1	26.557	26.1155	26.4374	26.5467	26.2882	26.5929	26.2845	26.7961	26.7255	26.4933	26.2755	26.3909	26.3503	26.2379	26.4181	26.718	26.6529	26.4845	26.6023	26.7533	26.5357	25.9713	26.4254	26.3582	26.4218	26.5689	26.6007	25.8537	26.3745	26.3901	26.3504
P33879	P54709	ATP1B3	27.0683	27.829	27.7607	28.3158	27.1693	28.6029	27.9357	27.9563	28.1707	29.0018	28.3814	28.2626	27.7021	28.1536	27.7874	27.343	27.7247	27.7711	27.7753	27.3547	28.0143	27.9015	27.6896	28.1463	28.0487	28.0242	27.3719	27.9248	27.6899	28.1497	28.0826
F1N9B7	P54727	RAD23B	25.1273	25.4586	25.084	25.117	25.3716	24.0587	25.039	24.5213	25.016	24.09	24.9477	25.1103	25.1906	25.1251	25.42	24.5007	24.8661	25.2391	24.8981	24.5882	24.3751	25.0097	25.1475	25.1315	25.0789	25.0984	25.0016	25.3897	25.1226	25.4002	24.9452
F1NJ73	P54819	AK2	24.5139	23.5351	24.2716	24.3174	24.6493	23.9162	24.7517	23.9221	24.3308	23.7819	24.7286	24.3266	23.2597	24.0851	24.3085	24.3422	24.0736	24.91	24.197	24.415	24.1638	25.0078	24.7179	24.8732	25.0795	24.5504	24.1378	24.3525	24.418	24.6047	24.2004
E1BXK3	P54840	GYS2	27.4922	27.6961	27.1586	27.8751	27.1679	26.9438	27.3806	27.0342	27.6141	26.8837	26.9527	27.153	27.0505	27.4076	26.6981	27.0032	26.9005	27.4615	27.2217	26.3767	26.7237	27.8485	27.1849	27.4901	27.4927	26.9245	27.5821	27.7273	27.1233	27.1514	27.8729
E1BV44	P55060	CSE1L	29.6906	29.588	29.6212	29.6249	29.5228	29.4412	29.0891	28.9699	29.4713	29.0455	29.8189	29.569	29.5147	30.007	29.2102	29.2056	29.3499	29.5114	29.3824	29.0564	29.094	30.3466	29.6412	29.6402	29.6997	29.6435	29.6429	30.1413	29.7801	29.6304	29.9292
E1BTT4	P55084	HADHB	24.3365	24.8714	24.7304	24.8681	24.8564	24.5404	25.2411	24.7069	24.9095	24.1936	24.1014	24.1109	24.5674	24.2437	24.6771	24.724	24.8518	24.9357	24.6129	24.4585	24.4548	24.2279	23.9002	24.4334	24.6733	24.2683	24.6455	24.4787	24.1839	24.202	24.4
E1C9J2	P55145	MANF	24.4666	24.6954	24.0253	24.7255	24.3126	24.5103	24.5582	24.9269	24.3674	25.0461	23.1877	24.5721	23.8289	24.2758	25.1435	24.3696	25.0156	23.0307	24.4499	24.9159	25.311	22.2622	24.0235	23.5934	23.4996	23.8119	24.3366	23.2267	24.417	23.5286	24.0863
E1BYF5	P55196	AFDN	22.4512	22.5377	22.4912	22.3182	22.4721	22.1485	22.3092	22.8836	22.9969	22.2891	22.6908	22.5599	22.248	22.4715	22.6392	22.8508	22.1379	22.6775	22.2999	22.4848	22.2974	22.8918	22.8989	22.5781	22.5983	22.518	22.3191	22.7259	22.5702	22.5841	22.3056
E1BZS2	P55209	NAP1L1	26.6073	26.4817	26.6097	26.7846	26.5407	26.8529	27.2975	26.9755	26.7181	26.7796	26.0433	26.5865	26.8831	26.3061	26.8409	27.0189	27.26	26.2641	26.5489	27.1902	27.2828	26.3894	26.5359	26.05	26.0765	26.4035	26.6639	26.1086	26.5439	26.176	26.2365
P33150;F1P5T8	P55290	CDH13	24.2831	24.5783	24.1841	23.9094	24.2115	24.2883	23.9656	23.71	23.9633	24.0088	24.6389	24.4751	24.2605	24.7833	24.3235	23.3729	23.5824	24.2205	23.9052	23.9532	24.1169	24.3507	24.0489	24.6505	24.4403	23.9712	24.1795	24.2566	24.522	24.5564	24.708
F1NDS1	P55327	TPD52	24.4884	24.4944	24.4516	24.1851	24.4313	23.8669	24.3781	24.4562	23.6991	24.1126	24.5934	24.4982	24.3838	24.3819	24.5654	24.1009	24.4151	24.1939	24.4792	23.9959	24.1195	24.5409	24.5987	24.4907	24.397	24.2004	24.4399	24.4356	24.6379	24.611	24.4735
E1BVC4	P55735	SEC13	26.5476	26.5289	26.6682	26.3686	26.6986	26.4572	26.3582	26.4335	26.205	26.2335	25.8125	26.1505	26.4124	26.1139	26.7632	26.4687	26.1333	26.806	26.5111	26.5037	26.4689	25.7631	26.0987	25.9323	25.8791	25.7577	26.836	26.2952	26.3407	26.3854	26.1396
F1NII6	P55769	SNU13	26.1414	26.2045	26.2278	26.018	26.2381	26.3346	26.0675	26.4241	26.3728	26.184	26.1028	26.2222	25.7554	26.0105	25.7973	26.4702	26.456	26.3373	26.3112	26.4497	26.5707	25.5167	26.2656	25.989	25.9081	26.6517	26.1539	25.3227	26.2064	26.1718	26.032
F1NZ25	P55884	EIF3B	24.6522	24.6741	24.9304	25.0666	24.5417	25.097	24.9569	24.8947	24.7872	25.0681	25.0897	25.1854	24.9704	24.7457	24.8927	24.6407	24.7179	24.8867	24.8561	24.7651	24.9622	24.7941	25.0765	24.9321	24.8369	24.8845	24.9601	24.7889	25.0821	24.731	24.7327
Q5ZLY8	P56211	ARPP19	23.6072	24.5734	24.2734	24.4547	24.5219	25.6349	24.9867	26.1866	25.0451	26.3197	23.5545	24.5584	24.2849	23.6216	25.7439	24.8669	24.6862	24.6188	24.523	25.7416	25.7266	24.0559	24.6226	24.8539	25.1094	25.2954	23.6313	24.0915	23.8943	25.1423	23.5837
Q9YH14	P56385	ATP5I	25.5014	24.9463	24.9769	25.0555	25.0775	25.3702	25.6526	25.4983	25.0438	25.7076	24.9536	25.3983	25.5644	25.1633	25.6623	25.2211	25.4478	24.089	24.9497	25.3135	25.514	24.459	25.0161	24.9984	24.7856	24.5944	25.3746	23.8494	24.9361	24.4009	25.0791
E1C7L0	P56545	CTBP2	28.8426	28.7047	28.7314	28.4129	28.9095	28.6961	28.6674	28.7461	28.5282	28.3403	28.7504	28.6658	28.7422	28.5885	28.6191	28.7713	28.6399	28.7432	28.6306	28.8129	28.418	28.7759	28.6897	28.7379	28.8005	28.8059	28.5729	29.0898	28.6796	28.8936	28.6565
E1BVU6	P57721	PCBP3	29.1287	29.0397	29.2839	28.9939	29.2489	29.2457	29.1322	29.3608	29.3181	29.1525	28.9839	29.1042	28.9574	28.9315	29.1838	29.3476	29.3919	29.2967	29.2265	29.4249	29.3584	28.6806	29.1027	28.8577	28.9717	29.3098	29.0806	28.9	29.0762	28.9679	28.8918
Q9IAL1	P58304	VSX2	24.6694	24.2747	24.1151	24.1674	24.1791	23.7079	24.0361	23.7812	24.4313	23.5657	23.7098	24.5504	23.9442	24.2581	24.1957	24.0062	24.2842	23.6604	24.4039	24.0809	23.9394	22.7123	24.4163	23.8329	23.4929	24.4293	24.4621	23.8148	24.663	24.1031	24.0909
Q91955;R4GJ63	P58546	MTPN	28.5638	29.0469	28.6085	28.4792	28.9189	28.1046	29.1063	28.3001	28.355	28.3533	28.9472	28.827	28.5273	28.8319	28.8729	28.6003	28.4736	28.6799	28.6531	28.2247	28.3474	29.0281	29.1231	29.1551	29.0997	28.9604	28.2019	28.7573	28.7245	29.0503	28.7756
F1P010	P59998	ARPC4	25.2526	25.2229	25.4418	25.4488	25.3803	25.3685	25.2299	24.5947	25.555	24.9972	25.3785	25.2136	25.3341	25.4024	25.3082	25.1979	24.9242	25.547	25.2382	24.9126	24.8615	25.3464	24.7445	25.1247	25.3567	25.414	25.2586	25.7279	25.2688	25.4299	25.5447
P00940	P60174	TPI1	33.5093	33.3432	33.4498	33.4663	33.3492	33.4117	33.7186	33.4096	33.5224	33.2597	33.1862	33.3702	33.5785	33.2581	33.457	33.4772	33.5608	33.375	33.3919	33.6695	33.5514	33.2015	33.1842	33.261	33.3186	33.3327	33.3953	33.1878	33.4332	33.2653	33.1595
P23289;F1NM63	P60201	PLP1	23.5686	23.675	23.7128	25.088	23.3757	25.2965	24.5095	25.4255	24.4381	26.222	24.3795	24.9712	25.1922	24.8671	25.1331	24.0511	24.689	24.4504	23.9649	24.572	25.8317	24.054	24.4187	24.1093	24.2613	23.1794	24.0385	24.2601	24.1869	23.9673	23.9456
F1NNM2	P60520	GABARAPL2	22.7585	22.2136	22.3362	23.0216	22.4974	22.6206	22.2448	22.5729	22.2256	22.607	22.474	22.8842	22.5245	22.6428	22.721	22.6035	22.8367	21.7336	22.2911	22.5812	22.1412	22.9973	22.8019	21.9085	22.4267	22.2124	22.6372	23.0131	22.6945	22.1226	22.203
P02607	P60660	MYL6	26.4219	26.4482	26.3871	26.3928	26.5501	27.0039	27.146	27.1374	26.8901	26.8753	26.3136	26.7012	26.5699	26.5769	26.6585	27.0904	26.8809	26.3952	26.7978	27.0887	26.7372	25.9678	26.5806	26.362	26.5967	26.6408	26.5261	25.9257	26.4313	26.3652	26.4157
F1NH93	P60866	RPS20	24.467	24.617	24.6099	24.9154	24.5632	24.9941	25.3739	24.8547	24.7202	26.7389	24.4639	24.2759	25.4662	24.5803	24.4295	24.4667	24.8326	24.3116	24.586	24.4383	25.6173	24.0329	24.2132	23.9827	24.2622	24.4395	24.878	23.4922	24.1836	24.356	24.3089
P60878	P60880	SNAP25	27.1934	27.6903	27.381	28.195	27.1888	28.8235	27.7451	28.1884	28.0872	29.4596	28.0404	27.9647	27.6573	27.8206	28.0329	27.3073	27.7072	27.475	27.6932	27.3348	28.138	27.9943	27.5223	27.6094	27.537	27.5158	27.4535	27.5751	27.5563	27.6546	27.8543
F1NIP5	P60891	PRPS1	26.8692	26.7521	26.9842	26.8661	27.0667	26.5761	26.9591	26.8787	26.9226	26.7617	26.8157	26.9058	26.9438	26.6093	26.4729	26.9042	26.9916	27.0759	26.8087	26.8013	26.7016	26.776	26.9593	27.1109	27.0541	26.9152	26.6752	26.966	26.7714	26.8881	26.7884
F1NEQ6	P60900	PSMA6	26.9767	26.8187	26.9187	26.8538	26.9023	26.8942	27.2482	27.1452	26.8011	26.9639	26.5667	26.7268	26.5417	26.7102	27.2073	26.9187	26.9856	26.728	26.9157	27.0914	27.1365	26.8188	26.7289	26.4158	26.4277	26.5311	26.8845	26.0713	26.7596	26.6122	26.6045
Q90694	P60953	CDC42	26.8595	27.4277	27.1632	27.9261	26.9785	27.8169	27.5492	27.08	27.6863	27.9118	28.3372	27.8808	28.0291	28.0044	27.4309	26.8854	27.0729	27.365	27.4206	26.8736	27.193	28.4702	27.0267	27.8544	27.4965	27.2621	27.1867	28.2423	27.3665	27.7101	28.0659
Q5ZJ22	P60983	GMFB	25.182	25.1099	25.2655	24.9811	25.3591	24.9919	25.2971	25.1644	25.1718	25.0769	24.5813	24.9029	25.5684	24.8042	25.2296	25.4573	24.8876	25.4106	25.2717	25.3052	24.9139	24.7595	25.0886	24.9116	25.3588	25.1478	25.048	25.3715	25.1947	25.0739	25.0627
Q90965	P61019	RAB2A	26.3525	26.1724	26.4876	27.0726	26.2962	27.2558	26.4325	26.6364	26.7588	27.1742	26.7413	26.7504	26.4249	27.0102	26.4352	26.5325	26.3413	26.8109	26.6784	26.2901	26.458	26.9647	26.4474	26.7656	26.5442	26.7551	26.5625	26.8145	26.491	26.7765	27.0514
Q5ZHW4;R4GIC4	P61020	RAB5B	24.2806	24.8251	24.4835	25.0918	24.1143	25.1113	24.6785	24.804	25.1897	25.2457	24.6257	24.9965	24.1739	24.912	24.9391	24.3761	24.6543	24.5317	24.9228	24.4669	24.5638	24.382	24.3506	24.4777	24.2291	24.6014	24.4949	23.6658	24.9051	24.5584	24.999
Q5ZIT5;F1NMT5	P61026	RAB10	24.9767	24.9972	23.7818	25.1743	24.3496	25.9015	25.4282	25.1528	24.8802	25.8748	24.7603	24.9807	25.031	24.9012	25.0849	24.2907	24.379	25.2322	24.7373	25.1624	25.3072	26.2713	24.3688	24.7877	24.9065	24.9641	24.9517	24.8807	24.9391	25.1405	24.9099
Q5ZKU5	P61106	RAB14	26.3513	26.8546	26.6313	27.0909	26.4094	27.2628	26.6073	26.6901	26.7439	27.1984	27.2645	26.9568	26.5847	27.1019	26.6827	26.4854	26.275	26.9913	26.8629	26.3844	26.5133	26.9553	26.7876	27.0718	27.0658	26.8072	26.4552	27.1274	26.6676	26.9202	27.1771
Q90WD0	P61158	ACTR3	27.0178	26.9085	26.9152	27.1025	26.9314	26.8939	26.6144	27.0614	26.471	26.6316	27.277	27.3512	27.1459	27.1159	27.0974	26.7492	26.6665	26.9166	26.7207	26.8059	26.7902	27.2102	27.1199	27.0682	26.8089	26.6089	26.7821	26.7845	26.9109	26.9537	26.9908
P53488;F1NRM5	P61160	ACTR2	25.4368	25.437	25.7566	25.747	25.5641	26.4133	25.8108	26.0137	26.1956	26.4411	25.6434	25.5398	25.2625	25.3972	25.7399	26.1756	25.9024	25.974	25.878	26.1059	26.5349	25.4778	25.8463	25.5117	25.7434	25.867	25.6784	25.6782	25.4713	25.8128	25.5471
Q5ZM58	P61163	ACTR1A	29.2749	29.0613	29.0956	28.8586	29.2666	28.822	29.0411	28.8523	28.9249	28.8484	29.327	29.3473	29.2311	29.05	29.1211	28.8485	29.0089	28.9165	29.0074	28.8113	28.9373	29.2944	29.3097	29.173	29.052	28.8611	29.0767	29.2426	29.0655	29.0614	29.1984
E1C3U6	P61201	COPS2	23.9803	23.9334	24.338	24.1044	24.0178	24.0873	24.0647	23.8305	24.452	24.1829	24.4641	23.8267	24.1557	23.6147	24.1821	24.122	24.0469	24.1504	24.0409	23.9347	23.8917	24.2095	24.2912	23.7262	24.1188	23.9516	23.8565	24.1656	23.8212	23.9727	23.9336
F2Z4K7	P61247	RPS3A	25.9045	25.7939	25.9548	26.227	25.9324	26.8887	26.3923	26.523	26.2136	27.0196	25.8727	25.8832	25.8893	25.7269	25.9303	26.0484	26.096	26.064	25.8955	26.2281	26.4562	25.3845	25.6388	25.374	25.5491	25.2118	26.2468	25.1283	25.9365	25.6052	26.1966
E1BVF8;R4GK25;R4GG15	P61421	ATP6V0D1	27.4131	27.2294	27.1357	27.2441	26.9998	26.8428	26.8028	26.666	27.1668	26.7705	27.465	27.1016	27.2167	27.2985	27.2405	26.966	26.9962	27.2308	27.2214	26.7221	26.9649	27.6673	27.1921	27.2115	27.2519	27.0688	27.0655	27.736	27.1799	27.5765	27.3989
O73930	P61457	PCBD1	23.1622	23.2754	23.3158	22.9457	23.2496	23.9582	23.929	23.6185	23.5316	23.5422	23.1997	22.8012	23.1801	23.3446	22.9765	23.4317	23.8173	23.411	23.6966	23.2664	23.6357	22.7906	22.8441	23.1194	22.7308	22.8473	23.3972	22.322	23.3303	22.6797	22.8859
P62758	P61601	NCALD	24.978	25.1661	24.3469	24.5802	24.5534	24.7952	24.7992	24.6259	24.8352	24.5622	25.3985	24.7051	25.2614	24.9442	24.8514	24.7356	24.8545	24.6621	24.6329	24.8058	24.4568	25.2224	24.952	24.9485	24.9379	24.7733	24.7757	24.7875	24.6852	24.5351	24.8193
E1BXR1	P61758	VBP1	24.9433	24.392	24.1826	23.9222	24.5536	23.5695	24.0832	24.088	24.0156	23.9265	24.3803	24.1815	24.4477	24.263	24.2865	24.1815	24.1908	24.6133	24.2276	24.222	24.0713	24.9832	24.3955	24.617	24.617	24.1234	24.4259	24.4911	24.6677	24.4609	24.3841
Q6R748	P61764	STXBP1	25.5393	25.6292	25.9271	25.9567	25.9993	26.2123	25.7981	25.4882	26.5605	25.7268	25.8268	25.7792	25.7406	25.8245	26.2414	25.4962	26.1155	26.2443	25.9073	25.1625	25.5062	26.0272	25.8701	25.8941	25.9679	25.5961	25.4121	26.2446	25.5765	26.0562	25.9299
Q5ZIT1	P61962	DCAF7	24.5708	24.3525	24.3907	24.0994	24.5551	24.527	24.4063	24.4901	24.7356	24.3173	24.3454	24.242	24.2413	24.417	24.0985	24.848	24.5655	24.7161	24.4727	24.7326	24.5101	24.8303	24.5028	24.6887	24.5678	24.7168	24.3594	24.4618	24.4037	24.3349	24.3039
F1NGW4	P61964	WDR5	25.6352	25.7631	25.7572	25.4893	25.941	25.4658	25.4525	25.6395	25.4693	25.4083	25.6265	25.3932	25.7572	25.729	25.5544	25.6359	25.6913	25.7361	25.7292	25.6607	25.7068	25.6061	25.3892	25.6913	25.5517	25.748	25.8756	26.0436	25.7105	25.7258	25.4871
F1NLL4	P61970	NUTF2	27.2024	27.3497	27.2985	27.2582	27.4756	27.0696	27.0662	27.3781	26.8569	27.0636	27.0817	26.7409	27.3933	26.8412	27.2872	26.8838	27.0778	27.2552	27.1421	27.321	26.8831	26.7785	26.8279	27.3467	27.1063	26.9525	27.2112	26.8964	27.1533	26.9759	26.7366
Q5F3W6	P61981	YWHAG	29.8687	29.9357	30.0726	30.1776	30.0155	29.9846	30.8378	30.2221	29.9984	30.4032	30.1836	30.1268	30.8109	29.9475	30.4053	30.073	30.2205	30.0246	30.1132	30.0692	30.2378	30.2612	30.0664	30.1108	30.0717	30.1203	29.7895	29.7575	29.8663	29.9633	29.7406
F1NN16	P62081	RPS7	28.6294	28.7526	28.1276	28.3219	28.3634	28.126	28.288	28.2751	28.0265	29.051	28.758	28.238	28.5467	28.5762	28.0681	28.0286	28.3749	28.1838	27.9223	28.0033	27.945	28.9576	28.4609	28.3861	28.4116	28.2484	28.6097	28.6857	28.4978	28.5375	28.6724
P62207	P62140	PPP1CB	28.5524	28.3791	28.3448	28.3405	28.4421	28.3006	28.0551	28.1705	28.0742	28.0652	28.9814	28.6495	28.9302	28.7146	28.4306	27.9995	28.2688	28.2417	27.9946	27.9962	27.945	28.8377	28.4117	28.3782	28.3577	28.2845	28.284	28.725	28.6874	28.4525	28.7123
F1NU79	P62195	PSMC5	27.8496	27.7635	27.749	27.6292	27.8047	27.376	27.7643	27.616	27.7341	27.4587	27.8493	27.4089	27.8458	27.6382	27.5166	27.749	27.8783	27.6637	27.7021	27.6357	27.6699	27.8814	27.7708	27.6882	27.7044	27.8091	27.7815	27.6696	27.7244	27.5298	27.7627
F1NB02	P62241	RPS8	25.8426	24.8556	25.3101	25.1807	25.1733	25.6659	24.9738	25.5964	24.8259	25.8928	25.0885	24.967	25.4346	24.4896	24.6035	25.3356	24.9377	24.7148	24.8613	24.9153	24.9331	24.4149	24.7279	24.6916	24.6246	24.4445	25.2107	24.7805	24.4756	24.4847	25.0803
F1NXW3	P62244	RPS15A	24.2594	24.6207	24.6389	24.9188	24.5597	25.326	24.4907	24.479	24.9036	25.2547	24.4558	24.5169	24.0878	24.6687	24.7538	24.4191	24.4435	24.4293	24.4735	24.4391	24.5731	24.5155	24.2099	24.685	24.5269	24.3273	24.2859	24.7909	23.9023	24.2624	24.9564
Q5ZMT0;F1P2P9	P62258	YWHAE	30.9095	31.0028	31.0458	30.9947	31.0169	30.8526	30.9728	31.1503	30.8917	30.989	30.8435	31.0522	31.1846	30.8567	31.1463	30.9376	31.0601	31.1112	30.9992	31.0816	30.982	30.6933	31.04	30.8204	30.8924	30.9165	31.0077	30.5615	30.9675	30.9398	30.7904
Q5ZHW8	P62263	RPS14	24.4879	24.2077	24.6568	24.8794	24.9598	25.7693	25.4399	25.3219	24.9751	25.721	24.483	24.0674	25.0109	23.9477	24.8316	24.5805	24.61	25.0198	24.3641	24.9414	25.6129	24.2777	24.4955	24.5378	24.7039	25.0299	24.815	24.2179	24.2668	24.3202	24.5282
Q6ITC7	P62277	RPS13	22.4904	22.5733	22.5964	22.8125	22.741	24.7236	22.9581	22.5418	22.3808	23.9963	22.7355	22.1968	23.0057	22.4339	22.471	21.9847	22.6286	22.5805	22.4119	22.1914	22.0955	22.9816	22.6033	21.8298	22.547	22.6081	22.7931	23.2089	22.6334	22.5801	22.7678
F1N9W9	P62280	RPS11	23.3066	22.9137	23.2059	23.2703	23.0912	25.3663	23.8659	24.1653	23.228	24.9089	22.4219	22.7696	23.0024	22.6589	23.3648	23.8322	23.1703	22.3855	22.045	22.9727	23.0483	22.3599	22.9736	22.9191	22.4909	22.6621	22.7608	23.0685	22.8047	22.7641	23.8644
P62303	P62304	SNRPE	25.2126	25.2799	25.0072	25.0135	25.1832	25.2899	25.1575	24.221	24.5825	25.0334	25.0329	24.8308	25.1855	25.3938	25.0019	24.7961	24.7162	25.0747	25.0735	24.3342	24.8706	25.8309	25.0161	25.0912	25.3392	24.995	24.7505	25.8711	25.2279	25.6723	25.477
F1P4B8	P62306	SNRPF	21.5755	21.2314	21.6642	21.6415	21.5099	21.8904	22.7438	23.4323	21.822	25.1684	21.4551	21.3581	23.1441	21.4017	21.9109	21.9031	21.5425	21.8327	21.6371	23.6681	24.0675	22.4341	22.0747	21.9511	22.2097	21.7412	21.5315	21.3054	21.2845	21.4067	21.2202
F1NLM5	P62314	SNRPD1	22.3127	21.8186	21.9537	22.6109	21.6978	25.0967	22.2955	22.0791	22.0379	24.5518	21.9238	22.2201	21.8327	22.3209	22.3768	21.7943	22.5397	22.1244	22.138	21.9089	21.8806	22.3565	21.9392	21.9291	21.7129	22.1195	22.0471	22.2752	22.1394	21.9039	24.1532
Q5ZL58	P62318	SNRPD3	26.0891	26.2358	25.94	25.9469	25.9863	27.3762	26.5996	26.5227	26.3011	27.0134	25.4381	26.1711	25.1721	25.9557	25.8209	26.4335	26.732	25.1138	26.1295	26.5189	26.8079	25.4406	25.7952	25.3222	25.0454	25.7129	25.7218	24.9184	25.8034	25.5579	26.0866
E1C6X7	P62328	TMSB4X	25.2393	25.4909	25.7165	25.7406	25.1954	24.7383	25.8913	25.2644	25.0647	25.3112	24.5095	25.166	25.4672	24.7325	24.4836	24.9293	25.0899	25.4341	25.0262	25.6491	25.2047	24.66	25.0569	24.3461	25.2465	25.211	25.2977	25.0956	25.053	25.1603	25.007
Q5ZKX2;F1NCS8	P62333	PSMC6	27.3103	26.951	27.0449	26.9441	27.0683	26.8906	26.987	27.2352	26.7074	26.9542	27.2428	27.0998	27.2	26.9424	27.0959	26.9935	27.0606	26.9001	26.8762	27.161	27.2857	27.0072	27.0035	26.9736	26.9934	26.9017	27.0493	27.2977	27.1407	27.1956	27.025
E1BTM1	P62495	ETF1	23.3466	22.9758	23.3751	23.3365	23.3225	22.9928	23.0933	23.0311	23.1077	22.8572	23.8604	22.9923	23.4397	23.1196	22.9272	23.0462	23.2741	23.6573	23.064	23.3166	22.8546	23.2255	22.8079	23.4488	23.7545	23.7429	23.1996	23.5263	23.1873	23.2235	23.1551
P48463	P62714	PPP2CB	28.0795	28.0186	28.0377	28.0851	28.0699	28.0387	27.7995	28.1176	27.7468	27.9769	28.284	28.097	28.3826	28.1894	28.0977	27.9544	27.77	28.0434	27.9587	27.8577	27.8454	28.4965	28.0111	28.0693	27.9246	27.6524	28.0476	28.0939	28.0743	27.9998	28.2231
O93468	P62745	RHOB	25.1101	25.4074	25.2017	25.7248	25.3632	25.2359	25.1931	24.9248	25.3752	25.2583	26.2089	25.5604	25.1494	25.8598	25.155	24.6398	25.0761	24.8393	25.4235	24.6339	24.8621	26.4014	24.5427	25.7154	25.267	25.1793	25.2961	26.1292	25.5839	25.6558	25.6097
E1BS06	P62750	RPL23A	24.0955	23.8469	24.0689	24.264	24.2959	24.5076	24.3858	25.2805	23.8566	24.8583	22.6896	23.3798	25.0424	22.9366	24.2368	23.9089	24.4686	23.6468	24.1708	23.9092	24.0025	22.9213	23.3954	23.3854	23.1997	23.5224	23.7699	24.3268	22.8703	22.8629	23.4051
P62764	P62760	VSNL1	28.4802	28.5398	28.6994	28.673	28.6418	28.7138	28.7583	28.5317	29.0157	28.8491	29.1399	28.8738	28.8862	28.992	28.8016	28.6986	28.7121	29.043	29.0265	28.3696	29.0156	29.4479	28.7449	28.7528	29.048	28.9216	28.925	29.5049	28.9867	29.1312	28.8548
P42558	P62826	RAN	27.6152	27.9179	27.9595	28.333	27.9447	28.2756	28.2048	27.8749	28.2367	28.4164	27.7731	27.9161	28.2798	27.8686	27.7448	27.9457	27.872	28.2726	28.1184	27.9899	28.2396	27.7193	27.7494	27.9109	27.9692	27.9713	27.7237	27.8008	27.8489	28.014	27.9525
E1BY89	P62829	RPL23	25.6059	25.5576	25.481	25.6829	25.6604	26.8164	26.16	26.0445	25.5272	26.6929	25.5039	25.3787	26.0047	25.5588	25.7577	25.3646	25.5397	25.845	25.6816	25.3949	25.4395	25.0397	24.9636	25.55	25.1007	25.1155	25.4293	25.8632	25.1623	25.5202	25.5082
F1NSA8	P62834	RAP1A	24.5364	24.9809	24.7578	25.7201	24.6138	25.6732	25.5199	25.2252	25.5534	26.1381	25.765	25.5075	25.5004	25.4392	25.8873	24.4087	24.681	24.5586	25.2185	24.6045	25.4926	26.0802	24.7641	25.3726	24.846	24.8969	24.5328	25.1031	25.2213	24.8064	25.3821
F1NTT2	P62857	RPS28	25.4954	25.5583	25.6111	25.5449	25.5734	25.4552	26.7657	25.7099	25.6678	27.4501	25.4546	25.4504	26.3034	25.5114	25.6193	25.4815	25.4952	25.676	25.5444	25.6926	26.3299	25.4387	25.5083	25.3734	25.2199	25.4112	25.636	25.3338	25.5476	25.2873	25.4341
F1P2J5;F1NLV4	P62873	GNB1	31.0726	31.0087	31.0718	31.1038	31.1365	31.2325	31.0994	31.1807	31.1174	31.1556	31.0168	31.0854	31.497	30.9819	31.1618	31.1159	30.8963	31.0252	31.0656	31.0333	30.9884	30.8756	31.0124	30.8445	30.8335	30.8429	31.0439	31.2543	31.1509	31.1059	31.0987
P67883;G1K316	P62888	RPL30	25.6231	25.3782	25.8693	25.7585	25.822	26.6113	26.1246	26.2282	25.9729	26.5158	25.5621	25.7428	25.7603	25.7476	25.9048	25.8777	26.101	25.8736	25.5096	25.7802	25.9187	25.6477	25.7871	25.5046	25.405	25.7314	25.7625	25.3951	25.481	25.53	25.7926
P79781;P0CG62	P62979	RPS27A	26.7038	26.5452	26.979	27.25	27.0438	27.2402	26.8242	27.1776	26.7081	27.35	27.3863	26.9432	26.6362	26.7631	27.1766	26.9086	27.0839	27.0023	26.9049	26.9362	26.9561	27.2903	27.035	27.1813	27.0777	26.9802	26.9668	26.73	26.7059	26.7575	26.9256
Q9DDU8	P62995	TRA2B	26.9313	26.9799	26.7153	26.4667	27.1221	26.1694	26.7387	26.3193	26.5061	26.0898	26.8963	26.7779	26.9896	26.6923	26.8811	26.3672	26.795	26.7633	26.6564	26.2381	26.0395	27.0628	26.8034	26.8595	26.8522	26.8706	26.5226	26.8897	26.8581	26.8617	26.6265
E1BY12	P63010	AP2B1	29.411	29.4795	29.4748	29.3601	29.477	29.1161	29.223	29.2109	29.4095	29.2004	29.5084	29.4283	29.3588	29.6111	29.4999	29.4501	29.4352	29.459	29.4023	29.2023	29.2881	29.585	29.2449	29.2748	29.3195	29.3944	29.59	29.5955	29.5925	29.5253	29.5983
P50146;E1BXS2	P63096	GNAI1	24.0889	24.3046	24.6827	24.4828	24.4174	24.4352	24.0086	23.8738	24.3644	24.2313	24.9775	24.6489	24.2168	24.5835	24.1812	23.819	24.3847	24.3601	24.6582	23.6	24.4536	25.1275	24.4133	24.5707	24.4044	24.9366	24.2502	24.073	24.2738	24.4994	24.6077
Q6VN51	P63098	PPP3R1	28.0918	27.6664	27.419	27.1678	27.674	26.9439	27.4803	26.8528	27.3878	26.966	28.0005	27.4747	28.1841	27.9078	27.6052	27.2452	27.3263	27.5674	27.4724	27.1201	27.26	28.2418	27.8186	27.6875	27.6305	27.4518	27.425	28.078	28.0164	27.6852	27.8291
Q5ZKC9	P63104	YWHAZ	29.698	29.53	29.7312	29.761	29.7736	29.6276	29.4515	29.6343	29.5953	29.7456	29.7818	29.7576	30.2496	29.6236	29.6757	29.6094	29.7067	29.7983	29.6565	29.6312	29.7714	29.7234	29.9521	29.9219	29.9285	29.719	29.6308	29.776	29.6792	29.8626	29.6577
E1BU66	P63173	RPL38	25.6915	25.3185	25.38	25.7073	25.6128	25.886	25.4225	25.5923	25.4255	25.912	25.5628	25.3709	25.2741	25.3498	25.434	25.6479	25.4272	25.5412	25.0023	25.3627	25.54	25.5956	25.3825	25.4308	25.433	25.4355	25.7437	25.5471	25.2847	25.6248	25.5701
Q5ZKF5	P63208	SKP1	26.3147	26.2443	26.3726	26.3916	26.2699	26.4109	26.6026	26.7902	26.2787	26.9288	26.4777	26.1151	26.8183	26.0736	26.6503	26.6791	26.2212	26.355	26.1701	26.9051	26.9108	26.3218	26.3337	26.3733	26.3127	25.9568	26.4781	26.1329	26.31	26.0571	26.1275
E1BSJ2	P63220	RPS21	26.0965	26.2406	26.2918	26.403	26.4708	26.1784	26.4105	26.4155	26.6231	26.547	26.3026	25.9528	26.1816	26.0951	26.2676	26.6319	26.4491	26.6962	26.2758	26.496	26.4829	26.2273	26.0983	26.5026	26.5881	26.6599	26.0683	26.3209	26.0417	26.4457	26.2206
Q09121	P63241	EIF5A	27.6307	27.8338	27.5971	27.4638	27.5951	27.4908	27.4044	27.6256	27.5933	27.9133	27.2719	27.3274	26.9973	27.5401	27.4843	27.7166	27.7576	27.3772	27.61	27.7613	27.9586	26.9203	27.4438	26.9341	27.1018	27.4905	27.792	27.3573	27.5436	27.5165	27.4946
P63247	P63244	RACK1	28.7379	28.6674	28.9055	28.8195	28.7745	29.1032	28.902	29.2181	28.9582	29.1906	28.8306	28.8405	28.6946	28.5042	29.0286	29.2242	28.9026	28.8343	28.7899	29.1722	29.2046	28.3334	28.8783	28.6579	28.5256	28.6953	29.0077	28.4025	28.7037	28.6388	28.6561
Q5ZMQ2	P63261	ACTG1	34.4257	34.2637	34.2707	34.1808	34.447	34.2435	34.3548	34.1991	34.2499	34.2402	34.1575	34.2105	34.2919	34.2649	34.1641	34.2295	34.3438	34.266	34.2833	34.29	34.2162	34.1405	34.327	34.1642	34.2268	34.2396	34.286	34.2423	34.2402	34.1925	34.2546
P63283	P63279	UBE2I	23.2955	23.2532	24.1188	23.3494	23.8613	24.4888	23.5921	24.8179	23.8378	24.4989	22.8589	23.7679	23.3989	23.1934	23.8567	24.5421	24.4301	23.9727	24.2246	24.9259	24.7707	22.8473	24.1723	23.0152	23.0819	24.3187	23.5139	22.9033	23.6475	22.9025	22.9217
P67869	P67870	CSNK2B	24.897	25.0823	25.0101	25.2602	25.0612	25.7705	25.3656	26.0258	25.0365	26.2017	25.3422	25.2093	25.599	25.1102	25.0709	25.3101	24.56	24.7411	24.6288	26.146	25.6216	24.3646	24.4447	24.198	24.32	24.9261	24.7426	24.0933	24.5565	25.0431	25.2946
Q90835	P68104	EEF1A1	30.4217	30.6072	30.5297	30.8959	30.6373	30.9002	30.8555	30.7049	30.8519	30.9965	30.9449	30.6986	30.4645	30.6075	30.7044	30.7017	30.7862	30.5044	30.4759	30.5446	30.697	30.8477	30.7642	30.779	30.7007	30.7228	30.5705	30.5997	30.4332	30.585	30.674
P68139	P68133	ACTA1	30.2936	30.2317	30.4602	30.3937	30.5202	30.3433	30.5494	30.4653	30.3501	30.1839	30.1415	29.6733	30.2324	29.7942	30.0573	30.5275	29.9207	30.661	30.6781	30.4135	30.3449	30.0155	30.703	30.4037	30.5417	30.0682	30.4645	30.2012	30.0044	30.6333	30.235
F1NW97	P68366	TUBA4A	26.4467	26.1517	26.3535	25.5688	26.3353	25.6754	25.6602	25.9059	25.371	25.6115	25.7831	25.7523	26.1894	25.7528	26.3063	26.0519	25.9434	25.9098	26.0751	26.0076	25.4633	26.5895	26.1199	26.0236	25.9854	25.6627	26.0681	26.155	26.483	26.1307	26.4872
P21868	P68400	CSNK2A1	25.297	25.3587	25.402	25.5977	25.1017	25.4557	25.4701	25.0052	25.4492	25.4254	25.4575	25.2152	25.2467	25.7369	25.395	25.1482	25.2123	25.5172	25.372	24.8277	24.9214	25.4818	24.9656	25.4754	25.1923	25.5403	25.3662	25.623	25.6195	25.1735	25.785
R4GL78;Q5ZMS2	P68402	PAFAH1B2	29.0988	29.2072	28.9568	28.7056	29.2199	28.9673	29.1829	28.7139	28.9049	28.7431	28.6657	28.6646	28.9644	29.0204	29.3345	28.8718	28.8651	29.0121	29.1187	28.9389	28.9294	28.8196	29.2256	28.7878	28.7559	28.6865	29.0424	29.0136	29.1411	29.1623	28.9205
P01994	P69905	HBA1	29.1907	30.0555	29.7155	28.2879	29.998	30.9697	31.1662	29.8667	30.7619	31.0228	30.9094	28.8842	30.9767	30.9663	31.2496	30.7973	29.6173	30.583	29.1347	30.6505	30.0806	29.5758	30.0797	30.9349	30.0114	29.6101	29.7323	29.5557	29.0353	30.0218	30.4586
F1NP77	P78318	IGBP1	22.3851	22.4482	21.9229	21.9715	22.1444	21.6576	21.6361	21.4841	22.2283	21.3595	22.1674	22.1571	22.0111	22.0308	21.7849	21.9201	21.6174	22.1793	21.7943	21.9941	21.5396	22.2387	22.1244	21.987	22.0163	22.2565	21.939	21.6301	22.2155	22.1877	22.0972
F1NAE5	P78357	CNTNAP1	24.8639	24.7408	25.1253	25.4737	24.8613	25.8424	24.8581	25.241	25.2126	25.463	25.8133	25.7646	25.4519	25.664	25.5345	24.885	25.117	25.1892	25.2303	24.319	25.3107	25.5591	25.4488	25.8113	25.4296	25.36	24.59	25.7539	25.4356	25.553	25.6341
F1ND58	P78362	SRPK2	23.3984	23.5172	23.1929	23.2259	23.1423	23.6035	23.3059	23.4026	23.1621	23.442	23.176	23.3422	23.2716	23.3646	23.2821	23.3255	23.2301	22.7926	23.1568	23.1749	23.4016	23.1369	22.7674	23.1078	23.1045	22.4951	23.2463	23.0534	23.2871	23.1246	23.367
Q5F424	P78371	CCT2	30.1963	30.1847	29.9511	29.5893	30.1392	29.6284	29.916	29.8099	29.7899	29.67	29.9705	29.9746	30.0756	29.9799	29.9779	29.9329	29.9935	29.8676	29.8794	29.8255	29.8269	30.1496	30.0415	30.0612	30.1071	30.0453	30.0616	30.2641	30.0439	29.8372	29.995
E1C7F8	P78406	RAE1	24.7896	24.8894	24.8237	24.5958	24.9481	25.1076	24.9617	25.4302	24.6591	24.9597	24.7752	24.6354	24.1598	24.6725	25.1487	25.2865	24.9647	24.7166	24.8685	25.325	25.3105	24.3765	24.8015	24.9566	25.2499	24.9703	24.9896	24.8783	24.7202	24.9966	24.4124
F1P5B4	P78540	ARG2	23.2441	23.4594	23.9721	23.3689	22.8496	22.4173	22.7698	22.57	22.9262	22.9156	23.0016	23.2001	23.1779	23.2462	23.2166	22.6442	23.2404	23.0047	22.8615	22.661	22.7889	22.3301	23.1153	22.7465	23.1043	22.6025	23.0047	22.9101	23.3983	23.7983	23.2968
F1P3R3	P78559	MAP1A	28.5274	28.5557	28.3841	28.3624	28.3234	28.073	28.2162	28.3137	28.2784	28.1819	28.4868	28.2733	28.1316	28.4214	28.1935	28.161	28.2279	28.2921	28.3063	28.1067	28.1146	28.3735	28.5072	28.4328	28.4718	28.5836	28.614	28.3999	28.4938	28.4387	28.5376
F1NTP3	P78564	AQP4	25.4703	24.9646	25.8293	25.9024	25.4476	25.4026	25.3975	24.8305	25.8101	25.2231	25.7779	25.6545	26.2715	26.0621	25.2783	25.1099	25.5791	25.8809	25.5236	24.6347	25.2691	26.376	25.9154	26.2267	26.3502	25.9452	25.1319	26.1673	25.3993	25.9482	25.9347
F1NGB1	P80303	NUCB2	24.5495	24.4845	24.2875	24.252	24.2044	24.2711	24.2396	24.2905	23.9441	23.8501	24.2953	24.3036	24.3776	24.4374	23.9828	24.2617	24.0567	23.6958	24.0905	24.3025	24.4931	24.6485	24.1926	24.2016	24.4191	24.3813	24.5955	24.5467	24.5091	23.2229	24.7048
E1C8M8	P80404	ABAT	25.7018	26.1421	25.8794	26.3566	26.1994	26.6563	26.047	25.9534	25.7554	26.0234	26.3648	26.0546	26.1803	26.2274	26.1686	25.819	26.1884	26.0043	25.7558	25.5316	25.776	26.6934	25.9423	26.2615	26.1318	25.7302	26.2646	26.4154	26.0419	26.2994	26.1702
P23614	P80723	BASP1	25.5331	25.8557	26.0885	26.8896	25.748	27.5948	27.3435	27.5335	25.6795	28.735	25.7202	26.3816	28.0298	26.0957	26.9663	25.3967	25.8956	25.4517	25.9685	26.6129	28.2265	25.5183	25.4024	25.4608	25.353	25.6678	25.6531	25.6494	26.0712	25.7421	25.8295
F1N8U1	P82909	MRPS36	22.7226	23.0102	22.9413	24.4191	23.1668	24.1335	23.9673	24.2959	23.5533	24.2345	22.6128	23.0327	23.127	23.1057	23.6001	23.6508	23.6855	23.124	23.4384	24.0079	24.2592	22.6035	22.9448	23.15	23.1925	23.0256	23.3751	24.092	23.1667	22.7293	23.0469
F1NAB5	P82980	RBP5	23.742	23.7666	23.416	23.6317	23.7029	23.1782	23.8034	23.2016	23.5999	22.8268	23.7811	23.1553	23.4224	23.1837	23.2301	23.0821	23.3485	23.5297	23.4501	23.1202	23.1723	22.6652	23.427	23.5297	23.6462	23.246	23.322	23.6849	23.4229	23.4673	23.3545
O93480	P83916	CBX1	26.5054	26.5799	26.6521	26.3205	26.9309	26.0927	26.4751	26.1318	26.5875	25.9164	26.657	26.3279	26.5797	26.5794	26.714	26.522	26.5873	26.7233	26.7094	26.5149	26.323	26.5382	26.6233	26.7478	27.0823	26.8355	26.1939	26.9383	26.5747	26.7986	26.438
F1NJU0	P84074	HPCA	25.697	25.7411	25.706	25.815	25.7633	26.1992	25.6545	26.245	26.4255	26.1452	25.6729	26.088	25.8311	26.0311	26.3332	26.4738	26.324	26.1372	26.0048	25.999	26.5012	25.6785	26.0934	25.7786	25.3298	25.7796	25.923	25.596	26.178	26.0593	25.8698
F1NN08	P84077	ARF1	28.7526	29.0937	28.7738	29.2288	28.8829	29.1421	28.9926	28.4831	29.1099	29.0924	29.0913	28.8408	28.7837	29.0303	28.7611	28.5643	28.6907	29.2717	28.989	28.5486	28.7481	29.3238	28.911	29.0449	29.0398	28.9061	28.9104	29.3485	28.6478	29.0632	29.1717
F1NHW3	P84090	ERH	26.3827	26.7079	26.4195	26.6553	26.2046	27.1947	26.9393	27.1606	26.929	27.2112	25.9221	26.7295	24.9858	26.269	26.3975	27.212	27.2729	25.607	26.8139	27.3386	27.6034	24.86	26.539	25.5128	25.1399	26.3382	26.6114	24.0081	26.4591	25.6392	25.8664
E1C8Y9;R4GME2	P84103	SRSF3	28.4704	28.4118	28.6673	28.7276	28.7202	28.831	29.5815	28.8293	28.6694	28.7223	28.52	28.5585	29.1678	28.2977	28.6164	28.6403	28.6406	28.7594	28.6379	29.1028	28.8766	28.4347	28.3045	28.262	28.3982	28.6877	28.5604	28.1438	28.4623	28.3485	28.1389
Q8UVF8;F6TJT0	P98170	XIAP	23.9959	23.5076	23.8054	23.7964	24.5189	23.4764	24.5721	23.7134	24.2584	23.375	23.476	23.3512	24.0353	24.1048	23.9211	24.1829	24	23.8054	24.0878	24.3472	23.684	24.0315	23.8529	23.7483	24.6673	23.8589	24.2901	23.8026	23.9294	23.7568	23.3794
P67881	P99999	CYCS	26.0053	25.4795	25.7728	25.849	25.4307	25.7922	25.8524	26.1078	26.0717	26.1759	25.454	25.6695	25.553	25.7754	25.3617	26.1474	26.2567	25.5208	25.9091	26.1523	26.073	25.1111	25.6047	25.4306	25.3261	25.769	26.134	25.1701	25.838	25.277	25.7625
Q5ZJ00	Q00013	MPP1	26.2958	25.7935	25.4951	25.3506	25.393	24.8211	25.536	24.881	25.1003	25.1515	24.9112	25.3135	27.4617	25.8833	25.4564	25.1062	25.8855	25.6048	25.89	25.0504	24.9218	25.763	25.8002	25.9298	24.902	25.5119	25.3457	25.0565	25.3174	25.0527	24.9432
F1N8I3	Q00169	PITPNA	26.4224	26.7621	26.7533	27.303	26.7473	27.4942	27.1978	27.7118	27.0343	27.4845	26.3779	26.8875	26.4995	26.5643	27.0763	27.1447	26.9836	26.5427	26.9916	27.3677	27.3266	26.6419	26.5383	26.5385	26.5083	26.2938	26.7249	26.5027	26.2336	26.4189	26.4215
E1C3A9;P81021	Q00341	HDLBP	26.9873	27.0579	26.9833	27.1149	27.1078	26.7753	27.0063	26.8376	26.8239	26.7622	27.1627	27.1925	26.8515	27.0464	27.0153	26.8345	26.9302	26.939	26.9212	26.7906	26.9009	27.1293	27.1945	27.3595	27.2596	27.1966	26.8425	27.041	26.9077	27.0955	26.9869
F1NXP2	Q00403	GTF2B	23.2316	23.4074	23.4286	22.8355	23.3123	22.7375	22.7393	22.9608	22.8073	22.7826	23.5055	23.346	23.7654	23.3032	22.9371	23.1064	22.7939	22.8574	23.2908	22.806	23.192	23.4444	23.8078	23.0336	23.1464	23.0661	23.2789	23.5896	23.3013	23.4948	23.4246
F1NW23	Q00610	CLTC	31.8098	31.8016	31.861	31.8358	31.8236	31.8955	31.7606	31.3436	31.825	31.6165	31.9634	31.7084	31.7057	31.904	31.6411	31.8716	31.6797	31.9058	31.8966	31.5856	31.7469	32.2368	31.7858	31.855	31.8921	31.8088	32.0162	32.3144	31.7835	31.9493	32.0877
F1NSP8	Q00839	HNRNPU	28.0655	27.9949	28.1339	28.0983	28.0687	28.5705	27.8622	28.1569	28.0052	28.1593	28.0557	27.9735	27.8145	27.7952	28.0948	27.8888	28.2004	27.8594	27.9313	27.6947	27.6793	27.5572	27.8505	27.7056	27.8127	27.9328	27.8317	27.5447	27.9452	27.6886	28.0433
Q98SE2	Q01081	U2AF1	27.3606	27.5115	27.427	27.1132	27.3791	27.0035	27.3438	27.3579	27.0812	27.1171	27.6936	27.2336	27.7944	27.377	27.3787	27.3268	27.0274	27.3043	27.035	27.2898	27.2988	27.6865	27.5305	27.4836	27.2548	27.3663	27.3082	27.4955	27.4281	27.3922	27.5067
F2Z4L4	Q01105	SET	29.3861	29.4236	29.3555	29.3593	29.3318	29.1916	29.0736	29.086	29.1641	29.6884	28.9443	29.2329	29.0449	29.2288	29.287	28.9776	28.9925	29.052	29.3006	29.1717	29.2408	28.6576	29.0211	28.8334	28.8201	28.933	29.3207	29.2117	29.3125	29.0076	29.1725
P30352	Q01130	SRSF2	25.2238	25.1757	25.1104	25.1359	25.3403	24.9457	25.5291	25.4331	25.4764	25.1171	25.0155	25.2874	25.1954	25.0006	25.4091	25.1193	25.3506	25.3877	25.338	25.4726	25.3251	24.8674	25.4666	25.1498	25.333	25.4629	25.1288	24.9524	25.1057	25.3929	24.8619
Q5ZIR7	Q01469	FABP5	26.974	27.1569	27.4404	27.1563	27.2146	27.0635	27.6929	27.4534	27.2576	27.1373	27.0438	27.0028	27.4209	27.026	27.3531	27.231	27.3942	27.4125	27.393	27.3683	27.213	26.8995	27.1369	26.7559	26.9179	27.0936	27.0978	26.8652	26.9491	26.901	26.7867
F1NG08	Q01484	ANK2	26.9351	27.1161	27.4208	27.3284	26.9861	27.3584	26.7652	26.9312	27.331	27.1598	27.5607	27.3969	27.2869	27.5388	27.3518	27.0599	27.259	27.467	27.1471	26.745	27.05	27.5392	27.521	27.4763	27.6095	27.5161	27.1719	27.6825	27.5521	27.4438	27.4353
F1P2G4	Q01518	CAP1	28.0956	27.8898	28.2	28.2167	28.0849	28.4589	28.5043	28.5339	28.0246	28.6323	27.6934	28.1591	27.7456	27.9665	28.0552	28.4105	28.4463	27.6603	28.1743	28.535	28.6337	27.1884	27.9648	27.5469	27.4047	27.7889	28.2854	26.8865	28.1995	27.6462	27.9075
F1NEI2;R4GHJ2	Q01650	SLC7A5	21.7593	22.2743	22.6118	23.1058	22.2236	21.9942	22.0842	22.0034	22.4139	22.3642	22.9339	22.8005	21.834	22.5762	22.1415	22.0909	21.9495	22.3337	22.2424	21.6629	21.7548	22.5588	22.2525	22.7519	22.2413	22.4788	21.6579	21.8107	21.9676	22.6968	22.4433
Q5ZMV3	Q01658	DR1	26.9226	26.6872	26.4673	26.0648	26.3252	26.0406	26.3249	25.8377	26.0065	25.818	26.77	26.3581	26.7623	26.6272	26.1987	26.3798	25.9144	26.1515	26.3703	26.2784	26.1409	26.7067	26.5414	26.7293	26.6255	26.5597	26.5301	26.5611	26.7204	26.5237	26.6313
F1NFC7	Q01814	ATP2B2	27.4283	27.759	27.8066	28.4001	27.2843	28.6847	27.919	27.9791	28.3792	28.7513	28.6132	28.2177	27.9349	28.2114	27.9358	27.4263	27.5458	27.8264	27.9402	27.2779	28.1919	28.4937	27.6029	28.2019	28.0546	27.8436	27.6613	28.4707	27.6777	28.2542	28.3938
Q5ZIH1	Q01858	HNRNPD	27.1177	27.1386	26.9581	26.885	27.1219	26.8559	26.784	26.8127	26.778	26.9028	27.2809	26.928	27.1084	27.1365	27.0612	26.8729	26.9783	26.7973	27.1861	27.0675	26.9657	27.3948	27.1841	27.0123	27.023	27.4429	27.1661	27.1238	27.2435	27.3059	26.9293
Q5ZJA7	Q02218	OGDH	24.0343	23.8579	24.1111	24.3819	24.3554	23.809	23.8622	24.1302	24.0093	24.6846	24.2193	23.8081	24.3684	24.2967	23.6855	23.9864	24.1158	24.517	23.5438	23.8894	25.0935	24.5098	23.9439	24.3684	23.8989	23.9587	24.2511	24.1323	24.3348	24.2776	24.2616
E1C155	Q02252	ALDH6A1	22.8587	22.9566	22.8686	22.7416	22.8618	22.4504	22.8959	22.5113	22.5756	22.169	22.8984	22.6715	22.718	22.852	22.6897	22.7291	22.6407	22.7615	22.5919	22.4944	22.3541	22.9377	22.8608	22.964	22.9182	22.9153	22.7588	23.0515	22.8271	22.8998	22.9539
Q5ZIF0	Q02750	MAP2K1	26.1699	26.4285	26.232	26.4237	26.3018	26.5044	26.3102	26.5317	26.306	26.5065	25.8771	26.2312	26.2188	26.0447	26.5045	26.5102	26.6418	26.2267	26.4739	26.7309	26.4871	25.5718	26.3945	26.3659	26.1885	26.4431	26.1808	25.1562	26.2448	25.8095	26.0425
F1NJW0	Q02952	AKAP12	24.3745	24.2755	24.3675	23.3094	23.792	24.632	24.4318	25.1039	24.2165	24.2867	24.0369	24.4289	24.1498	23.649	24.3955	24.3051	24.3349	24.1216	23.7357	24.6551	24.4719	23.8679	23.9188	24.1508	23.9381	24.0794	23.4447	23.7368	24.1228	24.2013	24.1453
P20136	Q03013	GSTM4	27.2562	27.2767	27.7779	28.0678	27.7949	28.5991	28.0347	27.1126	28.4024	27.7953	27.8361	27.9762	28.1264	27.699	28.1245	28.1599	27.355	28.2874	28.2674	28.1692	28.2615	27.9557	27.8584	28.1217	28.0747	27.3592	27.9616	28.1274	27.8921	28.0865	28.0569
E1C303	Q04446	GBE1	24.0031	24.0226	24.1117	24.7355	24.2324	24.3865	24.6777	24.938	24.9422	25.0316	24.4879	24.6913	23.6249	24.5393	24.3301	24.3824	24.8242	24.2091	24.352	24.6126	24.2068	25.0032	23.766	25.0449	25.0272	24.2985	24.0661	24.7751	24.2852	24.8711	25.0806
F1N9Q2	Q04760	GLO1	28.847	28.7469	28.8392	28.8092	28.8218	29.0977	28.9726	28.9812	28.902	29.016	29.0699	29.0065	28.9401	28.9257	29.1174	29.0329	29.1786	29.0009	28.7466	29.3432	29.0353	28.6309	28.9342	28.6062	28.8765	28.9722	28.964	28.5463	28.8979	28.6986	28.7983
Q5ZKJ2	Q04917	YWHAH	27.9049	27.7515	28.0798	27.9662	27.9278	27.5545	27.9025	27.7698	27.8408	27.8645	27.8906	27.9737	28.6125	27.8613	27.6465	27.9561	28.0921	28.0803	27.8256	27.7647	27.9852	28.2447	28.0755	28.2013	28.1301	28.1113	27.9174	28.0222	28.0483	27.9992	27.9651
E1BXY4	Q05193	DNM1	30.968	30.9867	30.8737	30.8828	31.0607	30.9914	30.7433	31.1483	31.0696	31.0485	31.1238	31.0286	30.8647	31.0922	30.9995	30.9116	31.0872	30.9882	30.8771	30.9655	31.0512	31.0209	31.0382	31.0687	31.0301	31.0008	30.9719	31.172	31.0951	30.8848	31.0368
F1N9H4	Q05639	EEF1A2	29.8047	30.1657	29.8802	30.2065	29.7523	29.8607	29.4856	29.3742	29.6398	29.6815	30.1754	29.9473	30.0257	30.3258	30.1275	29.4612	29.503	29.9053	29.5876	29.3382	29.4662	30.1759	29.7991	30.1618	30.0248	29.9728	30.0209	30.3507	30.0025	30.2461	30.4765
P0CB50	Q06830	PRDX1	31.4952	31.6677	31.5507	31.4673	31.5272	31.663	31.6198	31.7065	31.5812	31.5682	31.1496	31.6481	31.0504	31.2214	31.6012	31.6004	31.618	31.4692	31.6641	31.5175	31.5657	30.8871	31.6156	31.3544	31.3793	31.5181	31.4165	30.8569	31.3266	31.3565	31.3972
F1NJF0	Q07021	C1QBP	26.9529	27.4446	27.4838	27.1985	27.5768	27.2398	27.5264	27.3794	27.5444	27.2164	27.008	27.2158	27.2185	27.0413	27.2931	27.2282	27.2827	27.366	27.2502	27.1101	27.2546	27.2906	27.0313	27.2498	27.2537	27.0002	27.1138	27.4796	26.9526	27.1749	26.8578
E1BZD8	Q07866	KLC1	27.0151	26.9133	26.9079	26.7612	27.0215	26.7294	26.9052	26.8686	26.86	26.7594	26.9133	26.7871	26.8791	26.9984	26.9459	27.1208	26.9795	27.1402	26.8814	26.9576	26.8271	27.06	27.0556	27.0968	27.1653	27.0968	26.9657	27.0876	26.8977	26.9829	26.7051
P98157;R4GFR3	Q07954	LRP1	26.38	26.4583	26.5213	26.629	26.3184	26.3409	26.6216	26.4422	26.3343	26.4466	26.4447	26.1778	25.7991	26.498	25.9526	26.2903	26.2383	26.3705	26.5152	26.1359	26.4046	25.9296	26.2905	25.9286	25.96	26.2664	26.5073	26.2089	26.3287	26.1498	26.3672
Q5ZML3;F1NQW8;F1NRH9	Q07955	SRSF1	28.4425	28.2536	28.5192	28.3043	28.42	28.3903	28.3478	28.5129	28.5957	28.197	28.2311	28.3457	28.6958	28.3503	28.4829	28.3532	28.5513	28.3492	28.5015	28.4621	28.4248	28.1906	28.4118	28.0266	28.2092	28.4275	28.5616	28.0088	28.4153	28.4011	28.2318
F1P4I0	Q08257	CRYZ	25.4715	25.4397	25.9224	25.742	26.2175	25.4343	25.8164	25.7219	25.5975	25.3262	25.2686	25.5702	25.5202	25.4264	25.4289	25.6749	25.7565	25.9136	25.8572	26.0432	25.6608	25.7479	25.8891	25.6427	25.8539	25.9927	25.6109	25.9545	25.6182	25.7895	25.77
E1BXG9	Q08752	PPID	25.8363	25.9627	26.0371	25.9898	26.1702	26.0692	26.3186	26.2382	26.1467	26.2398	25.9446	26.0033	26.4006	25.7614	26.0106	26.3047	26.1976	25.9733	26.0164	26.3002	26.282	26.0745	26.0493	26.0786	26.0407	25.9568	26.0937	25.9718	26.1242	26.2052	25.9064
Q9W7I5;F2Z4M0	Q09028	RBBP4	28.7082	28.6946	28.8075	28.7459	29.0787	28.7677	28.6933	28.7262	28.5821	28.5067	28.5576	28.7423	28.4154	28.3716	28.9407	28.856	28.5175	28.864	28.9907	28.8448	28.8036	27.8753	28.6465	28.5409	28.7126	28.7146	28.6009	28.285	28.6764	28.6495	28.4756
Q5ZJZ6	Q09161	NCBP1	24.3094	24.2755	24.3534	24.1867	23.9819	23.8125	23.7094	23.3892	23.7145	23.5067	24.2976	24.1061	23.976	24.6302	24.1553	24.4416	24.0204	24.456	23.9746	24.2782	24.1909	24.6165	24.1693	24.2314	24.5567	24.4885	24.6523	24.8635	24.7861	24.1704	24.4779
F1NIR8	Q0VDG4	SCRN3	25.3602	25.3497	25.6367	24.8007	24.0158	24.5007	25.5428	23.5861	24.8824	24.3833	25.1344	25.1676	26.1723	25.2184	25.8555	25.4188	25.406	25.1641	25.5926	25.4761	24.9858	25.7175	25.7317	25.8032	25.2406	25.1168	25.456	24.4728	24.3194	25.4639	25.28
F1NCI1	Q10567	AP1B1	28.0887	28.1733	27.761	27.6453	27.6225	27.2088	27.5755	27.3372	27.3748	27.2946	27.9374	27.5695	27.9202	27.935	27.9236	27.5226	27.4313	27.6312	27.6569	27.3573	27.3786	28.1274	27.731	27.7658	27.6038	27.5723	28.0803	28.2625	27.8256	27.8235	28.0762
F1N8X7	Q12765	SCRN1	28.0536	28.0443	28.0848	28.1302	28.3082	27.8458	28.3744	27.9552	28.0871	27.8448	28.1474	28.057	28.1622	27.8791	28.238	28.1636	28.0081	28.2039	27.9318	27.9979	28.0853	27.7869	28.0778	28.1519	28.2671	27.9474	28.0039	28.0791	28.0032	28.2669	27.9905
E1C3L7	Q12797	ASPH	23.4291	22.9971	23.9012	24.787	23.8697	25.0158	24.0986	24.2274	24.4579	24.8238	24.5603	24.496	23.8394	24.3966	23.9127	23.9663	24.0669	23.0213	24.4282	23.9329	23.2313	24.0259	22.8612	24.512	24.2511	24.1596	24.0154	24.3438	23.6235	23.9758	24.3766
E1C6M8	Q12805	EFEMP1	22.9038	22.2997	23.2571	23.1653	22.8676	22.8589	22.6545	23.0804	22.5742	23.1241	22.6975	23.3906	22.3213	23.2704	22.9569	22.8539	23.216	23.2107	23.1536	22.6261	23.3481	22.1914	23.1968	23.4898	23.2378	22.285	23.2937	22.6783	22.9922	23.3046	22.6892
F1NWS6	Q12849	GRSF1	23.6885	23.8984	23.4758	22.9755	23.7862	23.1094	23.1683	23.0048	22.756	22.8366	23.542	23.2144	23.5475	23.6801	23.2649	23.0052	23.1392	23.2125	22.9382	22.9868	23.0256	23.5033	23.0598	23.4237	23.2968	23.4103	23.717	24.2326	23.4919	23.5436	23.4778
P14781	Q12860	CNTN1	26.7551	26.9678	27.0948	27.5347	26.982	27.6217	27.2087	27.1435	27.5951	27.6559	27.9231	27.6314	27.4091	27.5325	27.3402	26.6159	26.6975	27.0864	27.1585	26.5825	26.9285	27.9619	26.9812	27.7661	27.6321	27.2674	26.7485	27.9473	27.0233	27.5824	27.5292
Q5F387	Q12874	SF3A3	26.9118	26.7283	26.7395	26.5898	27.1878	26.541	26.6007	26.4668	26.6199	26.5351	26.9623	26.7203	26.9705	26.8126	26.6644	26.8182	26.6484	26.7168	26.8419	26.5068	26.6072	26.6598	26.6821	27.0061	26.9979	26.7459	26.8535	27.0963	27.002	26.7524	26.6644
F1NLE7	Q12904	AIMP1	25.974	25.9685	26.1255	25.9507	26.0848	25.793	26.1395	26.2294	26.124	26.0999	25.9797	26.2849	26.0185	26.0781	25.9285	26.2862	26.1033	26.1451	26.161	26.0671	25.9738	25.7218	26.2882	26.141	26.1307	26.3692	25.9623	25.5541	26.0268	26.06	25.8867
H9KZT7	Q12905	ILF2	26.5414	26.6632	26.3564	26.706	26.4756	26.7909	26.4298	25.8778	26.531	26.5652	26.687	26.5999	26.6529	26.9448	26.5336	26.4792	26.3445	26.7066	26.355	26.0884	26.2927	27.3296	26.4492	26.4729	26.8449	26.5282	26.5903	27.1283	26.6747	26.7048	27.0159
E1C240;F1NLH0	Q12926	ELAVL2	25.9635	25.6612	25.9366	25.7919	25.7193	25.9134	25.9336	26.2302	25.9095	26.2597	25.9519	25.8712	25.9877	26.0138	26.1781	26.1052	25.8851	25.8562	25.8158	26.0264	26.3554	25.6269	25.9097	25.9958	26.0255	26.1885	25.9368	25.7485	25.917	25.8072	25.8222
F1NU73	Q12931	TRAP1	23.5139	23.5452	23.7102	23.3194	23.5686	23.047	23.0211	22.5766	23.4427	22.663	23.3838	23.2117	23.6472	23.4732	22.8571	23.0765	23.3766	23.4718	22.9834	23.3048	22.9659	23.3338	22.9637	23.2984	23.615	23.409	23.3497	23.4713	23.0145	23.1802	23.5375
E1BT38	Q12959	DLG1	26.4374	26.3619	26.2227	25.939	26.3164	26.3238	26.3584	26.1372	26.3889	26.2025	26.5529	26.2459	26.0914	26.3476	26.1743	26.417	26.4715	26.343	26.299	26.2827	26.5742	25.9911	26.3777	26.2614	26.529	26.4169	26.1604	26.22	26.4568	26.2824	26.2653
F1N9I1	Q12972	PPP1R8	24.2398	24.6975	24.5459	24.4049	24.4664	24.7353	24.366	24.6193	24.7651	24.5268	24.5713	24.5257	24.6003	24.3269	24.7535	24.9964	24.6383	24.5965	24.4751	25.1487	24.6307	24.539	25.0118	24.5642	24.6978	24.813	24.0272	24.195	24.3524	24.782	24.0945
F1NH54	Q13033	STRN3	24.6901	24.3949	24.8659	25.0175	24.9264	24.2006	24.5726	24.3911	24.7196	24.3395	24.6458	25.0146	24.7872	24.4204	24.4527	24.6024	24.7171	25.007	24.825	24.5601	24.4648	24.6283	24.8324	25.0953	24.8991	25.0268	24.4334	24.6985	24.7161	25.1635	24.7243
F1NB10	Q13098	GPS1	23.4647	23.5528	23.3559	23.6461	23.4673	23.2163	23.2307	23.0393	23.5412	23.0612	23.2016	23.554	23.7479	23.3667	23.446	23.2037	23.4508	24.1074	23.3381	23.1737	23.0669	24.1543	23.3588	23.8103	23.9731	23.861	23.466	24.0239	23.2715	23.8842	23.7778
Q5ZLN5;F1NBY1;R4GJF8	Q13148	TARDBP	27.3754	27.3463	27.1459	26.7315	27.2004	26.9471	27.2395	26.7759	26.9844	26.6648	26.9416	27.0868	27.3008	26.8386	27.3059	27.1433	26.9154	26.8455	27.2282	27.1251	27.0415	26.4109	27.1531	27.0258	26.8059	27.1003	27.2342	26.9704	27.133	27.1032	27.0022
F1NCI5	Q13151	HNRNPA0	27.3232	27.2182	27.0818	27.1523	27.3957	27.532	27.3359	27.082	27.2111	27.1202	27.465	27.1595	27.1547	27.2815	27.1597	27.0657	27.2818	27.1352	27.0274	27.1347	27.1758	27.0777	27.3566	27.4039	27.4419	27.4648	27.173	27.1943	27.1094	27.319	27.0908
F1NSQ1	Q13155	AIMP2	25.1606	25.0952	25.2022	24.9096	25.0234	24.9035	25.3293	25.21	25.1078	25.1185	25.5522	25.3623	25.716	25.3484	25.1517	25.2441	25.1761	25.2796	25.1863	25.018	25.0242	25.1265	25.3687	25.4317	25.2686	25.1943	25.2574	25.0962	25.0204	25.2419	24.9834
F1NKQ7	Q13158	FADD	24.9153	24.5762	24.3883	24.3299	24.6208	23.9522	24.6688	24.2015	24.3482	23.8769	24.6868	24.4532	24.5646	24.7587	24.4255	24.5708	24.3314	24.4275	24.1406	24.5495	24.2082	24.8636	24.5699	24.7577	24.6691	24.7239	24.4144	24.632	24.589	24.5188	24.1046
F1NNS8	Q13162	PRDX4	26.2809	25.8883	26.2702	26.5604	26.3189	26.5605	26.3125	26.8152	26.2531	26.9214	26.1678	26.1847	26.2705	25.9351	26.5534	26.4932	26.6238	26.3609	26.4308	26.6532	26.8616	25.7287	26.2506	26.0155	26.0714	26.2969	26.3863	25.7385	26.0224	26.2753	25.8108
E1BS97	Q13177	PAK2	23.8338	23.9154	23.8502	23.676	23.8906	23.0036	23.5348	23.4231	23.463	22.7589	24.0747	24.1133	24.2289	23.6299	23.5629	23.3735	23.4304	23.805	23.6351	23.3449	23.0511	23.8651	24.2145	23.5108	23.774	23.3463	23.9658	23.9269	23.7892	23.9691	23.7734
O93481	Q13185	CBX3	24.8672	24.7638	24.8068	25.0212	24.8503	25.2302	24.8481	25.3542	24.7135	25.152	23.5085	25.2584	23.9038	24.5777	25.0402	25.1167	25.4865	23.5985	25.076	25.342	25.5844	22.7479	24.4723	22.9019	23.1138	24.4563	25.0421	23.2241	24.8758	23.7762	24.3248
E1C270	Q13247	SRSF6	24.0697	24.1884	24.0887	24.1584	24.069	24.8211	25.46	24.981	24.6543	25.2592	23.513	24.1695	25.3069	23.9568	24.9598	24.1789	24.4263	24.3299	24.5127	25.0305	25.8157	23.419	23.9574	24.0263	23.9352	24.0393	24.2952	23.5224	24.0581	23.8348	23.7651
H9KZA6	Q13277	STX3	26.4878	26.0196	25.731	26.2379	25.6573	26.2567	26.1419	25.7406	26.225	26.2843	25.8124	25.7575	26.1186	26.4305	26.281	25.5652	26.2166	25.7001	26.0201	25.6809	25.9714	26.5252	25.5033	25.6528	26.6267	26.1785	26.1316	25.9848	26.3758	26.0665	26.6065
Q5ZMN1	Q13283	G3BP1	27.4708	27.599	27.5559	27.4986	27.5102	27.4201	27.4308	27.5142	27.4753	27.4936	27.7718	27.4235	27.3029	27.523	27.3661	27.6659	27.5956	27.487	27.4609	27.5878	27.398	27.4353	27.4628	27.3743	27.4338	27.6159	27.6046	27.5751	27.5986	27.3939	27.3984
E1C6T8	Q13347	EIF3I	26.2881	26.3319	26.2228	26.0486	26.3389	25.8687	26.1198	26.0168	26.3453	26.0061	26.0949	26.2689	25.9264	26.1718	26.1627	26.1999	26.2063	26.2491	26.2573	25.9254	26.1872	25.6381	25.9933	25.7901	25.6613	26.1519	26.2385	25.4333	26.1446	25.9476	25.9907
F1NY63	Q13367	AP3B2	25.5216	25.5451	25.6598	25.7198	25.5877	25.3682	25.2835	25.2087	25.6576	25.3134	25.5914	25.3052	25.7325	25.4895	25.3953	25.2935	25.6801	25.7281	25.455	25.2585	25.3389	25.5168	25.5627	25.5499	25.6699	25.5211	25.7848	25.8545	25.5132	25.4849	25.7149
E1BQM7	Q13371	PDCL	22.976	22.97	22.8223	22.6293	22.682	22.7825	22.8456	22.8565	22.6602	22.3555	23.1055	22.9843	23.1938	22.8541	22.9375	22.7823	23.1785	23.0202	22.9374	22.7898	22.8067	23.15	22.9367	23.3154	22.9712	22.9986	22.8964	22.5856	22.9805	22.8851	22.9587
Q90879	Q13404	UBE2V1	25.2798	24.7558	25.7105	25.6424	25.6722	25.8389	26.0583	26.1876	25.7178	26.0102	24.989	24.8373	24.9495	24.9796	25.7611	26.0309	25.6834	25.6954	25.8372	26.2315	26.1175	24.5215	24.9079	25.1582	24.981	25.2484	25.6276	24.7208	25.0739	25.314	25.1053
F1NRG3;E1C8W6	Q13428	TCOF1	22.995	23.2527	23.1327	22.7704	23.4672	22.0272	22.6292	22.3565	22.7059	21.9135	23.0871	22.7921	22.8385	23.2097	22.9239	22.7055	22.9001	22.4689	22.6768	22.4233	22.4072	22.7883	22.7465	22.7515	23.0295	22.8459	22.8643	23.2996	23.028	22.7707	22.8614
F1NSM3	Q13432	UNC119	27.8529	27.7925	27.7308	27.6869	27.7606	27.2868	27.6945	27.5551	27.3126	27.2951	27.6621	27.8186	27.6168	27.5472	27.6246	27.5582	27.5856	27.6136	27.5097	27.4412	27.2954	28.0188	27.7534	27.7936	27.7237	27.7766	27.6928	27.6151	27.7526	27.7108	27.5788
Q98919;O02869	Q13449	LSAMP	25.47	25.8529	25.8096	26.5507	25.5179	27.0822	26.0976	26.4874	26.1316	27.0492	26.205	26.6465	26.288	26.3465	26.881	25.6648	26.0981	25.2774	25.9143	25.603	26.4258	25.9765	25.5996	25.673	25.432	25.5282	25.6199	26.1275	26.0682	25.9969	26.1805
F6V444	Q13491	GPM6B	24.1306	23.8545	24.2242	23.455	22.851	24.3685	25.4945	24.9603	24.3267	27.373	23.3162	23.9341	24.3351	23.6981	24.3532	24.4259	24.4486	23.1273	23.4128	23.641	24.7058	23.8555	23.8021	23.0459	22.9224	22.9029	24.1443	22.7979	23.9991	24.1517	24.0716
R4GH41	Q13510	ASAH1	27.0041	27.1778	27.1882	26.8704	26.9855	26.9157	26.8156	27.1358	27.1106	26.9646	27.0169	27.1907	27.2548	26.7456	27.0319	27.5409	27.3552	27.3207	27.3241	27.2577	26.6132	27.1788	27.3585	27.5459	27.2476	27.1226	27.3748	27.3085	27.0262	27.2119	27.08
P56517	Q13547	HDAC1	24.8719	24.6094	24.8132	24.7196	24.9338	25.5038	24.8594	25.2235	25.0975	25.2084	24.8721	24.8892	24.7101	24.9639	24.7428	25.2327	24.7048	25.0515	24.8905	24.9749	24.93	24.6506	24.7655	24.7435	24.918	25.1131	24.7929	24.9624	24.8273	24.6939	24.9416
E1BZ86;F1P1J7	Q13555	CAMK2G	26.058	25.9686	26.3935	26.1809	26.1124	25.8935	25.6263	25.4262	25.9919	25.4447	26.2776	25.65	25.4873	26.4034	25.5102	25.54	25.9745	26.6882	26.1649	25.5238	25.8619	26.5724	25.9846	26.2036	26.338	26.0154	26.1577	26.6715	26.3071	26.1737	26.1572
Q5ZKI0;E1C3I7;F1NG22	Q13557	CAMK2D	28.1443	28.0425	28.4569	28.6658	28.0737	28.5194	28.3608	28.256	28.7504	28.5626	28.4099	28.3874	28.2163	28.4238	28.3343	28.6592	28.3378	28.6746	28.4543	28.3282	28.543	28.4712	28.3534	28.539	28.6777	28.416	28.4645	28.5051	28.5104	28.5154	28.5865
Q9PTG6	Q13561	DCTN2	27.6529	27.6278	27.5745	27.4762	27.5404	27.1767	27.6057	27.5747	27.5688	27.4273	27.7954	27.5256	27.4303	27.6447	27.2309	27.6149	27.6101	27.751	27.6592	27.7214	27.684	27.6884	27.7075	27.731	27.7901	27.4873	27.729	27.8513	27.6682	27.6565	27.7149
Q5ZIE6;F1P442	Q13564	NAE1	24.5141	24.6679	24.8345	24.7414	24.9048	24.4487	24.6984	24.5755	25.009	24.3791	24.746	24.8174	24.8825	24.763	25.0421	24.676	24.8542	24.9022	25.0241	25.0951	24.5944	25.0284	24.7409	24.7227	24.6818	24.973	24.8991	25.1126	24.6471	24.591	24.6995
F1NPM7	Q13595	TRA2A	26.7322	26.7466	26.5291	26.6363	26.8144	26.4034	26.7124	26.5165	26.4094	26.6573	26.8782	26.8488	26.8803	26.6054	27.025	26.3915	26.6878	26.6691	26.7785	27.0251	26.5674	27.0088	26.5541	27.1555	26.8952	26.926	26.6807	27.1584	26.745	27.1673	26.6536
F1NYB5	Q13630	TSTA3	23.8802	24.4869	24.0938	24.2853	24.0017	24.4945	23.9619	23.9767	24.0439	24.5061	24.1923	24.4737	23.2247	24.178	24.1133	23.8507	24.0376	24.9922	23.8071	23.8986	23.6307	23.7575	24.1816	24.1615	24.284	24.31	23.8804	23.9567	24.2545	24.4062	24.4483
P42292	Q13740	ALCAM	24.2745	24.84	24.4511	24.5991	24.3118	24.9254	24.3866	24.2884	24.9081	25.4731	25.5064	25.2154	24.6853	25.2035	25.1528	23.6278	24.6613	24.0755	24.6001	24.4187	24.3426	25.3744	24.7408	25.1947	25.0576	24.5218	24.034	25.33	24.5882	24.9299	25.0583
F1N9J7	Q13748	TUBA3D	29.7002	29.2558	28.8223	28.5704	29.2727	28.4203	28.7321	28.223	28.3669	28.2997	29.1748	28.8623	29.5218	29.1029	29.4153	28.4621	28.374	28.7804	28.9334	27.8498	28.4002	29.1068	29.1042	28.8451	28.7868	28.7135	28.9404	29.4049	29.0889	29.1812	29.4331
H9KYU8	Q13765	NACA	27.0535	26.8204	26.9865	27.0242	27.0789	26.4128	26.8192	26.7225	26.9277	26.6046	26.3946	26.9917	26.6077	26.7632	26.867	26.599	27.1173	27.0207	26.8541	26.6339	26.5225	26.7451	26.912	26.6916	26.7209	27.1356	26.9047	26.0759	26.7964	26.7295	26.6993
F1NGD8	Q13796	SHROOM2	27.754	27.6519	27.442	27.4038	27.4446	27.2963	27.5326	27.7945	27.4966	27.8795	27.4187	27.5845	27.5663	27.5782	27.4368	27.4839	27.6559	27.5517	27.4944	27.6827	27.9706	27.4876	27.5991	27.4525	27.5418	27.5739	27.7736	27.4882	27.7265	27.6858	27.639
Q5ZHZ0	Q13838	DDX39B	29.165	29.1021	29.0965	29.3779	29.0916	29.6335	29.0817	29.0761	29.3565	29.3097	29.398	29.3165	29.2977	29.3709	29.2909	29.1729	29.0274	29.3406	29.1609	29.1044	29.1432	29.4696	29.1032	29.2625	29.506	29.4115	29.068	29.6785	29.1313	29.3555	29.4401
P87362	Q13867	BLMH	27.9627	28.0464	27.7761	27.904	27.7782	27.877	27.8399	27.6082	27.8679	27.8413	28.0502	27.7378	28.1474	28.1405	27.7853	27.7674	27.4138	27.8308	27.8061	27.6648	27.7003	27.9205	27.7465	27.9148	28.0387	27.7849	28.0498	28.4362	28.2109	28.1245	28.3022
Q5ZKZ8	Q13884	SNTB1	26.1856	25.9393	25.9992	26.111	26.5584	26.0458	26.0966	26.2187	26.4017	26.1754	26.2839	25.7735	26.1333	26.1133	25.9579	26.3503	26.2949	26.1721	26.1124	26.5349	26.3866	26.2257	26.1175	26.5544	26.2437	26.1194	26.2012	26.6031	26.1456	26.4327	26.0655
F1NZX3	Q13907	IDI1	23.7217	23.6766	23.9026	23.5834	23.857	22.6055	23.4314	23.9159	23.5099	23.4143	23.8474	23.6808	23.8515	23.7574	23.6195	23.5247	23.9083	23.8143	23.5436	22.9841	23.5641	23.9343	23.7257	23.7972	23.7385	23.7853	23.3327	23.9803	23.4959	23.7891	23.7709
F1P1T1	Q14028	CNGB1	22.536	22.8395	23.1326	22.6459	23.1181	22.6753	22.6761	22.7593	23.01	22.6109	22.8167	22.691	22.2583	22.1868	22.6225	23.13	22.9979	23.0671	23.1929	23.2015	22.662	22.9009	22.87	22.4501	22.9143	23.0482	22.6651	22.8211	22.9599	22.8873	22.6732
F1NPL9	Q14061	COX17	23.0552	24.4533	23.931	24.0351	23.7549	24.0694	24.1515	24.3412	24.513	24.3194	22.7269	24.4958	23.4026	24.2624	24.2763	24.1304	24.9435	23.7673	23.984	24.4564	24.4073	22.6051	23.8993	23.3393	23.0397	24.0943	24.4117	21.8615	23.9228	22.7631	22.8911
H9KZ12	Q14151	SAFB2	26.747	27.0123	26.7377	26.6612	26.7472	26.9269	26.391	26.8485	26.6334	26.8791	26.4167	27.0627	26.0865	26.8911	26.544	26.8965	26.7945	26.4705	26.8567	26.9132	26.9305	25.7298	26.7284	26.5736	26.3301	26.8693	26.7383	26.318	27.0847	26.5805	26.8614
E1BSS3	Q14152	EIF3A	23.5414	23.8242	24.5896	24.4439	23.7798	24.3299	24.2012	24.2077	24.4307	24.6049	24.462	24.2815	24.372	24.2618	23.9439	24.1717	23.9081	24.4085	24.2532	24.607	24.4025	24.4881	23.6487	24.2325	24.4562	24.0246	24.2058	24.8503	24.2884	24.2511	24.5753
E1BSN8	Q14155	ARHGEF7	23.9601	23.916	23.6586	24.367	23.3416	24.1286	23.8658	24.5273	24.2296	24.5385	23.0986	24.2759	22.9758	23.3522	24.0304	24.122	24.8091	23.2027	23.9711	24.1495	24.8423	22.4448	24.3002	22.5652	22.5845	24.2935	23.8199	21.1609	23.9763	23.1777	23.3567
H9L3J8	Q14157	UBAP2L	25.3509	25.1458	25.0174	24.8969	25.1755	25.0122	25.2019	25.4624	24.9679	25.0633	25.5344	25.1957	25.4677	25.3833	25.2552	25.4145	25.0455	25.3388	25.2122	25.3201	24.9585	25.4495	25.4652	25.1258	25.1652	25.216	25.2392	25.2543	25.4022	25.3157	24.8791
F1NZA1	Q14166	TTLL12	24.9857	24.774	24.5396	24.3463	25.0539	24.2717	24.5713	23.2357	24.2289	24.0825	24.6038	24.0956	25.2901	24.7951	24.9191	24.7176	24.3348	24.4578	24.381	23.7381	24.1594	26.0051	24.4626	24.6291	24.4901	24.7342	24.729	24.9504	24.7107	24.9188	24.9737
F1N8B5	Q14168	MPP2	26.7516	26.617	26.8957	26.8642	26.622	26.5077	26.4376	26.6298	26.662	26.583	27.0535	26.9388	26.5379	26.736	27.0028	26.4718	26.8495	26.7773	27.0949	26.5218	26.7869	26.9771	26.7674	26.9779	26.9051	27.0437	26.7377	27.0791	27.0479	26.622	26.7055
Q71SG4	Q14194	CRMP1	32.3066	32.1307	32.3973	32.2072	32.359	32.2941	31.9434	32.1628	31.98	32.0231	32.2508	32.3786	32.1765	32.2083	32.4299	32.1974	32.1142	32.3495	32.2637	32.1382	32.2331	32.1235	32.3095	32.3591	32.1004	32.3188	32.2559	32.3351	32.4269	32.3107	32.1021
F1NS48	Q14195	DPYSL3	28.6265	28.6094	28.7713	28.4279	28.7874	28.5069	28.3585	28.5391	28.3413	28.4173	28.6234	28.7446	28.5126	28.5542	28.5714	28.4927	28.5286	28.5663	28.4953	28.3706	28.4159	28.3037	28.5585	28.4819	28.4861	28.5499	28.4448	28.5499	28.6288	28.6465	28.4142
P35458	Q14203	DCTN1	26.7776	26.7798	26.7795	26.7106	26.7926	26.6084	26.7988	26.704	26.5826	26.7717	26.9357	26.7621	26.7181	26.914	26.9817	26.8805	26.8354	26.6767	26.8306	26.5831	26.6885	27.087	26.9019	27.0402	26.8469	26.5719	26.8492	26.9011	26.6643	26.8615	26.8712
F1NKL4	Q14204	DYNC1H1	28.9126	28.8719	28.9853	29.541	28.8159	29.4662	28.9671	28.7181	29.2245	29.3454	29.4725	29.1016	29.0214	29.5128	28.9394	28.9366	28.8086	29.3361	29.1021	28.6585	28.8752	29.5384	28.8841	29.2	29.2909	29.0772	29.1837	29.6937	29.1925	29.301	29.6402
Q8JFP1;R9PXN1	Q14240	EIF4A2	27.9907	28.0831	28.0441	28.3291	28.1152	28.585	28.2524	28.1046	28.4741	28.5727	28.295	28.2187	27.9961	28.1942	28.1347	28.3866	28.293	28.3063	28.1731	28.1094	28.2908	28.6043	28.2505	28.2591	28.3524	28.4387	28.1443	28.3039	28.0257	28.2151	28.2632
F1NYS2;Q5ZIA2	Q14244	MAP7	22.9985	22.8138	23.1387	22.5511	22.8165	22.3717	22.7126	22.7128	22.3874	22.2983	22.3577	22.7867	22.8943	22.676	22.711	22.877	22.0694	22.8109	22.716	22.6121	23.0427	23.0145	22.7521	22.751	23.0129	22.5989	23.0182	22.7882	22.6957	23.0255	22.9885
Q01406;F1NU55	Q14247	CTTN	25.2727	25.2935	25.5052	25.4001	25.3595	25.2375	25.3939	25.4131	25.0737	25.4716	25.3987	25.3093	25.5303	24.9745	25.3714	25.3701	25.0767	25.3677	25.4435	25.3764	25.5959	24.6763	25.0851	25.0371	25.0383	25.2604	25.3879	25.2463	25.1759	25.4383	25.1036
F1N9R2	Q14257	RCN2	24.4708	24.312	24.6975	24.4124	24.4928	23.9937	24.0823	23.7453	23.892	24.085	24.3106	24.7146	24.9037	24.4436	24.208	23.993	24.511	24.4293	24.3652	23.8875	24.1704	24.1471	24.6243	24.3959	24.3698	24.4593	24.3365	23.9712	24.4959	24.3098	24.353
F1NWE5	Q14376	GALE	24.8508	24.7385	24.4257	24.3236	24.8077	24.7836	24.6071	24.6017	24.285	24.7768	25.3055	24.7126	25.2618	24.8794	24.3349	24.7711	24.7022	24.6376	24.3028	25.0069	25.1591	25.3656	25.1871	25.151	24.5864	24.3934	24.66	24.8503	24.64	24.8067	24.8264
E1BRU3;R4GIW3	Q14498	RBM39	25.7948	25.6849	25.8108	25.5111	25.9564	25.6335	25.8921	26.0943	25.9028	25.6428	25.6418	25.9782	25.6836	25.7575	26.0782	25.8987	25.8824	25.645	25.7582	25.9065	25.7971	25.7205	25.7953	25.6865	25.6474	26.0029	25.7021	25.7345	25.863	25.7982	25.572
E1BYN9	Q14558	PRPSAP1	23.6365	23.7034	23.5493	23.3541	23.7013	23.6161	23.6176	23.2736	23.1243	24.3123	23.4729	23.4424	23.4141	23.7882	23.8099	23.1516	23.3825	23.0971	23.3491	23.4945	23.9927	23.7302	23.8309	23.6833	23.788	23.3279	23.5778	24.2755	23.4165	23.622	24.133
P19179	Q14651	PLS1	23.8204	23.8347	23.5833	23.7108	23.7213	23.6984	23.6338	23.595	23.9651	23.7775	23.9317	23.9071	23.847	24.096	23.9625	23.7574	23.5572	24.0557	23.8435	23.6451	23.7516	23.9866	23.87	23.6874	23.8629	23.9709	23.7955	23.6573	23.7125	23.7736	24.0664
F1NY25	Q14652	ACO1	28.4273	28.59	28.2926	28.1027	28.3445	27.6143	27.9484	27.9685	27.912	27.7466	28.5292	28.3727	28.6508	28.54	28.1637	28.1472	28.0041	28.1139	28.2213	28.1006	27.8021	28.8486	28.2626	28.4132	28.3423	28.3116	28.4658	28.5522	28.589	28.4649	28.5602
F1NPP8;R4GL60	Q14677	CLINT1	24.117	24.9771	24.7198	24.4029	24.5609	24.3924	24.7066	24.6814	24.9914	24.5598	24.2305	24.3158	23.3715	23.8985	24.4666	24.7199	24.7348	24.8624	24.6544	24.9084	24.7371	23.3587	24.3663	24.1026	23.9849	24.8616	24.4244	23.8159	24.2552	24.1506	24.2215
F1NJF3	Q14847	LASP1	24.9959	24.744	25.2736	24.9003	25.0247	24.6408	26.3036	24.8566	24.9179	24.9107	24.4042	25.1985	25.9486	24.7534	25.1472	24.4538	25.0161	25.4158	25.2916	24.7095	24.7737	23.9619	24.0881	24.4193	24.4598	25.2845	24.837	23.4833	25.1103	25.1439	24.5252
E1C5W9	Q14894	CRYM	28.9688	29.0195	28.3893	28.4903	28.7515	28.4969	28.9009	28.8707	28.5956	28.5666	28.88	28.4857	29.2494	28.5414	28.8391	28.354	28.7806	29.0451	28.6958	28.7387	28.7912	29.1868	28.89	29.0816	28.6462	28.9331	28.9342	28.7431	28.3627	28.9474	28.972
F1NCM5	Q14914	PTGR1	24.4764	24.5294	24.2721	24.0685	24.9738	23.9447	24.9611	24.4363	24.0354	23.9534	24.6464	24.4643	24.4115	24.2593	24.395	24.306	24.3923	24.0686	24.2727	24.2035	24.2673	25.1089	24.6531	24.3829	24.0883	24.5534	23.9826	24.1218	24.0555	24.642	24.5535
F1NP63	Q14974	KPNB1	27.7829	27.7291	27.4073	27.4207	27.5363	27.2327	27.3462	27.0203	27.4255	27.0314	27.926	27.422	27.8783	27.7245	27.291	27.4101	27.3803	27.4916	27.405	27.137	27.2009	28.0998	27.5121	27.4673	27.6939	27.567	27.6828	27.9858	27.6008	27.7325	27.9199
R4GFD0	Q14997	PSME4	26.118	26.8889	26.6823	26.7381	27.0012	27.079	26.9543	27.2059	27.1215	27.8189	26.8678	27.2406	27.0645	27.3187	27.1112	26.9627	27.316	27.3662	27.1895	27.3116	27.2621	27.2259	27.7592	27.945	27.6547	27.0751	26.4818	26.5663	26.1542	26.7085	26.1919
F1N8D3;F1NPP4	Q14BN4	SLMAP	28.7315	28.6749	28.7214	28.5535	28.7871	28.5438	28.7355	28.4526	28.4982	28.6067	28.4249	28.6813	28.8283	28.5875	28.739	28.8557	28.8795	28.7383	28.8146	28.7832	28.9773	28.4229	28.6458	28.8308	28.6391	29.0113	28.6882	28.5954	28.6568	28.8303	28.6784
F1N903	Q15008	PSMD6	24.3734	24.7487	24.7192	24.7749	24.3916	24.9853	24.82	24.7432	25.1666	24.944	24.6624	24.7318	24.4542	24.4508	24.7082	25.049	24.7222	25.1223	24.763	24.7212	24.7857	25.1671	24.3932	24.6215	25.0763	24.8749	24.3456	24.386	24.6207	25.03	24.6149
Q5ZMH1	Q15019	2002-09-01	26.9756	26.8136	26.4962	26.3012	26.7582	26.4612	26.6007	26.1399	26.6565	26.4462	26.666	26.58	27.0909	26.4697	26.9273	26.4707	26.3041	26.6271	26.6618	26.6037	26.2564	26.7536	26.6674	26.5623	26.7524	26.3565	26.8694	26.7091	26.6181	26.4614	26.6698
F1NUL7	Q15020	SART3	23.7	23.8383	24.1758	24.0506	24.306	23.7778	23.3507	23.3722	23.6662	23.5004	24.0449	23.4051	23.5359	23.7542	23.5631	23.7167	23.8776	24.4331	24.1365	23.6662	23.912	24.0639	24.1241	24.2442	24.1853	24.2913	23.5225	24.4611	24.0973	24.1636	23.9841
Q5F3X4	Q15029	EFTUD2	27.2621	27.1947	26.9694	27.1176	27.1768	26.981	26.873	26.6225	27.0247	26.7157	27.3103	27.0597	27.1275	27.4424	27.0179	26.997	26.8941	27.1883	26.812	26.8164	26.8917	27.5567	27.2988	27.2573	27.369	27.2881	27.1437	27.5835	27.3691	27.3125	27.3637
F1NE72	Q15046	KARS	25.3843	25.4351	25.721	26.0892	25.5002	25.9171	25.9326	25.8186	26.1645	26.0713	25.7194	25.6145	25.1239	25.9149	25.6708	25.7322	25.7858	26.2325	25.8366	25.5667	25.8641	26.187	25.2749	25.8694	26.0077	26.0728	25.5966	26.0301	25.483	25.9812	25.7597
F1NYA2	Q15056	EIF4H	25.6869	25.7286	25.5044	25.4888	25.7086	25.3598	25.5551	25.0741	25.1819	25.0846	25.5262	25.3958	26.0418	25.524	25.8685	25.2784	25.6593	25.4425	25.6871	25.2161	25.166	25.4732	25.7132	25.694	25.5949	26.0935	25.5199	25.6851	25.9321	25.6223	25.5893
E1C8U8	Q15059	BRD3	22.2121	22.4005	22.3812	22.5915	22.7881	22.5909	22.4608	23.3154	21.8997	23.2748	22.795	22.6233	21.7592	22.3627	22.9653	22.8217	22.8527	21.582	22.5935	22.9498	23.3421	21.7786	22.4246	21.4727	21.6744	21.6556	22.366	21.6763	22.5335	22.0312	22.0874
Q5XNV3	Q15074	CAPRIN1	26.4827	26.427	26.5404	25.9984	26.5051	26.0765	26.3462	26.3746	26.1693	25.9891	26.2515	26.2537	26.3526	26.4031	26.4121	26.3365	26.0408	26.3592	26.3454	26.2097	26.0763	26.1088	26.1786	26.2959	26.2143	26.161	26.2652	26.4835	26.5502	26.454	26.4317
E1BRE5	Q15075	EEA1	24.3166	23.644	23.7	23.4972	23.8197	23.5923	23.6898	23.9603	23.5162	23.5758	23.7684	24.0387	23.9278	23.7409	23.8048	24.0228	23.9461	23.6451	23.833	23.7706	24.5202	23.0302	23.3862	23.6247	23.6441	23.6907	23.9953	23.5453	24.0232	24.1054	23.7632
F1NK96	Q15084	PDIA6	26.4228	26.2711	26.6955	26.8614	26.6313	26.8119	27.0044	26.9207	26.5424	26.7585	26.7381	26.518	26.8585	26.4752	26.4286	26.8829	26.6574	26.481	26.4018	26.6539	26.9502	26.5797	26.6854	26.6681	26.6056	26.6948	26.5251	26.6078	26.5697	26.3683	26.2662
F1NT28	Q15181	PPA1	29.4918	29.9332	29.9339	29.8552	29.6083	29.6295	29.7617	30.0635	29.7153	29.7486	29.4388	29.6048	29.8008	29.5703	29.6384	29.8895	29.5747	29.811	29.7019	29.8002	29.6659	29.1405	29.7613	29.6046	29.7583	29.854	29.9315	29.4154	29.6732	29.5354	29.6434
Q90955	Q15185	PTGES3	27.6949	27.4033	27.8298	27.818	27.6519	27.2011	27.5464	27.5655	27.6456	27.3257	27.4685	27.5754	27.4452	27.4331	27.4405	27.4623	27.7574	27.6317	27.9696	27.7776	27.6704	26.9374	27.7081	27.3728	27.2312	27.7744	27.6822	26.8784	27.6343	27.2554	27.4312
E1C015	Q15223	NECTIN1	25.7957	26.2506	25.9973	26.631	25.92	26.6891	26.4149	26.0273	26.4558	26.7864	27.1047	26.4893	26.3931	26.7616	26.7781	25.8128	25.7042	26.0012	26.4829	25.6213	26.0166	26.7343	25.9704	26.8116	26.5171	26.0417	25.7417	26.98	26.254	26.6452	26.6954
Q5ZIZ5	Q15233	NONO	26.669	26.7547	26.8102	26.619	26.9458	27.1602	27.2808	27.2774	26.8463	27.3664	26.6089	26.7379	27.072	26.5666	27.0041	27.1358	26.9107	26.9058	26.9394	27.3738	27.0195	26.4392	26.9342	26.7768	26.7788	26.8337	26.5699	26.7055	26.5717	26.6923	26.5479
Q5ZM56	Q15257	PPP2R4	24.7787	24.7271	25.258	25.3478	25.1335	25.0768	24.8983	24.9376	25.3374	24.8547	25.0814	25.2273	24.5853	25.0781	25.1417	24.8968	24.9405	25.2756	25.2043	25.0192	25.1324	24.8848	25.1308	25.1833	25.3451	25.2859	25.0643	25.0908	25.2806	25.1244	25.0416
E1C2S3	Q15276	RABEP1	25.0243	25.0008	24.5021	25.0574	24.9437	24.7121	25.3566	25.3249	25.3084	24.6636	24.5943	24.7931	24.1748	24.9997	24.5178	25.0993	25.6897	24.4672	24.8901	25.1907	25.1623	24.6814	24.822	23.8117	23.3852	24.9858	25.2371	24.0614	25.1416	24.3457	24.8172
E1BV45	Q15287	RNPS1	24.8471	24.7352	24.9841	24.7367	25.091	24.2247	24.3049	24.6464	24.5213	24.2166	25.1165	25.0373	24.4766	24.8904	24.8654	24.4653	24.646	25.1571	24.8382	24.5619	24.557	24.7259	25.1451	25.0973	25.1232	25.1513	24.6008	24.5739	24.9724	25.1345	24.9655
Q5ZLX3	Q15291	RBBP5	25.4588	25.5382	25.4007	25.4788	25.5739	25.4065	25.4489	24.9508	25.3921	25.5036	25.8753	25.8415	25.743	25.8719	25.7083	25.4422	25.1882	25.8427	25.4131	25.2963	25.6657	25.5445	25.9152	25.7278	25.5896	25.6201	25.4733	25.6548	25.5858	25.6427	25.618
Q5ZJT7	Q15369	ELOC	25.2617	24.7699	25.2647	24.967	25.1762	25.1805	25.4031	25.5957	25.0301	25.3927	24.6938	25.053	24.2609	24.8571	25.2443	25.3258	25.5964	25.0572	25.3171	25.6867	25.4664	24.6566	24.2557	24.9544	24.8304	25.2309	25.2633	23.2881	24.9683	24.8743	24.604
E1BSX2	Q15417	CNN3	24.4962	23.8672	24.0351	23.8156	23.7946	23.7111	23.7015	23.5079	24.011	23.4697	23.6899	23.8577	24.4416	23.8042	24.2639	24.0652	23.8209	23.8012	24.1489	23.847	23.6201	23.9854	23.7966	23.7019	23.8503	23.7791	24.1597	23.5123	24.2468	24.1026	24.0078
H9L022	Q15424	SAFB	22.7609	22.9583	22.9166	22.9915	23.4639	22.9183	23.0057	22.8241	23.3096	22.9387	23.4857	22.6732	23.2575	22.416	22.5457	23.3434	22.7672	22.9031	22.92	23.4558	23.31	23.0162	23.0376	22.9107	23.0856	22.9352	22.5616	22.9485	22.8451	22.9369	22.3598
H9L019	Q15427	SF3B4	26.2904	26.1075	25.8788	25.3198	26.1782	25.4906	26.0027	25.343	25.8735	25.4093	25.9466	25.308	25.7592	25.9454	26.0996	25.67	25.6998	25.7262	26.0455	25.6013	25.5229	26.1812	25.7445	25.8966	25.7641	25.6669	25.9933	25.9919	26.1456	26.1636	26.1064
E1C3A3	Q15435	PPP1R7	27.3414	27.0557	26.8804	26.7953	26.9284	26.8466	26.6493	26.895	26.9606	26.7337	26.9905	27.0626	27.2134	27.0016	26.8503	26.9613	26.9404	26.798	26.8977	27.0127	27.1793	26.9636	26.8681	26.9838	26.8493	26.9139	27.0863	26.9193	27.2796	27.1192	27.1783
Q5ZK03	Q15437	SEC23B	23.0342	23.1203	23.3806	23.3877	23.4654	23.3643	23.4176	23.4059	23.5594	23.4096	23.2392	23.2266	23.4709	22.9624	23.3958	23.6822	23.3519	23.3619	23.5991	23.4922	23.7991	23.6091	23.4839	23.5128	23.7579	23.5854	23.2872	23.2934	22.983	23.3365	23.1216
E1C3Y5	Q15437	SEC23B	25.6539	25.9608	25.7917	25.8192	25.6884	25.6803	25.6577	25.3201	25.6385	25.5455	25.8458	25.892	26.1484	25.8299	25.7008	25.4534	25.5949	25.8207	25.7378	25.5532	25.5852	26.2713	25.8989	25.9792	26.0402	25.8357	25.7672	26.1565	25.6917	25.7784	26.0098
F1NU16	Q15459	SF3A1	27.0441	27.1252	27.0409	26.9051	27.1352	26.7783	26.8213	26.8302	26.9467	26.6556	27.1863	26.9849	27.0592	27.0146	26.7975	26.9138	26.759	27.0694	27.0061	26.9192	26.6988	27.0598	27.0899	27.1625	27.0601	27.1623	26.9793	27.047	27.2096	27.0802	26.8604
Q5ZJZ2	Q15548	RPL3	25.8502	25.3966	25.3798	25.739	25.4456	26.4066	25.5854	26.4013	24.5743	26.8563	25.2282	25.2191	25.5759	24.7871	24.8154	25.9823	25.3457	24.9258	25.1565	25.6231	25.9283	24.8141	24.8448	25.0847	25.5197	24.7289	25.3295	25.174	24.5619	24.7878	25.2996
Q5ZKK1;F1N8Q2	Q15555	MAPRE2	27.0105	27.1805	27.4042	27.5313	27.1205	27.7929	27.0213	27.2725	27.3827	27.4509	27.2425	27.1087	27.2092	27.373	27.2451	27.4792	27.2232	27.6939	27.4859	27.2274	27.532	26.8553	27.2445	27.3638	27.424	27.4696	27.1732	27.0748	27.452	27.4334	27.2801
Q5ZMG9	Q15556	TCP1	29.8368	29.7199	29.6685	29.4101	29.8268	29.4627	29.717	29.6394	29.5893	29.5495	29.833	29.7622	29.8526	29.724	29.625	29.6955	29.8611	29.642	29.7292	29.6575	29.5311	29.7943	29.844	29.6891	29.7525	29.7368	29.8267	29.6075	29.6812	29.438	29.6341
F1NQR2	Q15599	SLC9A3R2	26.7054	26.4161	26.7823	26.8127	26.8312	26.8901	27.0421	26.6207	26.9639	26.679	26.2916	26.4582	26.499	26.3006	26.0508	26.7301	26.7522	26.7796	26.7014	26.8846	26.6796	26.3229	26.8024	26.7129	26.951	26.9534	26.7028	26.8079	26.5412	26.4774	26.3354
F1NXQ4;O57405	Q15679	TYRP1	27.1229	27.3533	27.2515	27.5171	26.6251	27.0431	27.2952	27.1751	27.1404	27.5438	26.2997	26.1721	26.7299	26.4055	26.1985	27.7066	26.9498	26.4477	27.3977	27.4611	27.4436	26.2852	26.6607	26.7355	26.6064	26.4949	27.3401	26.6083	26.2148	26.2212	25.8628
Q5ZLC7	Q15691	MAPRE1	26.5491	26.4368	26.3776	26.0413	26.5865	26.4243	26.6084	26.1824	26.2075	26.4145	26.4911	26.6284	26.2456	26.5239	26.7462	26.2212	26.3566	26.1657	26.3749	26.3893	26.3352	25.6851	26.3229	25.9467	26.1725	26.1006	26.5326	25.6304	26.6513	26.2116	26.32
F1NPX2;F1NVU6	Q15700	DLG2	28.1988	28.1203	28.2489	28.2171	28.2838	28.2423	28.1496	28.3634	28.2248	28.4832	28.3209	28.4433	28.1628	28.1673	28.3515	28.3025	28.0958	28.1077	28.1137	28.238	28.3362	28.3631	28.3284	28.2044	28.2036	28.4151	28.1856	28.3973	28.3848	28.3715	28.1858
F1N9I5;R4GLK4	Q15717	ELAVL1	26.6641	26.5127	26.7857	26.8537	26.9164	27.148	27.2132	26.9891	27.1516	27.3498	26.6148	27.0044	26.686	26.6666	26.9101	26.9826	27.2101	26.906	26.8346	27.083	27.537	27.0542	27.0373	27.0039	26.9969	27.1736	26.7947	26.4623	26.6772	26.7752	26.3911
E1BUQ4	Q15811	ITSN1	23.5821	23.8996	23.882	23.7671	23.6234	24.1384	23.7109	24.1735	23.861	24.1386	23.6654	24.1381	22.8478	23.8139	23.9494	24.2545	24.2718	23.2565	24.2266	23.9759	23.8643	22.2517	23.8337	23.1971	23.5748	23.6073	24.0066	22.9917	24.2547	23.4358	23.9577
F1NHL5	Q15818	NPTX1	23.8783	23.4924	23.3891	23.8934	23.3481	23.2452	23.448	24.0419	23.5455	23.7671	22.6971	23.5596	23.6631	24.1314	24.516	24.0547	23.8374	22.3526	23.6322	24.4834	23.9856	23.4902	23.817	23.264	23.8746	23.604	24.2375	23.3825	24.0792	24.0513	23.5214
F1P4I3	Q15836	VAMP3	28.2707	27.748	28.2935	28.3838	28.2141	28.3136	28.221	27.9807	28.5377	28.4004	27.3622	28.3265	26.8999	27.8516	27.8352	28.0188	28.7857	28.3291	28.3842	28.0993	28.1899	27.6656	28.244	27.7475	27.7599	28.3827	28.1521	26.95	27.9306	28.0736	27.8643
Q5F3R8	Q15907	RAB11B	25.9765	26.022	25.7895	26.0835	25.7107	25.9936	25.8894	25.6656	26.2091	26.0331	26.3088	25.82	25.8766	26.2564	25.7393	25.7572	25.7104	25.984	25.8514	25.5	25.7629	26.2743	25.6848	25.9831	26.0839	25.9098	26.1301	26.1545	25.812	25.8092	26.3071
Q04584	Q15942	ZYX	23.4969	23.5113	23.4473	23.5759	23.6642	23.3379	23.8309	23.8622	23.8315	23.487	22.8354	23.1973	23.4396	23.2999	23.1766	24.3209	23.2535	24.1386	23.9454	23.5423	23.664	23.1558	23.3586	23.5079	23.3956	23.5836	23.7333	23.6027	23.4567	23.4755	23.1309
F1NPJ4;Q9YHT1	Q16395	SDHA	26.9494	26.9846	27.1963	27.1569	27.1794	26.857	26.8178	26.6976	26.8643	26.9226	27.0751	27.3663	27.1274	27.2757	27.0713	26.7826	27.1329	27.1045	26.9544	26.658	26.6484	27.2995	27.1087	27.2586	27.3688	27.056	26.9069	27.3165	27.0442	27.1077	27.112
F1NKW9	Q16401	PSMD5	23.9659	24.3922	25.4167	24.0795	25.4285	24.609	24.9418	24.776	23.4933	24.6879	26.1724	25.4841	24.3528	25.5001	25.6669	23.9451	23.7602	23.6533	25.0856	23.7081	24.8966	24.4867	24.3139	24.3451	24.3553	23.5822	25.8634	25.5398	24.1105	24.4222	24.7704
Q9YGX2	Q16518	RPE65	29.2733	29.4709	29.5935	29.5838	29.0582	29.5913	29.2245	28.9217	29.7044	29.2389	28.7975	29.2337	29.4124	29.4588	29.0137	29.6559	29.2119	29.8797	29.7592	29.5945	29.0286	29.6906	29.4875	29.5066	29.8223	29.5862	29.7237	30.0439	29.5038	29.5088	29.7882
P50460;R4GMC8	Q16527	CSRP2	26.3707	27.0757	26.7607	26.606	26.6311	26.9992	27.1814	27.0496	27.035	27.7675	26.044	26.7632	25.8871	26.4278	26.2874	26.9435	27.1033	26.3632	26.9659	27.4306	27.3544	25.5581	26.8184	25.9048	26.358	26.8971	26.8939	24.4592	26.5106	26.251	26.1051
Q805F9;F1P4I8	Q16531	DDB1	27.7266	27.3744	27.5694	27.435	27.7362	27.5645	27.277	27.262	27.3699	27.2193	27.7827	27.4889	27.4252	27.5733	27.3502	27.5427	27.5777	27.6263	27.3878	27.2778	27.3504	27.9947	27.6022	27.6184	27.524	27.6464	27.6365	27.8828	27.6157	27.5901	27.6934
O57476	Q16543	CDC37	26.1393	26.1895	26.3101	26.1011	26.081	26.0307	25.9607	26.1653	26.1763	25.9642	26.3996	26.4608	26.2517	25.7969	26.1957	26.1364	26.2457	26.2644	26.3023	26.2762	26.1276	25.918	26.4232	26.2589	26.455	26.6296	26.2562	25.9666	25.7643	26.2264	26.3647
Q90986;F1NXM8	Q16553	LY6E	22.6575	22.64	22.2075	22.2111	22.577	22.7444	21.9276	22.6498	22.3335	22.9675	22.7692	22.82	22.7767	22.6788	22.8339	22.6171	22.5422	22.6515	22.1661	22.2881	22.4248	22.914	22.6525	23.0722	22.6074	22.7221	22.5956	22.8743	22.6524	22.9232	22.4217
F1N861	Q16623	STX1A	25.8309	26.1978	25.98	26.188	25.7507	26.5853	26.0348	25.6793	26.314	26.6409	26.5274	26.4821	25.0627	26.4452	26.2243	25.484	26.1447	25.3805	26.2347	25.3343	26.215	26.7584	26.2124	26.196	26.2649	26.1499	25.8679	26.0563	26.0759	26.1227	26.3551
E1BVX5	Q16629	SRSF7	26.0863	26.7102	25.9925	25.7749	26.3306	25.9985	25.8461	25.6327	25.7614	25.4701	26.1136	26.1501	25.9703	25.8935	26.079	25.9922	26.1242	26.3586	25.9532	26.0764	25.5253	25.3269	26.0644	26.0859	26.1211	26.1486	25.9608	26.179	26.0211	26.5299	25.8664
F1NGU9;Q5ZL34	Q16630	CPSF6	25.0578	25.0082	25.4741	25.9961	25.4423	25.7304	25.8533	25.9301	25.912	26.2065	25.0107	25.7381	24.5426	25.2311	25.8791	26.1592	26.0226	25.288	25.6495	26.1532	26.333	24.788	25.5263	26.095	26.0332	25.555	25.1398	24.8897	25.0358	25.6726	24.9799
P18302;R4GIY4;R4GHN5	Q16643	DBN1	26.369	26.3954	26.4917	26.4927	26.359	26.658	26.5232	26.9545	26.6846	26.8695	26.0708	26.577	25.5949	26.5155	26.4618	26.7404	26.8462	26.4384	26.5503	26.7794	27.0795	25.396	26.4351	26.2998	26.0263	26.5176	26.4101	26.0925	26.7041	26.0237	26.1119
Q90979	Q16656	NRF1	24.2249	23.7949	24.1176	23.8678	24.5214	24.3166	23.9421	24.4591	23.9416	23.6289	24.3598	23.9777	23.9807	23.9209	23.6347	24.1978	24.4394	24.3739	23.7294	24.3768	24.9152	24.0085	24.1744	23.1002	23.0287	24.6892	23.811	23.8108	24.2021	24.512	23.9715
D5LPR1	Q16658	FSCN1	29.276	29.3788	29.6189	29.6178	29.8283	29.6385	29.7373	29.73	29.7193	29.7967	29.5032	29.486	29.4369	29.4761	29.593	29.6906	29.6992	29.735	29.5967	29.7542	29.8721	29.1312	29.4555	29.5076	29.5443	29.5766	29.4925	29.3913	29.3769	29.462	29.2437
E1BXS5	Q16698	DECR1	25.4046	25.7821	25.477	25.5839	25.5081	25.8916	25.7045	25.3717	24.8991	24.7199	25.214	25.6066	26.0947	25.0182	24.939	25.2373	25.2324	25.2757	25.2628	25.4064	25.7568	24.8186	25.5115	24.4637	24.9243	24.8191	25.2076	25.2449	25.3211	25.2177	25.4676
E1BRT9	Q16718	NDUFA5	25.9545	25.7668	25.82	25.7337	25.7163	25.6265	25.9887	26.1347	26.008	25.6975	25.7068	25.5652	25.8184	25.4988	25.5971	25.9508	26.3149	25.6488	25.6993	25.9031	25.734	25.6778	25.8696	25.8632	26.0236	25.9922	25.917	25.4076	25.5665	25.7278	25.652
E1C038	Q16774	GUK1	30.4087	30.3239	29.9648	29.9376	30.0892	29.2991	29.9054	29.4473	29.7398	29.2878	29.9611	29.8176	29.9839	30.1437	29.6426	29.8826	29.8895	29.9357	29.9997	29.6648	29.4064	30.7304	30.0499	30.11	30.2534	29.9483	30.0758	30.3835	29.9894	30.1849	30.409
Q5ZI23;G1K303	Q16775	HAGH	26.8657	26.7135	27.1247	27.01	27.3371	26.6956	27.0327	27.2896	26.8005	27.1583	26.9546	26.7924	27.3862	26.8781	27.2763	27.0158	26.8351	26.8815	26.9054	26.8743	26.8677	26.9721	27.1166	27.1011	27.019	26.9257	26.9296	27.4149	26.8885	27.1369	27.0982
P70082;P35062;P02263	Q16777	HIST2H2AC	29.8645	29.7785	29.5684	31.0331	29.6127	32.2672	30.5645	31.0908	30.0557	32.353	28.9085	29.8959	29.5519	29.8645	30.0643	30.3004	30.2101	29.0327	30.115	30.7552	32.2257	29.015	29.0433	28.926	29.514	29.4996	30.2009	29.3377	29.8349	29.1148	30.0688
F1NIF0	Q16790	CA9	24.4002	24.8158	24.6535	25.0954	24.5747	25.5341	25.1648	24.9096	24.9352	24.9494	24.4352	24.7311	24.275	24.937	24.0428	24.8985	24.6746	24.5967	24.7332	24.9745	24.5335	24.7343	24.5371	24.2888	24.7665	24.7561	24.4358	24.692	24.4087	24.8868	24.922
F1NH23	Q16799	RTN1	25.4473	25.6629	25.7663	26.0073	25.4992	25.7135	25.5614	25.6915	25.6031	25.8151	25.9971	25.7942	26.2904	25.8487	26.0654	25.6143	25.5003	25.8964	25.6131	25.3823	25.7067	25.9574	25.9192	26.0223	25.8401	25.6072	25.4432	26.0948	25.9475	26.1712	25.8225
E1BZH9	Q16836	HADH	25.6439	25.718	25.2842	24.9179	25.5898	25.121	25.534	25.1261	25.013	24.6603	25.4333	25.1066	25.7313	25.2665	24.972	24.9801	25.1749	25.2994	25.2339	24.9836	25.0278	25.4913	25.4709	25.3109	25.1975	24.9245	25.3966	25.5778	25.1943	25.2159	25.5714
F1NNR1	Q16851	UGP2	26.877	26.9074	26.8355	26.8541	26.8646	26.7586	26.5871	26.9994	27.0402	26.9032	26.8836	26.8926	26.6597	26.9125	26.6231	26.7341	26.8367	26.6652	26.7283	26.8485	26.7931	26.8311	27.1234	26.9267	27.0326	26.9004	26.9624	26.8264	26.949	26.711	26.9499
F1P3U1	Q16891	IMMT	26.107	26.3359	26.318	26.4459	25.9336	27.0105	26.4566	26.7341	26.9676	26.7323	25.8983	26.3712	25.5271	26.298	25.8605	26.4006	26.7443	26.0641	26.3459	26.2838	26.508	25.1626	25.8145	25.7585	25.2446	26.3949	26.186	24.6878	26.3549	25.5983	26.2357
E1C1V2;F1NG78;E1BT34	Q17RY0	CPEB4	24.1193	24.0451	23.9835	23.7445	24.0495	23.0278	22.9533	23.2396	23.5659	23.2167	24.26	23.8982	24.0247	24.0994	23.655	23.5014	23.2745	24.0347	23.856	23.5787	23.2591	24.2557	24.089	24.3102	24.3823	24.0432	23.9358	24.0652	24.2379	24.1258	23.9981
F1NZ86;Q5ZM98	Q1HB43	HSPA9	27.9346	28.1305	27.8534	27.7979	27.7943	27.5777	27.6542	27.5525	27.4115	27.4766	27.7311	27.8974	27.7137	27.7977	27.3538	27.5858	27.6834	27.7005	27.644	27.3554	27.3355	27.6746	27.7122	27.6362	27.8322	27.5149	27.8075	27.9661	27.8182	27.8292	27.8639
F1NRN9	Q1HBJ4	MAPK1	26.7119	26.7678	26.8402	27.1986	26.5872	26.9697	26.7086	26.2757	27.364	26.9079	27.0877	26.5078	26.3474	27.0663	26.3744	26.7616	26.7958	27.3157	26.939	26.5409	26.8123	27.1601	26.7993	26.9489	27.054	27.1566	27.0276	27.3709	26.9259	27.112	27.1985
F6QXI2	Q1WDE7	RPRD1B	26.467	26.6739	26.4071	26.175	26.4469	26.4115	26.1637	26.269	26.246	26.2284	26.4292	26.3471	26.5864	26.548	26.3823	26.4249	26.2022	26.2353	26.4218	26.491	26.3361	26.5314	26.4733	26.598	26.4319	26.4339	26.5959	26.7784	26.4341	26.7264	26.5864
F1NY05;Q5ZLK7	Q2I204	HYOU1	26.9595	26.5449	26.8395	26.8425	26.9522	26.8273	26.856	26.9582	26.8474	26.746	27.1149	27.0283	27.2196	26.985	26.9036	26.8233	26.8344	26.7672	26.737	26.756	26.6328	27.1715	26.7679	27.0928	27.1168	26.617	26.8018	26.9853	26.9544	26.6153	26.8909
E1C584	Q2M2I8	AAK1	25.4949	25.6384	25.5464	25.817	25.5229	25.6722	25.5518	25.7012	25.7369	25.7315	25.6372	25.6735	25.1635	25.4926	25.4249	25.6152	25.7587	25.8805	25.8542	25.6605	25.7175	25.5334	25.5317	25.8656	25.7405	25.963	25.4507	25.6325	25.7404	26.0018	25.8103
Q5ZMU9;H9KYT1	Q2TAI5	VCP	30.8048	30.7579	30.7854	30.6455	30.8216	30.4687	30.672	30.7674	30.6871	30.6034	30.7809	30.7451	30.4373	30.7769	30.5949	30.7809	30.7656	30.7088	30.6548	30.7094	30.6396	30.4907	30.7465	30.6379	30.6191	30.9066	30.7784	30.5214	30.8806	30.7515	30.7555
Q5ZME8	Q2TAY7	SMU1	23.8445	23.9819	23.7185	24.4171	23.516	25.1972	23.82	23.969	24.1835	24.9296	23.6269	24.1001	23.9209	23.9055	23.802	24.6588	24.135	23.713	24.2333	24.206	24.6291	24.0271	23.0745	23.6867	23.7059	24.18	23.8158	23.3514	23.9804	23.326	23.9437
F1P0C0;P12274	Q3KQR8	HMGN1	21.4446	21.5149	21.3616	21.4714	21.0771	21.6519	23.0357	20.9301	21.2163	22.5083	21.7257	21.6684	23.7778	21.4341	21.0871	21.3788	21.4129	21.7499	21.0729	21.4636	21.8456	22.0994	21.7688	21.6402	21.7427	21.6607	21.1918	21.9215	21.0963	22.0835	21.6178
Q5ZML5	Q3MHD2	LSM12	23.8693	23.8734	23.5904	23.4433	23.2065	23.813	23.7704	23.7846	23.6478	23.8687	23.7585	24.1211	23.0619	23.6011	23.6766	23.508	23.7031	23.5706	23.675	23.6795	23.8738	23.5864	23.9453	23.7433	23.4977	23.8098	23.6329	23.2519	23.3462	23.8124	23.6272
E1BQQ4;R4GLW9	Q3SYK8	NUMA1	24.4099	24.7752	24.4569	24.5401	24.6347	24.4469	24.2365	24.2675	24.124	24.673	23.7363	24.2642	24.718	24.6104	24.2936	24.1556	24.504	24.3117	24.2847	24.4819	24.1737	24.6384	24.1155	24.2471	24.0581	24.4296	24.8238	24.9174	24.771	24.1397	24.5752
F1NAM2	Q3SYN7	LMNB1	28.4776	28.4771	28.3392	28.3095	28.3036	28.5919	28.5813	28.5421	28.0627	28.5918	28.2839	28.3505	28.8503	28.468	28.6699	28.521	28.2845	28.1796	28.4068	28.7729	28.8974	28.139	28.289	28.1349	28.2234	28.3937	28.4602	27.9857	28.7201	28.083	28.3669
F6SQ85	Q3ZB77	STK26	23.9741	23.4748	23.7704	23.3272	24.1592	23.0994	23.4837	23.2099	23.3433	22.774	23.4419	23.2709	23.591	23.2069	23.9408	23.3658	23.0542	23.894	23.8728	23.4882	23.0417	23.607	23.9548	23.6867	23.6892	23.5683	23.5943	23.7645	23.6047	23.3733	23.2951
Q5ZHQ2;R4GLL0	Q3ZCW2	LGALSL	26.3563	26.1411	26.2996	26.2917	26.1364	26.2063	26.0751	26.2601	26.5026	26.1438	26.0676	26.232	26.0906	26.187	25.9839	26.2582	26.3793	26.3527	26.2673	26.5439	26.318	25.6793	26.2545	26.2967	26.4582	26.3796	26.3404	26.0329	26.2683	26.1481	26.1267
F1NPA9	Q498B5	RPS3	25.9008	25.8486	25.7248	26.689	25.667	27.4374	26.584	26.9257	26.4559	27.3933	25.6913	26.1565	25.771	26.1712	26.4698	26.1523	26.349	25.6272	26.0154	26.5595	26.7423	25.7947	25.3961	25.553	25.5546	25.8768	26.2429	25.0391	25.8947	25.6067	26.2097
F1P579	Q498C3	CHCHD2	23.3725	23.657	23.4053	24.114	23.0157	24.3207	24.472	24.5532	23.8361	24.4572	22.8107	23.868	22.8589	23.5199	24.1012	23.7079	24.4593	22.7382	24.09	23.8462	24.9387	22.4635	23.7189	22.598	22.4695	23.2966	23.8067	21.6576	23.5066	23.192	23.518
Q5F397	Q4J6C1	PPM1B	24.8267	24.9952	24.8867	24.9697	24.885	25.2108	24.6165	25.0495	24.6455	25.1643	25.0556	25.1352	25.083	24.7735	25.2609	24.8205	24.6142	24.6294	25.1057	24.8025	24.6105	25.096	25.244	24.9137	25.1223	24.6517	25.248	24.9151	24.7295	24.8589	24.6576
Q5ZMG7	Q4TTY5	AP1M1	23.7124	23.6743	23.6075	24.555	23.6405	23.2203	23.4945	23.4328	23.7099	23.4054	23.8358	23.9031	23.8385	23.745	23.5478	23.2328	23.5329	23.6543	23.6177	23.1846	23.4351	23.9852	23.3735	23.5352	23.798	23.9812	23.6326	23.7033	23.7111	23.759	23.7547
Q9YGW6	Q4VX75	EZR	25.3443	24.4618	24.5319	24.7964	24.4471	25.3124	24.8919	25.0731	25.1159	25.2776	25.2369	24.4659	25.0789	24.7121	24.658	25.1382	24.6277	24.3922	24.9605	25.5439	25.4928	25.3197	25.052	24.8782	24.7198	24.1895	24.8946	24.7622	24.8337	24.8638	24.8187
A1IMF0	Q4W5K6	UCHL1	27.5531	27.5024	28.0885	28.0811	27.9225	28.1718	27.799	28.5102	28.2715	28.5707	27.7009	27.9299	27.6436	27.6014	27.7119	28.2043	28.3172	28.2375	27.8266	27.8135	28.5096	27.3627	27.9296	27.7376	27.5891	27.9061	27.8493	27.857	27.8265	28.1917	27.5924
E1C7K1	Q52LJ0	FAM98B	24.9909	25.2023	25.1261	25.1442	25.7206	25.3832	25.4764	25.1295	25.6228	25.2158	25.6057	25.5796	25.4439	25.2826	25.7322	25.3701	25.3315	24.7822	24.9163	25.1341	25.2959	25.3063	25.0486	25.4168	25.2517	25.0031	24.5094	25.5555	25.2615	25.4501	25.0901
Q5ZKQ2	Q53F52	QDPR	27.1464	27.6107	27.5956	27.7982	27.7489	27.4675	27.0206	27.1323	27.429	27.2787	27.0943	27.5742	27.5116	27.0424	27.4101	27.3709	27.4995	27.8157	27.5536	27.6773	27.669	27.2218	27.5348	27.5415	27.7971	27.3601	27.5084	27.1712	27.3752	27.6717	27.4106
Q5ZIT7	Q53HU5	PSMC3	27.3934	27.3211	27.2128	26.9585	27.2979	26.612	27.0972	27.0005	26.8758	26.7753	27.2512	27.0127	27.3943	27.1816	27.1251	27.0829	27.087	27.1565	27.0267	26.8865	26.8619	27.3446	27.0118	27.1323	27.0983	27.1969	27.2231	27.4602	27.2041	27.3068	27.1459
F1NGY2;Q5ZM46	Q53QV2	LBH	24.5381	24.3768	24.3469	24.0859	24.281	23.7367	24.0651	23.8457	23.9838	23.5667	24.2945	24.2247	24.5765	24.1569	24.2272	24.0358	23.8192	24.0902	24.0882	24.2756	23.7576	23.9895	24.4574	24.4934	24.2698	24.0761	24.2831	24.1947	24.4085	24.3266	24.3149
F1NGX1;P26008	Q53SK4	ITGAV	23.1644	23.2993	23.1177	23.0618	23.3013	23.2314	23.2296	23.1168	23.055	23.0432	23.2032	23.1227	23.1693	23.3942	23.3885	23.2678	23.11	23.8877	23.3066	23.1818	23.0626	22.6356	23.0712	22.6571	22.7239	23.1139	23.427	23.5374	22.9723	23.7024	23.2586
Q5ZIE0	Q53XB3	EIF5	26.0234	26.2121	26.0918	25.9307	25.913	25.4631	25.6925	25.8008	25.6906	25.4372	26.2119	26.1225	26.1197	25.9096	26.058	25.7854	26.0896	26.0208	25.8424	25.8671	25.7922	26.2973	26.0788	26.0121	25.9883	25.959	26.0281	26.3135	26.1992	26.1169	26.0464
F1NS91	Q53Z07	RPL9	27.1922	26.7609	26.4814	26.8335	26.7239	26.6588	26.301	26.4242	26.1795	26.5087	26.7673	26.8457	27.0768	26.8626	26.5154	26.1443	26.1891	26.2415	26.1696	25.754	25.7586	26.3355	26.4464	26.2178	26.2612	26.0196	26.7349	26.9086	26.6289	26.4764	26.9963
R4GHW9;F1NLW8	Q59F12	EPB41	27.5314	27.4805	27.6587	27.4625	27.7201	28.0832	27.8666	27.8064	27.7697	28.0344	27.5951	27.7932	28.1257	27.4804	27.7997	27.9173	27.6536	27.6187	27.6267	28.1208	27.9961	27.412	27.6721	27.6021	27.598	27.6615	27.3708	27.6561	27.5932	27.5075	27.365
Q5ZJ02	Q5BKZ1	ZNF326	26.9918	27.4348	27.2567	27.0738	27.1427	27.5911	27.1114	27.558	27.1562	27.3807	26.9266	27.2178	26.1346	27.174	27.0492	27.3257	27.3608	26.9555	27.3483	27.278	27.3404	26.6476	27.3435	27.1261	27.1515	27.251	27.1524	26.2179	26.9852	27.0382	26.8877
Q5ZIK2	Q5EBL8	PDZD11	24.7574	24.8122	24.8475	24.5039	24.8237	23.9992	24.1252	24.1689	23.9714	23.9617	24.6642	24.5375	24.6882	24.7519	24.5508	24.2586	24.2311	24.4827	24.6794	24.4068	24.3219	24.6185	24.6377	24.7633	24.7463	24.5844	24.7157	24.4524	24.6395	24.8166	24.7922
F1NCH3	Q5GLZ8	HERC4	23.8364	24.0429	24.4477	24.4366	24.2748	24.1927	24.2747	24.1029	24.6625	24.3844	23.882	24.0321	24.0287	23.9816	24.3799	24.5759	24.5234	25.0636	24.9642	24.3467	24.1761	24.6883	24.5334	24.5534	24.7941	24.5555	24.4083	24.7763	24.3735	24.2936	24.4097
F1NKG5	Q5HYC8	DDAH1	28.3413	28.1622	28.7872	28.2621	28.4708	28.2906	28.1196	28.2926	28.4503	28.1132	28.6304	28.546	28.5469	28.5669	28.5818	28.667	28.6618	28.8068	28.6622	28.2398	28.4848	28.7755	28.8174	29.0311	28.9913	28.9178	28.4228	28.7129	28.7477	28.854	28.6205
F6SKR2	Q5JQ11	ADK	25.259	25.3732	25.2997	25.0561	25.0017	25.6104	25.2285	25.8714	25.0254	25.2821	24.67	25.2956	24.7515	25.3347	25.2442	25.2633	25.8304	24.5381	25.5108	25.6792	26.0994	24.0159	25.135	24.3358	23.7248	24.9768	25.3972	24.0165	25.5087	24.5349	25.0738
F1NLX2	Q5JTK0	2006-09-01	27.9532	27.8896	27.989	27.9105	28.1005	28.2662	27.8596	28.3343	27.9978	28.3198	27.4113	28.3012	27.2454	28.0145	28.0592	28.1446	28.177	27.8642	28.1825	28.4085	28.3795	26.6795	28.0361	27.6789	27.587	28.0588	27.9479	27.5222	28.1486	27.7862	27.8935
F1NT40	Q5SQT9	SAR1A	25.1643	25.3731	24.8001	25.351	25.0669	25.224	24.8796	24.4829	25.0956	25.233	25.5127	25.1724	25.4604	25.5359	24.6238	24.8509	24.6698	25.3021	24.9872	24.6141	24.6532	25.6698	25.3247	25.6102	25.3393	25.0844	25.0258	25.5945	25.0929	25.4018	25.5619
E1BQL8	Q5SRE7	PHYHD1	23.8887	23.5807	23.4111	24.1982	23.5365	24.7452	24.7812	24.6621	23.5986	24.1372	22.9048	23.4434	23.2616	23.1843	24.2127	24.3058	24.2513	24.111	24.1552	24.7089	25.7994	22.4117	23.4212	23.1432	22.4676	23.9885	23.4953	22.6547	23.4219	23.4894	23.0059
F1NCZ2	Q5SX88	GDI2	31.3782	31.2351	31.4716	31.4143	31.5611	31.614	31.1799	31.5468	31.3729	31.4671	31.7031	31.647	31.3639	31.5121	31.4369	31.3218	31.3542	31.4815	31.2801	31.2742	31.2043	31.7048	31.5246	31.6651	31.5799	31.5005	31.3471	31.5778	31.4555	31.4241	31.4611
F1NFW2	Q5T013	HYI	24.6884	24.9896	25.1059	24.6558	25.3345	24.4571	24.9834	24.2903	24.8062	24.2481	24.8218	24.78	24.9426	24.2171	24.7574	24.9167	25.2263	25.3103	24.7835	24.839	24.9078	24.5951	25.6192	24.8451	25.5561	25.2802	24.8983	25.5528	25.3354	25.0057	24.877
F1N998	Q5T0N5	FNBP1L	23.1152	23.5876	23.2634	23.7315	23.4846	22.6293	23.5915	22.9991	22.9022	22.369	23.3863	23.2981	23.4926	23.0261	23.3892	23.0204	22.907	23.3267	23.1811	22.8743	22.5434	23.5264	24.0439	23.3004	23.5243	23.339	23.4847	23.7914	23.0697	23.5941	22.953
E1BWJ8	Q5T2R6	ABI1	24.1432	24.6079	24.1071	24.523	24.1309	24.1453	24.1811	24.3926	24.1495	25.0305	23.4417	24.1823	24.3533	24.3351	24.6762	24.6921	24.6441	24.3695	24.4614	23.617	25.3801	24.1727	24.1646	23.6783	23.5776	24.0613	24.6503	22.3605	24.0834	23.9417	23.5986
Q8AWB8	Q5T482	SMC3	25.2396	25.2263	25.2027	24.8934	25.4913	25.0863	25.2574	25.0094	25.4386	24.8463	25.5141	25.1524	24.6365	25.1683	25.3842	25.0581	25.3133	25.301	25.4788	25.1078	25.0935	25.0761	25.2131	25.388	25.241	25.4278	25.164	25.2158	25.0568	25.5111	25.2456
E1C3U0	Q5T5C0	STXBP5	23.9833	23.9335	23.3874	24.2654	23.7685	23.9874	23.7227	24.3739	24.3284	24.2216	24.0797	24.1411	24.034	24.0699	23.2429	24.09	23.9487	23.9901	23.4462	23.8367	24.7211	23.8976	23.7238	24.1971	23.6364	24.1756	23.3998	23.8965	24.0523	24.3025	24.0473
F6RX73;F1NY92	Q5TBG6	PSMB7	26.7904	26.7388	26.4334	26.1099	26.7558	26.1981	26.765	26.3485	26.559	25.998	26.8719	26.499	26.574	26.7979	26.9297	26.4229	26.3984	26.5201	26.476	26.38	26.2168	26.8667	26.7433	26.6048	26.7316	26.9464	26.5596	26.9088	26.9598	26.5111	26.6717
Q5F488;F1NFT2	Q5TCQ9	MAGI3	25.3018	25.3233	25.466	25.0733	25.3433	24.9423	24.8664	25.1542	25.2456	24.8397	25.1462	25.3421	25.0172	25.13	25.346	25.2582	25.2871	25.2044	25.4214	25.3186	25.2933	25.0862	25.2149	25.2409	25.1114	25.528	25.276	24.5124	25.5099	25.3115	25.116
Q5ZKA1	Q5TCZ8	CUTC	25.7234	25.6207	25.8331	25.4329	25.6707	25.2068	25.5632	25.922	25.5208	25.0272	25.9351	25.5549	26.0374	25.413	25.2901	25.2778	25.7887	26.0922	25.4211	25.1418	25.7763	26.0593	25.849	25.8742	25.8336	26.145	25.6534	26.3433	25.8524	25.7308	25.4157
E1C2C2	Q5TDH0	DDI2	24.0153	23.9138	24.1968	23.7092	23.9338	23.5395	23.7158	23.3131	23.8312	23.4212	23.6669	23.3264	23.918	23.8591	23.8042	23.7565	23.634	23.8195	23.6917	23.7498	23.6767	24.2282	23.8892	24.1836	23.8937	23.7704	23.8038	24.1993	24.103	24.2593	23.9158
F1NE11	Q5TG98	NT5C1A	24.4716	24.6547	24.6162	24.3399	24.8445	24.5317	25.1386	24.9765	24.8658	24.7543	24.0488	24.2789	24.1791	24.256	24.5256	24.9215	25.5586	24.7913	24.7307	25.159	25.0325	24.4033	24.2902	24.369	24.7034	24.7542	24.7303	24.7951	24.1747	24.4299	24.245
F1NT44;P79769	Q5U0K7	TSN	25.4996	25.296	25.548	25.7999	25.5704	25.5643	25.5727	25.1763	25.5834	25.3694	25.6685	25.1173	25.308	25.5251	25.1229	25.3336	25.2205	25.7659	25.5142	25.3084	25.4818	25.7215	25.3627	25.7446	25.7962	25.6392	25.2415	25.8244	25.3967	25.8719	25.7376
F1NUQ3	Q5VV93	FABP3	23.4331	23.362	23.2513	22.5018	23.3669	23.3405	23.1015	23.8414	23.5752	23.0034	23.4381	23.3488	23.4778	23.5167	23.3906	23.9544	22.6329	23.3302	22.8232	23.9637	23.3164	23.5223	23.5687	23.6267	23.5108	23.3693	23.0041	23.4591	23.4885	23.6011	23.2629
R4GLJ2	Q5XKP0	C19orf70	25.3974	25.1023	24.9541	24.5984	24.9123	24.6527	24.93	25.5079	25.0122	25.148	25.1636	24.9718	25.3068	25.0685	25.1089	25.195	25.04	24.9168	25.0721	25.3712	24.9532	24.7263	25.2899	24.7288	24.7919	24.9446	25.5066	24.4651	25.0831	24.6908	25.1596
F1P1C3	Q6DN90	IQSEC1	23.3643	23.5185	23.4671	23.3186	23.1852	22.8147	23.3283	23.2653	23.1294	23.078	23.846	23.1114	23.8107	23.7436	23.3428	23.0948	23.5343	23.5774	23.6213	23.3386	22.6863	23.5993	23.0324	23.5558	23.2657	23.2253	23.4512	24.0164	23.7845	23.3766	23.3405
R4GKE0	Q6FGD9	FKBP1A	27.1291	27.325	26.5271	26.3505	27.0952	26.0057	26.7305	26.0296	26.3336	25.9168	27.2701	26.9403	27.1573	27.2121	27.492	26.33	26.5723	26.6069	26.6479	25.9456	25.8949	27.7062	27.2387	26.8409	26.7869	26.514	26.5247	27.1322	26.9223	27.3253	27.2017
F1N910	Q6FGK3	NME1	29.3131	29.5099	29.4593	29.4628	29.1278	29.537	29.8479	29.8051	29.7456	30.1495	28.7533	29.007	29.5128	29.1072	29.5971	29.6258	29.6656	29.5129	29.5528	29.854	30.1804	28.8539	29.1989	29.0136	29.1475	29.32	29.4017	28.2412	28.5912	28.9495	29.2972
Q90864	Q6FH44	HBE1	18.8318	21.1134	20.5477	19.8394	19.8288	21.4969	23.2239	19.2725	22.5678	24.2162	21.5152	19.8412	22.9505	21.3524	21.2501	21.5103	20.1273	22.0393	20.7508	20.6032	21.5063	20.2927	21.2998	22.8822	22.3713	20.831	19.581	21.3401	19.8294	21.0981	20.7928
Q90W83	Q6FHF3	AKR1B10	24.618	24.7498	24.033	24.1684	26.4472	23.2906	26.7935	25.5449	24.5698	25.1731	23.154	25.4822	23.7955	23.9626	26.1726	26.4908	25.0798	24.4148	24.4909	23.9421	24.1247	23.5416	24.1564	23.6416	23.7761	24.0643	24.772	23.3434	25.4768	24.1575	24.5348
F1NG74;O57391	Q6FHV6	ENO2	34.0793	34.089	33.7828	33.6306	33.7227	33.2986	33.5292	33.4896	33.5506	33.3055	34.0226	33.9127	34.3447	34.0773	33.8108	33.6713	33.6573	33.6633	33.7111	33.6374	33.3713	34.2633	33.916	33.9719	33.9549	33.8643	34.1183	34.331	34.1467	33.9676	34.192
F1NC68	Q6H8Q1	ABLIM2	26.1932	26.4836	26.5704	26.3572	26.4165	26.5621	26.1752	26.7081	26.1363	26.5214	26.0428	26.2565	25.8214	26.183	26.0123	26.6668	26.6026	26.1955	26.7914	26.8121	26.5236	25.7445	25.8514	25.9868	25.6169	26.1028	26.3494	25.4684	26.7968	26.1645	26.0867
F1NBW8	Q6I9V5	SLC25A6	25.0207	25.31	24.9497	25.5786	25.3307	26.7601	26.0405	26.0965	25.8909	26.7385	24.4333	24.5052	24.1682	24.9954	25.9199	25.6225	25.1523	25.4144	25.7516	25.5609	25.7488	24.7085	24.3547	25.1978	24.7982	24.1737	24.3884	25.2108	24.3167	25.5106	24.9816
F1P4P0;Q5ZMK7	Q6IAG6	UFM1	25.7786	25.6439	25.5324	25.4368	25.5091	24.9928	25.4492	25.1874	25.1739	24.8438	25.6996	25.4682	26.1565	25.7793	25.3141	25.1935	24.9876	25.5635	25.3201	25.207	25.1634	25.9662	25.9959	25.586	25.6965	25.4035	25.6165	26.1342	25.692	25.6649	25.7417
F1NSP7;Q90732	Q6IAW0	PSMC1	25.6181	25.7936	25.5984	25.8496	25.7395	25.5761	25.489	25.5143	25.5363	25.8323	26.1419	26.1172	25.693	26.0414	25.974	25.1819	25.4613	25.4725	25.5902	25.2566	25.4855	25.9617	25.5575	25.7014	25.9704	25.4904	25.4731	26.0928	25.7921	25.97	26.1217
Q9I9G9	Q6IAX7	SNCB	30.4003	30.5214	30.4361	30.4396	30.4309	30.0905	30.5034	30.2884	30.4468	30.0584	30.2113	30.8046	31.0517	30.6149	30.1232	30.5293	30.509	30.6782	30.5138	30.5674	30.4526	30.4328	30.6089	30.7583	30.6172	30.79	30.4471	30.6304	30.5169	30.7719	30.4714
Q5ZM35	Q6IBS0	TWF2	24.1665	23.9299	24.2078	24.2477	23.6233	24.3427	24.8453	24.1565	24.0528	24.6953	24.0774	24.2175	23.7612	24.5584	24.3994	24.3112	24.1033	24.4907	23.6743	24.0093	25.0561	24.2991	23.9085	24.5195	24.423	23.8437	24.1837	24.063	24.1535	24.1418	24.1169
F1NAS5;Q91012;F1NXC8;R4GGX2	Q6IBU1	TSC22D1	21.7785	21.7146	21.9959	21.3932	21.7193	21.8151	22.6749	22.6888	21.5816	23.9921	21.9027	22.0071	22.9697	21.5599	22.6265	23.0346	21.6324	21.6934	21.5918	23.0227	24.4297	21.9295	20.8537	20.9566	20.5509	21.7201	21.611	21.581	21.2721	21.74	21.6999
F1NI89	Q6IRT1	ADH5	29.7128	29.3925	29.63	29.3667	29.726	29.5309	29.3853	29.4738	29.6218	29.2024	29.8646	29.5613	29.5832	29.613	29.6541	29.7298	29.3539	29.658	29.1958	29.5552	29.5054	29.7032	29.4651	29.6547	29.7779	29.6115	29.5059	29.7782	29.4815	29.5958	29.3624
F1N808	Q6LEF3	IMPDH2	25.4565	25.0677	24.7866	24.6344	25.0994	24.8841	25.0601	25.1067	24.7421	25.1121	25.4544	24.9733	25.8224	25.4268	25.1291	25.2119	24.8148	24.9859	24.6675	25.5117	25.1609	24.9861	25.5467	25.7248	25.4416	25.1568	25.3007	25.2581	25.5484	24.9884	25.2794
F1NJ10	Q6NVC0	SLC25A5	28.3513	28.3965	28.019	29.1609	27.7483	29.6835	29.0963	28.8574	28.7353	30.0117	28.0606	28.4817	27.9573	28.7204	28.6359	28.356	28.276	28.3276	28.6228	28.1908	28.7752	28.2642	27.8795	27.9262	27.8747	27.8201	28.4231	27.6098	28.2215	28.3638	28.9592
Q5ZJ60;F1P188	Q6NVY1	HIBCH	24.699	25.1273	24.9012	24.757	25.07	24.1831	24.7904	24.7283	24.7526	24.1287	25.1637	24.3577	24.834	24.8272	24.2434	24.9554	24.8117	24.4547	24.7714	24.8357	24.5516	25.0648	24.5115	24.3645	25.1502	24.3571	24.4959	25.0357	24.9507	24.4939	25.09
E1C7G0	Q6NXE6	ARMC6	25.0742	24.4775	24.7745	24.6396	24.7329	24.6143	24.8046	24.3616	25.1323	24.9045	25.0971	24.3106	24.7735	25.2675	25.1311	25.0215	24.4129	24.9024	24.6474	25.1679	24.4464	25.3535	24.9983	25.0868	25.0644	24.9603	24.989	25.2317	25.2084	24.6895	25.3576
Q90838	Q6NZI2	PTRF	24.0928	24.0706	23.5408	23.3185	23.9674	23.7709	24.0926	24.2113	23.8498	24.0842	24.0861	24.4102	23.7608	24.0342	23.8229	24.3621	23.891	23.4541	23.4883	24.241	24.3957	23.8379	24.5421	24.8748	24.9111	24.0153	23.8662	23.7442	24.0102	23.5112	23.9995
E1BZT5	Q6P2Q9	PRPF8	25.5677	25.393	25.4674	25.5956	25.4454	25.2508	25.4561	25.0002	24.8206	25.2248	25.1329	25.2139	25.4074	25.6831	25.0876	25.1825	25.2046	25.2214	25.1783	25.0522	24.7105	25.8262	24.8281	25.1795	25.3738	25.1765	25.3977	26.2556	25.6817	25.2271	25.5548
F1NAA5	Q6PCE3	PGM2L1	25.3019	25.1488	25.6582	25.7248	25.4403	26.0456	25.5336	25.6864	26.0183	25.6812	25.3035	25.1534	24.8132	25.4166	25.592	25.8262	25.9028	25.7915	25.6694	25.6529	26.1252	25.0961	25.2928	25.0707	24.9251	25.8733	25.5581	24.8272	25.3092	25.4293	25.6604
B0LVG0	Q6QT54	MAPT	27.0758	27.4884	27.5352	28.0102	27.4129	28.7229	28.1636	28.7498	27.7049	28.9756	26.9824	27.5267	27.9944	27.2984	28.1135	27.8842	27.6926	27.5985	27.5594	28.2971	28.8544	26.6247	27.5746	27.533	27.4133	27.7008	27.3456	26.7092	27.3828	27.1889	27.035
E1C7X2	Q6U841	SLC4A10	25.4683	26.2445	25.7411	26.4285	26.0865	26.287	26.0014	25.6273	26.2494	26.1138	26.6032	26.4586	26.0153	26.2753	26.1197	25.2348	26.1071	25.7839	26.1293	25.3835	25.4092	27.1723	25.8266	26.5988	26.4933	25.9658	25.5864	26.9297	25.9065	26.644	26.5337
Q71R50	Q6UWP2	DHRS11	25.7875	25.5955	25.7965	25.8031	25.8659	25.3367	25.8266	25.7004	25.8898	25.5929	25.5387	25.6563	25.398	25.5677	25.3368	25.8342	25.7015	25.8512	25.8313	25.8631	25.6251	25.5998	25.8126	25.9312	26.0092	26.0183	25.7209	25.663	25.7411	25.7519	25.4718
F1NUU6	Q6UWR7	ENPP6	23.4604	24.0198	24.3249	24.5219	24.1431	25.2827	23.5974	24.4244	24.3242	24.9855	25.1387	25.3378	24.4458	24.555	24.9953	23.425	24.4839	24.3477	24.138	23.2332	23.9582	24.0563	23.9635	24.5311	23.8974	24.1895	24.1715	24.1519	24.3775	24.5513	24.4446
Q5ZMV7	Q6UXN9	WDR82	24.5739	24.7349	24.4666	24.237	24.6158	24.1074	24.3955	24.1485	24.312	24.6834	24.7562	24.5124	25.0511	24.5214	24.3867	24.2773	24.5848	23.8221	24.2739	24.4563	24.2223	25.0551	24.4833	24.6444	24.6532	24.4486	24.7355	24.6073	24.3179	24.8166	24.4151
E1BR04	Q6WCQ1	MPRIP	22.2228	22.5056	22.6356	22.7168	21.9982	22.5249	22.5659	22.805	22.0754	22.4656	22.4142	22.5088	22.5298	21.9899	22.928	22.8531	22.4573	22.7747	22.3041	22.7218	22.9084	22.4502	21.7778	22.6436	22.838	22.3126	22.3652	22.9238	22.1496	22.0934	22.1271
E1C7S2	Q6YN16	HSDL2	23.8053	23.7232	24.1044	23.7846	24.4558	23.5765	24.4574	23.7979	24.0778	23.2625	24.4898	24.1038	24.4409	24.1063	24.0464	23.6728	24.2725	24.1424	23.8993	23.6182	23.6518	24.2901	24.2031	23.7357	24.2535	23.696	24.1159	24.4871	23.9538	24.1585	23.771
Q9W6I1	Q6ZRY4	RBPMS2	25.5567	25.1194	25.9887	25.4801	25.7583	25.0267	24.9726	25.7362	25.3397	25.3088	25.6698	25.8902	26.107	25.6149	25.5835	25.7399	25.7539	25.8829	25.6595	24.7879	25.36	25.8033	26.0091	26.3171	25.9108	26.0335	25.6107	25.6107	25.6289	25.7058	25.7244
E1C809	Q6ZV70	LANCL3	24.3682	24.8608	24.4556	24.5999	24.2961	24.5786	24.5342	24.051	24.3123	23.9375	24.6487	24.7385	24.5731	24.4882	24.1898	24.2305	24.6893	24.7142	24.2093	23.9219	24.3182	25.0501	24.2248	24.5726	24.9234	24.4943	24.2419	25.407	24.867	24.7915	24.3283
F1NIQ4	Q6ZVM7	TOM1L2	26.7882	26.8458	26.3985	26.2489	26.776	26.3313	26.6064	26.6851	26.4516	26.4806	26.5106	26.6128	26.8669	26.7083	26.9523	26.5426	26.4836	26.4328	26.8061	26.722	26.7983	26.4879	26.5157	26.589	26.2812	26.4305	26.5	26.8431	26.7606	26.6397	26.5371
P84229	Q71DI3	HIST2H3D	23.2817	23.3389	23.4143	24.4162	22.5128	27.395	25.0305	24.3366	23.5007	27.2468	23.1832	23.2845	25.0269	22.8352	22.8889	23.4923	23.356	23.0669	23.1582	23.5878	24.715	23.0663	23.7218	22.6071	23.4949	23.5999	23.1836	23.0664	22.7384	23.0819	24.5547
E1BSC0	Q7L014	DDX46	24.7685	24.8322	24.7235	25.2788	24.8605	24.679	24.844	24.8591	25.4503	24.5442	25.0615	25.0545	24.7041	24.6437	25.079	24.7842	25.4478	24.5665	25.0393	24.9977	24.6601	24.8166	24.8596	24.5592	24.9221	24.6341	24.7917	25.3856	24.7333	24.5035	24.5199
F1NWT8	Q7L099	RUFY3	26.9259	26.8634	26.8625	26.758	26.7962	26.5754	26.8309	27.0077	26.7829	26.8949	26.9091	26.6841	26.7237	26.7057	26.8284	26.8959	26.7422	26.8531	26.8013	26.8607	26.8564	26.576	27.1584	26.9636	26.8041	26.9109	26.8569	26.8089	26.7099	26.6195	26.6643
E1BVI1	Q7L1I2	SV2B	26.3185	26.1714	26.5021	26.3775	26.1131	26.5831	26.3914	26.6625	26.384	26.3851	25.9025	26.4649	25.7063	26.2165	26.4905	26.521	26.5338	26.3936	26.6709	26.7184	26.6783	25.629	26.1576	26.1	26.0948	26.248	26.2784	25.3236	26.2181	25.9383	26.1374
Q5ZJ64	Q7L2H7	EIF3M	25.0612	24.9571	24.7946	25.0671	25.0556	24.8464	24.9127	24.8802	25.1072	24.876	25.3791	24.8842	25.1027	24.9503	24.7429	24.6999	24.6543	25.1925	24.6948	24.5511	24.6956	25.5113	25.0527	24.6702	25.0225	24.8111	25.1176	25.2394	25.2201	24.9082	25.452
Q5ZKF6	Q7L3B7	NT5C3B	24.2923	24.1424	24.0994	23.9261	24.2083	23.9818	23.6601	24.0787	23.6555	23.9089	24.3478	24.3661	24.2591	23.8234	23.6025	24.0635	23.7509	23.906	23.5763	24.184	23.9903	23.6465	24.5258	23.9698	24.057	23.9933	23.831	23.9846	23.878	23.8645	24.1993
Q9I9D1	Q7L3J5	VDAC2	29.2845	29.3242	29.3788	29.7122	29.1426	30.18	29.8053	29.9591	29.3391	30.1547	29.346	29.3474	29.2883	29.1083	29.3041	29.5965	29.5389	29.1947	29.3312	29.5986	29.4951	28.4804	29.0279	29.139	28.8531	29.1163	29.3789	28.6821	29.022	29.1385	29.3799
E1BV20	Q7RTV0	PHF5A	21.9931	22.004	22.7114	22.5617	22.6879	22.5316	22.7687	22.7389	23.0235	23.389	21.4487	22.2114	21.6856	21.7507	22.2329	23.01	23.3674	21.9483	22.9621	22.9021	22.8963	20.7554	21.89	21.6946	21.2408	22.2761	23.2038	21.1685	22.0259	20.8075	22.1911
Q5ZIZ6	Q7Z2Q5	CTBP1	28.2491	28.2701	28.3264	28.0916	28.35	28.3648	28.3729	28.3345	28.5002	28.0286	28.3109	28.3446	28.2687	28.2588	28.2472	28.5523	28.5755	28.2993	28.4172	28.5636	28.3813	28.3058	28.3448	28.2623	28.3967	28.6111	28.1796	28.188	28.3577	28.2934	28.2359
F1NZ34	Q7Z3B4	NUP54	23.7314	23.2123	23.244	22.985	23.215	23.4744	23.107	22.8252	23.0203	23.0427	23.6792	23.2242	22.9083	23.2504	23.5486	23.0603	22.9329	23.0919	23.2784	23.0431	22.7271	23.105	23.192	23.5258	23.8564	23.3466	23.1291	23.3493	23.2945	23.2509	22.958
E1C7L1	Q7Z4S6	KIF21A	23.4258	23.048	23.0608	23.5663	24.0306	23.0437	23.2854	23.0495	23.2503	23.3285	23.8225	23.471	23.842	23.2925	22.96	23.3856	23.6637	23.3701	22.9533	23.2287	23.4363	23.3799	23.4623	23.486	23.4892	23.409	23.5202	24.0209	23.1483	23.1423	23.2825
F1NIA0	Q7Z553	MDGA2	22.4582	23.0565	22.9905	23.3798	23.0069	23.2663	22.8401	22.4249	22.9622	22.9449	23.5024	22.8278	23.2427	23.1597	22.9133	22.7655	22.6314	23.0459	22.7917	22.5329	22.5222	23.7369	22.8994	23.2167	23.248	22.8827	22.9892	24.044	22.882	22.957	23.2759
F1NB26	Q7Z5L9	IRF2BP2	25.4376	25.3888	25.2086	25.1832	25.3161	25.2746	25.4588	25.6253	25.1701	25.5805	25.0754	25.1683	24.8849	25.3504	24.9715	25.5184	25.7003	25.3061	25.4869	25.576	25.9096	24.9332	25.3619	25.1401	25.2317	25.1981	25.5525	25.361	25.4458	25.0332	25.0197
F1NR46	Q7Z739	YTHDF3	22.7769	22.1775	22.9769	22.7656	22.5563	23.4591	22.7861	23.0464	22.9827	22.9954	23.2052	22.7131	23.0915	22.9578	23.1877	23.5048	23.4519	23.446	22.734	23.8702	23.2423	23.1018	23.138	23.0621	23.0434	23.7389	23.1489	23.5174	22.9602	23.0249	22.9824
E1C4M4	Q7Z7G2	CPLX4	26.2751	26.5557	26.6634	26.317	26.5778	26.6222	26.8734	26.9095	26.6951	26.4664	26.1391	26.4706	25.8564	26.3697	26.1846	26.925	26.6359	26.5996	26.776	26.8142	26.3476	26.24	26.6664	26.6913	26.6771	26.7724	26.3948	26.253	26.2919	26.3516	26.3279
E1C8G8	Q86UA1	PRPF39	22.9241	22.9415	22.486	22.893	23.2804	23.4012	22.9694	23.3175	23.2075	23.0523	22.6584	22.6194	23.0352	22.9344	22.8751	22.9593	22.6016	23.26	22.7337	23.0109	23.1826	22.916	22.8128	22.8734	23.0754	23.4208	22.9208	22.6984	22.9321	23.2055	22.7055
Q90631	Q86UP2	KTN1	27.2675	27.4286	27.5902	27.5525	27.4625	27.2641	27.1467	27.5743	27.4212	27.4436	27.5113	27.5591	27.2052	27.6667	27.5232	27.2108	27.6395	27.3524	27.1916	27.3361	27.5176	27.4498	27.3388	27.283	27.5119	27.3216	27.2849	27.6241	27.6737	27.3708	27.5186
Q5ZLG0	Q86V21	AACS	23.4967	23.5488	23.6815	23.6558	23.4425	23.4775	23.2777	23.5227	23.5471	23.65	23.5504	23.1564	23.6576	23.5682	23.5914	24.0542	23.2082	23.7064	23.5277	23.7129	23.669	23.5948	23.5652	23.5404	24.0262	23.5159	23.9978	23.1418	23.5582	23.1597	23.671
E1C2L5	Q86V81	ALYREF	25.9748	25.4634	25.6161	25.6403	25.9355	27.0147	25.7178	25.7052	25.0859	25.943	25.5767	25.6354	26.1407	25.6421	25.1464	25.3243	25.2781	25.5221	25.4309	25.4137	25.2164	25.26	25.6418	25.7041	25.8293	25.8479	25.5864	25.9309	25.5512	25.3294	26.0381
E1C1G5	Q86VM9	ZC3H18	22.6808	22.8733	22.9598	22.6711	22.8613	22.4081	22.6257	22.4741	22.5476	22.1299	22.4781	22.8433	22.153	22.7009	22.605	22.7775	22.4597	22.6298	22.747	22.5702	22.9168	22.6471	23.1125	22.6034	22.7041	22.7872	22.6634	22.8263	22.7233	22.528	22.9229
F1P5B8	Q86VN1	VPS36	22.4179	22.6639	22.0398	22.4013	22.459	22.375	22.7112	23.1517	22.4015	22.5865	22.3104	22.2498	22.3987	22.2313	22.2181	22.8417	23.2036	22.1983	22.6087	23.0695	22.7043	22.1347	22.2601	20.9198	22.0907	22.0243	22.6437	22.9083	22.7306	21.7091	22.363
F1NHL2	Q86VP6	CAND1	28.0708	28.0688	28.0913	28.1105	28.0555	27.7558	27.7338	27.5109	27.9162	27.5452	28.2834	28.0305	28.2497	28.2261	27.7645	27.7344	27.7942	28.0781	27.7506	27.5449	27.6852	28.6118	28.0334	28.2934	28.2617	28.0631	28.2146	28.6397	28.2548	28.3616	28.4643
E1C928	Q86VQ6	TXNRD3	24.8592	25.429	25.6609	25.4789	25.2652	24.71	25.1543	24.7327	25.0273	24.5277	25.635	25.1474	25.5963	25.1269	25.1615	25.2044	25.0068	25.3201	25.1658	24.7636	24.6395	26.1769	25.4402	25.5086	25.7947	25.5169	25.5068	25.7333	25.3254	25.6885	25.526
Q5F485;F1NJ40	Q86XP3	DDX42	23.7926	23.9651	23.794	23.4815	24.0154	23.6946	23.6613	23.8061	23.73	23.4013	23.9669	23.7367	24.0625	23.8596	23.492	23.8345	23.764	24.1076	23.7538	23.7771	23.5294	24.0343	24.3128	24.1259	24.1308	24.0743	23.5306	23.8031	23.9368	23.8305	23.2797
E1C319	Q86Y82	STX12	24.2823	24.7818	24.9043	24.8932	24.6239	25.2665	24.8135	25.1071	25.0261	25.2129	24.8463	25.1509	24.3175	25.0944	24.72	24.8139	25.4328	24.3858	24.7741	24.9201	25.555	24.2254	25.2451	24.7692	24.4218	25.5595	24.7956	24.0888	24.8828	24.6868	24.8774
F1NBG3	Q86YM7	HOMER1	23.5854	23.1168	23.1992	23.3362	23.2099	23.5228	23.2801	23.9657	23.4079	22.8596	22.5348	23.3418	22.3504	23.3214	23.5597	23.9893	23.6587	22.6036	23.8792	23.7783	23.5271	22.6463	23.6428	22.6153	23.243	23.6385	23.5304	22.9238	23.5611	23.5822	23.6142
Q5ZM86;E1BYG9	Q8IVM0	CCDC50	24.7145	24.6557	24.2929	24.3926	24.9932	24.369	24.451	24.5159	24.2853	24.0672	24.8804	24.3922	25.592	23.4786	24.4284	24.2988	24.4214	25.1326	24.6627	24.8508	24.4416	25.0726	24.8259	24.9283	24.68	25.1543	24.6159	25.3107	24.7125	24.4712	24.7512
F1P2P4	Q8IW45	NAXD	25.4941	25.573	25.3634	25.5386	25.494	24.8976	25.4071	25.2353	25.4616	25.0913	25.5298	25.4688	25.4673	25.3913	25.3991	25.229	25.4896	25.5391	25.4628	25.2144	25.3859	25.9233	25.4684	25.3432	25.7623	25.6549	25.4678	25.4334	25.4786	25.4268	25.582
F1NDZ9	Q8IWX8	CHERP	23.2599	23.3648	23.1551	24.0045	23.3319	24.0106	23.7834	24.2908	23.3834	23.7743	23.3555	23.4279	24.0325	23.1936	24.1031	23.6838	23.3705	23.2113	23.7626	24.1018	24.0318	23.2036	23.5027	23.1761	23.2869	23.1826	23.5766	23.269	23.328	23.0346	23.4319
E1BXI4	Q8IWZ6	BBS7	23.4498	23.2828	23.0824	23.4715	23.627	23.5642	23.6563	23.4227	23.5094	23.4997	23.4789	23.442	23.6391	23.4766	23.4838	24.0861	23.4339	23.4333	23.5135	23.8108	23.5597	23.2659	23.3622	23.471	23.5926	23.551	24.1563	23.5457	23.5788	23.4635	23.3257
F1P4X5	Q8IX12	CCAR1	25.8762	25.8277	25.4785	25.6501	26.0736	25.6633	25.8673	25.2656	25.5516	25.4819	26.3161	25.6355	25.8797	25.7304	26.1785	25.7348	25.706	25.6533	25.8243	25.6149	25.8686	25.9156	25.8126	25.4942	25.7531	25.5146	25.5636	26.1033	26.0627	26.0256	25.8679
H9L3L2	Q8IXZ9	COPA	24.9216	24.8003	24.8876	25.4926	25.0659	25.6538	25.1949	25.1901	25.2451	25.6702	24.9495	24.9395	24.78	25.2125	24.839	25.1754	25.57	25.4698	25.172	24.8892	24.736	25.172	24.4538	24.908	24.8615	25.2294	25.0071	25.1175	24.9201	24.7882	25.3857
Q5ZKC5	Q8IY57	YAF2	22.9655	22.6495	22.7614	22.7854	22.6688	22.2639	22.5118	22.6076	22.2455	22.4779	22.8443	22.5125	22.6204	22.7484	22.5674	22.5732	22.6713	22.5182	22.6935	22.4045	22.7721	22.9949	22.8714	22.9287	22.8624	23.0264	22.646	22.6225	22.5316	23.0223	22.7933
E1BX68	Q8IYB5	SMAP1	24.3303	24.0818	24.5166	24.5956	24.5601	24.0504	24.4268	24.4426	24.6931	24.1999	24.4877	24.3747	24.1979	24.0092	24.1917	24.6037	24.4328	24.9189	24.4609	24.7285	24.5239	24.259	24.5639	24.2857	24.5525	24.6669	24.4083	24.8079	23.9972	24.2911	24.0472
F1P3U4	Q8IYS1	PM20D2	26.7827	26.6187	25.5331	25.6893	26.0246	25.2018	25.995	25.4281	25.5537	25.2725	25.7836	25.5846	26.5632	26.0732	25.7296	25.7028	25.3776	25.6823	25.5611	25.9662	25.3444	26.1489	25.9684	25.6634	26.2765	25.4893	26.3433	26.1366	26.2823	25.8338	26.5263
F1NVD4	Q8N142	ADSSL1	29.1664	29.0014	29.151	28.922	29.0703	28.994	28.76	28.5555	28.8746	28.8544	29.0119	28.778	29.3636	29.3061	28.9628	28.9314	29.1716	29.323	29.2365	28.6381	28.5615	29.3695	28.8679	29.3758	29.3792	29.0013	29.2014	29.6502	29.3748	29.3461	29.3995
F1NR62	Q8N3J6	CADM2	25.7832	26.2546	25.9471	26.3096	25.251	26.7307	25.8777	26.2702	26.283	26.6089	26.6953	26.378	26.3192	26.4707	26.2682	25.8197	25.9609	25.8111	26.1497	25.6563	26.12	26.8754	25.4532	26.2332	26.3178	25.9774	25.5213	26.6012	25.9952	26.4616	26.4945
E1C3F8	Q8N3R9	MPP5	25.6497	25.7325	25.3603	25.4345	25.3162	25.4787	25.1752	25.4786	25.3796	25.3964	25.6578	25.1303	25.3474	25.6399	25.6803	25.388	25.4874	25.5667	25.5542	25.8306	25.7651	25.9431	25.5476	25.5536	25.2719	25.6939	25.7255	25.0313	25.9928	25.4945	25.6122
F1NVN5;Q9W6V2	Q8N440	NEGR1	25.5187	26.0649	25.9002	26.368	25.5305	26.8531	25.9885	26.0884	26.3635	27.0831	26.5386	26.5558	26.0111	26.598	26.218	25.6925	25.7018	25.8477	26.1059	25.7459	26.6087	26.7299	25.9272	26.6171	26.6895	26.3213	25.4167	26.3975	26.1216	26.4164	26.5131
F1NYT7	Q8N4N5	PCYOX1	22.4675	22.6518	22.6011	22.5776	21.983	23.8291	22.5091	22.3925	21.9133	22.7166	22.9481	22.6784	22.7897	22.9317	22.5906	22.1728	22.2142	22.6152	22.1968	22.4303	22.3463	23.1732	22.6408	22.685	22.9262	22.6401	22.4234	22.8906	22.6652	22.8401	23.0953
F1P081	Q8N573	OXR1	26.4144	26.3752	26.703	26.4652	26.3501	26.5805	26.6707	26.7332	26.5469	26.635	26.5428	26.6407	26.8001	26.3159	27.0599	26.7071	26.5016	26.7263	26.6446	27.008	26.8528	26.5817	26.9716	26.7566	26.7931	26.7286	26.4011	26.5568	26.4289	26.8464	26.3111
E1C8Q5;Q9I8D0	Q8N5G7	ATP6V0A1	28.0941	27.9408	28.1573	28.3121	28.0028	28.7577	28.3269	28.3112	28.5092	28.5976	28.6367	28.3903	28.1263	28.3853	28.156	28.4948	28.2439	28.23	28.1634	28.5183	28.4595	28.7037	28.2479	28.5794	28.4516	28.2637	28.161	28.6299	28.1579	28.3782	28.3236
F1NFU9	Q8N6N7	ACBD7	30.1475	29.6577	30.0559	30.3004	29.7729	30.6371	30.6609	30.9295	30.5604	31.1537	29.4373	29.8904	29.9001	29.7481	30.3507	30.8229	30.8187	29.8674	30.5946	31.0482	31.3637	30.0002	30.2225	30.087	30.273	30.0716	30.4997	29.1492	29.9182	29.7462	29.4149
F1N8K3	Q8N6T3	ARFGAP1	22.6836	22.603	22.7233	22.7579	22.8501	22.5573	22.9034	23.1656	23.3978	22.8349	22.8042	22.909	22.8013	22.7765	22.5956	23.0751	23.251	23.3027	22.8533	23.2782	23.1242	22.7484	22.8286	22.9182	22.7692	22.8196	22.8683	22.7517	22.5853	22.7308	22.8578
E1BQX2	Q8N9R8	SCAI	23.9255	23.9896	23.8531	23.9016	23.7387	23.9007	23.7059	23.0835	23.722	23.7565	24.3417	23.7904	24.2083	24.185	23.8087	23.8309	23.3581	24.0375	23.6871	23.5766	23.353	24.7666	23.8853	24.0454	24.3678	24.0388	24.168	24.7177	24.1948	24.0205	24.3947
F1P4H4	Q8NBS9	TXNDC5	23.1942	22.9771	23.2197	23.2555	23.4823	23.8038	23.3133	23.6235	23.3807	23.3851	23.2266	23.2452	23.4436	23.2873	23.6982	23.3821	23.7678	23.8117	23.5736	23.5717	23.114	23.1561	23.13	23.5178	23.5255	23.5561	23.0825	23.1977	23.2014	23.295	23.271
Q5ZMK3;R4GHA5	Q8NBX0	SCCPDH	25.4501	25.8389	25.2017	25.9293	25.34	25.6456	25.8858	25.4332	25.2296	25.9754	26.164	25.7753	25.4338	26.1825	25.7113	25.0824	25.3112	25.5813	25.3316	25.237	25.4177	26.2342	25.6205	25.7363	25.8062	25.594	25.4883	26.2208	25.3685	25.3733	26.0337
E1BTL5	Q8NC96	NECAP1	26.4968	26.4658	26.3263	26.1115	26.2014	25.9488	26.151	26.1986	25.8406	26.0913	26.5761	26.625	26.552	26.2045	26.4228	26.1983	25.9656	26.2262	26.1217	26.1857	26.1939	26.9122	26.5863	26.4786	26.3826	26.2818	26.3714	26.4562	26.7056	26.2633	26.4752
F1NEM2	Q8ND56	LSM14A	24.5753	24.7682	24.5502	24.3488	24.8015	24.3028	24.5255	24.4747	24.3113	24.4577	24.369	24.512	24.3786	24.4056	24.2883	24.4919	24.7072	25.0868	24.6437	24.3718	24.6537	24.7933	24.3133	24.3919	24.1267	24.5378	24.645	24.8143	24.5674	24.629	24.2834
F1NSZ4	Q8NDH3	NPEPL1	25.5794	25.7816	26.0852	26.0608	25.9281	26.2375	25.9918	26.5031	26.1805	26.4991	26.2411	26.0121	25.9597	25.8231	26.3761	26.2473	26.073	26.312	25.9622	26.4064	26.4144	26.2106	25.7536	25.8378	26.1421	26.0568	26.0716	26.1313	25.8529	26.0324	26.0467
E1BRI2;R4GLW2	Q8NEU8	APPL2	23.749	23.785	24.3583	24.361	24.283	23.9339	24.2886	24.0319	24.016	23.8944	24.2293	23.9533	24.1085	23.5753	23.837	24.128	23.9065	24.277	24.2803	24.3691	23.9061	24.045	24.4177	23.9529	24.1897	24.0376	23.5669	23.8495	23.7643	23.6626	23.8429
E1C370	Q8NFH3	NUP43	23.7493	23.8511	24.1909	23.5685	24.0909	23.8543	23.91	23.636	23.9849	24.0771	24.3288	24.2294	23.8477	23.8765	24.0575	24.1987	24.3189	23.8229	23.9615	24.1018	23.922	23.4798	24.4392	24.0858	24.0335	24.3631	23.8237	23.7408	24.2216	23.9565	23.9249
E1BYD2	Q8NFH4	NUP37	23.0107	23.1384	23.6501	23.3876	23.3546	22.9728	22.9486	23.3465	23.0597	22.8101	23.2805	23.1707	23.3443	22.812	23.0136	23.4367	23.023	23.6516	23.4173	23.3159	23.3017	22.838	23.4665	23.2379	23.5686	23.4292	23.1578	23.2996	23.0465	23.2644	23.0969
E1C8U1	Q8NFH5	NUP35	22.3989	22.5919	22.5489	22.3515	22.8613	22.4781	22.5937	22.8681	22.5831	22.5647	22.3972	22.6042	22.6883	22.6294	22.4484	23.1565	22.5364	22.4536	22.654	23.0232	22.7631	22.2505	22.9691	22.7598	22.814	23.0195	22.7313	21.9855	22.4275	22.7628	22.6318
F1NJW5	Q8NFW9	MYRIP	23.721	23.8957	23.6854	23.1735	23.8843	23.7338	22.9944	23.3963	23.5493	23.2486	22.9762	23.173	23.323	23.3349	22.8387	23.6319	23.4724	22.9785	23.7618	23.1721	22.7194	23.2485	23.6485	23.5282	24.1758	22.7763	23.9238	24.503	23.2893	23.0216	23.2035
E1BZJ3	Q8TAT6	NPLOC4	24.3086	24.221	24.1596	24.2521	24.3643	24.4004	23.9373	24.6839	24.0476	24.3628	23.0077	24.4653	23.5784	24.0151	23.8975	24.456	24.8037	23.9424	24.6258	24.3632	24.5139	23.6561	24.2014	23.7243	23.6328	24.402	24.296	22.3491	23.8277	23.9541	23.9422
E1BT61	Q8TBC4	UBA3	26.3805	26.2745	26.2266	25.8451	26.0971	26.065	26.0512	26.0537	25.9498	25.961	26.3934	26.4415	26.7386	26.3578	26.3129	26.2231	25.9945	26.1613	25.9732	26.392	25.8342	26.269	26.2635	26.2152	26.0941	25.9034	26.2085	26.5186	26.3126	26.3414	26.416
Q90661	Q8TBG9	SYNPR	24.6665	24.1483	23.5102	26.0104	24.0687	27.9403	25.8339	26.6868	23.9685	27.9561	24.7644	24.8174	26.302	24.5493	26.9231	24.1819	24.3107	23.6244	24.2403	26.0682	27.2985	24.2938	24.6016	25.0127	23.8931	24.0491	24.6796	24.084	24.7079	23.9897	24.5458
E1BQY4	Q8TDJ6	DMXL2	23.7273	24.5519	24.176	24.2786	23.9876	24.1846	23.6928	23.8964	24.053	24.1	24.093	23.3945	24.0125	24.178	23.3368	24.2973	24.413	24.4142	24.4707	23.8679	24.4123	24.1562	23.4977	23.0978	23.0357	24.1584	24.2079	24.6071	24.3107	24.1418	24.3441
E1C878	Q8TDQ7	GNPDA2	25.4321	24.5702	25.1765	24.5754	25.2886	24.925	24.5048	24.8553	24.7525	24.7865	25.6186	25.1417	25.4577	25.051	25.1627	24.5515	25.1208	25.0452	24.6487	24.5778	24.5243	25.4151	25.1953	25.3198	25.2027	24.6292	24.6938	25.0015	24.7667	25.1432	25.3073
R4GKB3;F1P0K9	Q8TE16	RGS6	24.734	24.3275	25.1381	24.7119	24.6697	24.8933	24.1806	24.757	24.935	24.3185	25.3819	24.735	25.0509	24.9861	24.9609	24.6085	24.2033	24.5857	24.4367	24.492	24.7255	24.4705	24.775	24.984	24.9001	24.6071	24.7212	24.8702	25.3718	24.728	25.3419
E1BRV8	Q8TEA8	DTD1	24.0135	23.8573	23.7894	23.8047	23.7883	23.7695	24.1887	22.972	23.9022	23.55	24.0311	23.8838	24.1138	24.1417	23.9031	23.8883	23.9728	23.4118	24.0261	23.671	23.8255	23.8888	23.9121	24.0445	23.6467	23.665	23.789	23.8876	23.8898	24.1672	23.9841
E1C4P5	Q8WTQ7	GRK7	25.1215	25.4345	25.3508	25.2398	24.9685	26.0113	25.0566	25.4394	25.1824	25.685	24.7317	25.2635	24.3294	25.2488	24.8194	25.5673	25.14	25.0581	25.8051	25.0533	25.2883	24.6641	25.142	24.8716	25.2896	25.0982	25.3395	24.5844	25.681	25.1738	25.5266
F1P558	Q8WTS6	SETD7	26.2315	26.3558	26.1787	25.9554	26.0577	25.4414	25.7144	25.6651	25.6053	25.4489	26.0294	26.0789	26.4673	26.1316	26.1879	25.902	25.6606	26.1614	26.0073	25.9891	25.8455	26.3365	25.9411	25.9503	25.8259	25.9293	26.3182	26.3521	26.1544	26.2649	26.2078
Q5ZLA9;F1NZP4	Q8WUH6	TMEM263	23.9731	23.4012	23.1096	23.4196	23.7631	22.7435	22.9006	22.951	23.4917	23.0825	23.4826	23.4226	22.7688	22.8673	23.6815	24.083	23.2853	23.4267	23.4024	23.5707	23.2735	22.9095	23.4235	23.8013	23.5783	23.4371	22.6739	22.8789	22.8133	24.3704	23.6839
E1BV70	Q8WVC0	LEO1	22.504	22.6383	22.6488	22.6414	22.6854	22.2722	22.7511	22.8802	22.3283	22.8842	22.9375	22.5259	22.7683	22.7472	22.7172	22.642	22.8188	22.1602	22.6728	23.0047	22.7478	22.8762	22.7146	22.717	22.7453	22.9887	22.7804	23.0844	22.9878	22.8931	22.7587
F1P0T4	Q8WVV9	HNRNPLL	22.961	22.5563	22.4967	22.8503	22.8361	22.2444	22.0386	22.3778	22.3237	22.0595	22.6106	22.5657	22.1462	22.6283	22.6877	22.21	22.5387	22.5836	22.4048	22.1411	21.8536	23.2087	22.3623	22.6707	22.7215	22.7675	22.4858	22.9996	22.5853	22.1722	22.6911
F1NMQ3	Q8WW12	PCNP	20.7211	21.0457	20.5032	22.4035	20.7374	22.0519	22.7813	22.3455	20.7968	23.4065	20.8835	21.1991	23.9797	20.7254	21.9671	21.8304	22.0358	20.6419	20.8441	22.522	23.7291	21.0931	20.9893	20.9478	21.0382	21.2391	21.1903	20.6916	21.1373	21.0638	20.5999
F1NLH8	Q8WW22	DNAJA4	26.1871	26.4097	26.3095	26.2847	26.4209	26.0801	26.3733	26.2037	26.3804	26.2794	26.1408	26.3156	26.0735	26.0236	26.3898	26.3116	26.3436	26.4	26.181	26.5174	26.0902	26.5204	26.45	26.4545	26.267	26.5879	26.1738	26.4056	26.2792	26.5928	25.984
F1NA16	Q8WXA9	SREK1	25.4586	25.5251	25.4247	24.7783	25.4898	24.4952	25.0625	24.7177	25.0069	24.5811	25.2159	25.029	25.4405	25.2663	24.9887	25.173	25.1783	25.2096	25.2701	25.1027	24.8182	25.48	25.1249	25.4247	25.4765	25.4229	25.3734	25.5337	25.3822	25.5421	25.4084
E1BSQ1	Q8WXD2	SCG3	25.5119	26.0501	25.2273	25.2039	25.2499	24.8808	25.2051	24.7394	24.9303	25.0434	24.8311	25.256	26.2858	25.4323	25.2892	25.1783	25.1916	25.2476	25.2034	25.1062	25.2829	24.9941	25.3597	25.3761	25.3409	25.2943	25.5565	25.258	25.2888	24.7871	25.1366
F1N9H2	Q8WXD9	CASKIN1	24.8085	25.1653	25.2444	25.1817	25.2552	25.2141	24.8482	25.3178	25.0019	25.0112	25.3117	25.5188	24.4491	25.2232	25.3206	25.2805	25.4222	25.0655	25.1254	25.174	25.8675	25.2163	25.3689	25.1899	25.4155	25.0917	25.15	25.2907	25.4101	25.3065	24.9042
Q5ZK88	Q8WXF1	PSPC1	27.5993	27.7401	27.8203	27.4703	27.6957	27.5666	27.6754	27.9221	27.7298	27.6669	27.3914	27.7808	27.2335	27.5625	27.8709	27.828	27.9465	27.5694	27.6958	27.9817	27.8442	27.0804	27.8276	27.482	27.5897	27.8883	27.629	27.2151	27.7085	27.7326	27.5186
E1C5F9	Q8WXG6	MADD	22.9759	22.9892	22.8385	22.8548	22.9343	23.5005	22.8717	22.9965	23.3979	23.0152	22.8522	23.0342	22.613	23.365	23.0298	23.0115	23.0123	22.3071	22.8916	22.905	23.0633	22.8581	22.9788	22.442	23.2452	22.9678	22.8749	23.2792	22.9888	23.3053	23.6864
F1N8D4	Q8WXT2	FLNB	27.0254	27.4066	27.4857	27.7576	27.3996	27.3262	27.5836	27.274	27.549	27.3583	27.3001	27.3827	27.2801	27.4541	27.3504	27.2085	27.2227	27.486	27.4786	27.2176	27.2691	27.7002	27.2211	27.2169	27.4473	27.5572	27.4529	27.6939	27.351	27.516	27.5089
F1NZC9	Q8WY54	PPM1E	22.72	23.4095	23.5886	23.7794	22.9432	24.1914	23.6509	24.5212	24.0831	25.1211	23.3896	23.3766	23.7087	23.4587	24.2048	24.3741	24.1519	23.3262	24.0895	24.652	24.6034	23.7985	23.1322	22.9641	22.7029	23.2222	23.7896	22.5204	23.1485	22.4957	22.9311
Q5ZKW2	Q8WZA0	LZIC	24.2742	24.202	23.5865	23.7934	24.0925	23.3902	23.7429	23.4315	23.7662	23.2657	23.8233	23.6643	23.7338	23.9616	23.6078	23.7431	24.0431	23.8239	23.771	23.4115	23.578	23.5448	23.7809	23.902	23.5466	24.0504	24.0025	23.9878	23.9254	23.7866	23.7876
Q5ZJL3	Q92530	PSMF1	26.8244	26.4825	26.5932	26.575	26.5853	26.2819	26.626	26.2895	26.4248	26.1114	26.543	26.7836	27.1697	26.3531	26.5531	26.4934	26.7113	26.8744	26.4326	26.5512	26.3833	26.7802	26.6071	26.7008	26.7228	26.5806	26.5031	26.6029	26.3922	26.9277	26.1584
H9KZL2	Q92542	NCSTN	23.8946	24.2002	24.1086	24.096	24.1273	24.3369	24.2323	24.1773	24.2402	24.1921	23.7711	24.091	24.045	24.18	24.0386	23.8252	23.9684	23.9664	24.1507	24.0223	24.1273	23.6443	24.0436	24.0809	23.741	24.1352	24.1083	23.1705	23.8621	23.9053	24.0505
E1BYD4	Q92597	NDRG1	27.0252	26.9655	27.1099	26.8229	27.1725	27.4365	26.9944	27.5327	27.0253	27.1747	26.4449	27.0428	26.9397	26.7477	27.5167	27.4928	26.9565	26.9216	27.2487	27.6207	27.5417	26.5306	27.1032	26.6558	26.6345	26.9691	27.0186	26.7393	27.3658	26.7953	26.7181
E1BT08	Q92598	HSPH1	27.0561	26.8403	26.7092	26.5448	26.6152	26.2483	26.5612	26.2912	26.7537	26.5534	26.5961	26.9219	27.0226	26.6122	27.0016	26.771	26.6258	26.5387	26.6528	26.6712	26.6106	26.8394	26.7582	26.768	26.4684	26.6067	26.8871	26.1249	26.949	26.6673	26.8425
F1NIL0	Q92599	2008-09-01	27.5613	27.5277	27.4446	27.1334	27.6508	27.0396	27.2819	27.3048	27.4381	27.0685	27.469	27.4076	27.6081	27.2877	27.2918	27.2375	27.2871	27.2133	27.2925	27.4642	27.2804	27.6936	27.5869	27.2406	27.5019	27.4974	27.231	27.723	27.3918	27.5136	27.3015
H9KZY8	Q92733	PRCC	22.9466	22.6807	22.8516	22.3835	23.0677	22.0925	22.2057	22.8055	22.7994	22.135	22.9027	22.2878	22.8074	22.3024	22.6736	22.1977	21.997	23.0617	22.2755	22.9627	23.7203	23.2982	23.1147	22.8326	23.1986	22.7416	22.6141	22.6278	22.7655	23.153	22.8422
E1C0T1	Q92734	TFG	25.7706	25.8851	25.6967	25.5082	25.5264	25.7028	25.8567	25.988	25.5647	25.5378	25.6325	25.8243	25.8949	25.6435	25.7949	25.7426	25.4291	25.6425	25.5475	25.7465	25.4868	25.5168	25.8725	25.7174	25.7441	25.7497	25.6723	25.172	25.7654	25.5987	25.5006
Q5ZJI7	Q92747	ARPC1A	26.4175	26.2452	26.5843	26.6765	26.4374	27.2435	26.8144	26.9236	26.8576	27.1884	26.3737	26.3474	26.7447	26.3324	27.0377	26.9799	26.4084	26.6437	26.6929	27.0585	27.2919	26.6582	26.1774	26.2537	26.0601	26.0701	26.6554	26.726	26.3826	26.3085	26.5996
Q00546	Q92752	TNR	28.3645	28.1987	28.4313	28.2904	28.3247	28.1334	27.8382	28.1528	28.1734	28.1027	28.4871	28.2916	28.3824	28.2896	28.3625	28.2865	27.9833	28.3638	28.2861	28.123	28.1064	28.3257	28.2715	28.3975	28.2583	28.3925	28.3709	28.4907	28.5571	28.357	28.2716
F1NL22	Q92783	STAM	24.3557	24.3065	24.1062	24.0292	24.0156	24.1968	24.1652	24.4382	24.5833	24.628	23.7393	24.5849	23.2886	24.2931	24.7356	24.6399	24.7126	23.6227	24.4519	24.2321	24.3728	23.5172	24.2071	23.3739	23.5691	23.8278	24.3856	23.2488	24.3961	23.7783	24.2351
F1NB97	Q92796	DLG3	25.961	25.9522	25.7777	25.909	25.6742	26.1934	25.6606	26.0476	25.7899	26.304	25.8051	26.036	26.0457	25.8838	26.0983	26.1797	26.1959	25.6765	26.0478	26.104	26.6358	26.0111	25.7274	25.808	25.7969	25.8309	26.152	25.8448	25.9914	25.6435	25.7968
E1BT66;R4GHL5	Q92804	TAF15	23.7088	23.4495	23.6266	23.6674	23.797	24.0091	23.5437	24.1122	23.7847	23.9002	23.2927	23.0677	23.2406	23.2175	23.852	24.1718	23.5168	23.7199	23.9282	24.0313	24.13	23.2741	23.6335	23.5411	23.2131	23.2983	24.0609	23.1567	23.5712	23.6953	23.257
F1P5C5;P35331	Q92823	NRCAM	27.8196	27.9935	27.5778	27.7917	27.7735	27.7391	27.7119	27.9859	27.7314	27.8149	28.1025	27.8431	28.0252	27.8644	28.0176	27.8304	27.5367	27.7415	27.8181	27.8436	27.8443	27.8253	27.7915	27.8675	27.9163	27.9309	28.0092	27.8643	28.016	27.8729	27.7626
F1NUG6	Q92834	RPGR	25.0497	25.2181	25.3997	25.1752	25.0831	25.9997	25.6471	25.2207	25.9787	25.7766	24.9651	25.7538	26.0791	24.8562	25.0798	25.8227	25.9532	25.4951	25.3587	25.821	25.9437	25.0391	25.7109	25.2073	25.2214	25.5541	25.0842	25.0022	25.1427	25.5698	25.1769
E1C2R8	Q92841	DDX17	28.6172	28.5268	28.7919	28.7351	28.6634	28.9096	28.8285	29.1045	28.8484	29.0565	28.6506	28.702	28.544	28.5358	28.8374	29.0162	28.732	28.817	28.828	29.1467	29.0821	28.5135	28.8414	28.7227	28.8264	28.9834	28.6667	28.2224	28.6735	28.6823	28.4254
F1NVD8	Q92890	UFD1L	24.3212	25.0289	24.6295	24.4863	24.6621	24.2379	24.3897	24.7806	24.0966	24.4165	24.0366	24.407	23.8416	24.7345	24.2791	24.4919	24.8079	24.2161	24.6537	24.7194	24.6428	24.2382	24.122	24.0054	23.7249	24.7784	24.412	24.2788	24.4576	23.9968	24.0285
Q5ZLC3	Q92905	COPS5	24.8563	24.3	24.6539	24.6519	24.8475	25.1481	24.6097	25.2516	24.802	24.8632	24.7526	24.8498	24.8058	24.6541	24.9751	24.827	25.1878	24.8468	24.6991	25.0734	25.151	24.3481	24.663	24.3424	24.5752	24.8398	25.0053	23.8353	24.7631	24.1638	24.5658
F1P1A8	Q92922	SMARCC1	25.6048	25.7827	25.328	25.0886	25.5782	25.3427	25.1951	25.484	25.2509	25.3395	25.1584	25.7584	24.5977	25.5257	25.4145	25.5441	25.443	25.0195	25.5133	25.5284	25.6795	24.4348	25.4086	24.9211	24.8684	25.3731	25.3856	24.5199	25.634	25.3054	25.2858
Q8UVD9	Q92945	KHSRP	27.8745	27.8474	28.0165	27.9846	27.9653	28.1837	28.1654	28.2763	28.0963	28.7257	27.7584	28.0879	28.4119	27.7087	28.1048	28.265	28.0742	28.0844	28.0694	28.344	28.5035	27.6461	27.8829	27.7201	27.932	28.0987	28.0092	27.5731	27.9653	27.9025	27.7223
F1NSW3	Q92973	TNPO1	24.482	24.4784	24.5977	24.2648	24.6868	24.0515	24.2518	24.2546	24.5733	24.2622	24.3382	24.3969	24.5695	24.5058	24.4834	24.2549	24.5007	24.4871	24.3539	24.2979	24.3475	24.955	24.328	24.3534	24.5764	24.3394	24.2736	24.6642	24.2102	24.7166	24.5242
Q5F464	Q93052	LPP	22.6331	22.388	22.6574	21.9568	22.1744	22.0325	21.9982	22.3253	22.218	21.66	21.6627	22.254	22.191	21.926	21.9793	22.5183	21.9832	21.7656	22.3394	22.4545	22.1105	21.5797	22.0716	21.9919	21.8793	22.1485	22.0373	22.5837	21.8487	22.2427	21.8279
Q5ZHM2	Q95HA6	IK	24.1775	24.4274	24.0349	23.9894	24.0424	23.634	23.8868	24.1005	24.1003	23.7404	24.0221	24.059	24.0405	23.969	23.7527	24.1031	24.2248	24.071	23.9727	24.0819	23.9145	23.8173	23.735	24.0405	23.8709	24.2903	24.2575	23.7658	24.0943	24.027	23.9432
R4GG02	Q969F4	FN3KRP	24.4267	24.3441	24.3287	24.3344	24.6246	24.5919	24.7088	24.2745	24.4237	24.1337	24.4565	24.5877	25.1968	24.4444	24.947	24.3659	24.6462	24.2395	24.1937	24.3247	24.2448	24.5363	24.5134	24.4582	24.2205	24.5606	24.2329	24.5082	24.2745	23.678	24.4631
F1NCC9	Q969G3	SMARCE1	22.7265	23.3689	22.793	23.0409	23.0772	23.4717	23.7532	23.8477	23.6456	23.8991	22.2416	23.3583	23.8532	22.8874	23.4427	23.691	23.9313	22.5139	23.6236	23.7316	23.8652	22.3242	23.4423	22.0676	22.7151	23.5812	23.2379	22.2131	23.2576	22.6137	22.5938
E1BQY2	Q969T4	UBE2E3	24.3617	24.1107	23.5704	23.6316	24.0693	23.3292	23.543	22.7056	23.4016	22.9279	24.3268	23.8528	24.5946	24.0756	24.1645	23.094	23.6162	23.51	23.6659	22.9854	23.169	23.9571	23.7339	24.1873	23.8845	23.5659	23.7735	24.4427	23.7875	24.0319	24.1038
P50594	Q96A72	MAGOHB	25.3173	25.3567	25.8354	25.6305	25.8151	25.4865	25.5884	25.1345	25.6079	25.308	25.4974	25.0758	25.7061	25.187	25.3068	25.392	25.5099	25.9298	25.5504	25.3465	25.4871	25.9895	25.2194	25.4483	25.4043	25.405	25.6221	25.7825	25.3725	25.3539	25.1916
E1BX03	Q96AE4	FUBP1	26.3337	26.0336	25.8541	26.1132	26.2878	26.5508	26.8573	26.479	26.1798	26.8111	25.9257	25.872	25.9942	25.894	26.122	26.2127	26.2874	26.1635	25.8953	26.5601	26.6545	25.8746	26.0093	26.1131	25.9822	26.1453	26.0507	26.182	25.979	26.0395	25.8861
F1NT24	Q96AT9	RPE	23.8372	23.6261	23.3257	23.2848	23.6586	23.1259	23.7673	23.2197	23.258	23.0902	23.7593	23.3281	23.7256	23.2665	23.4696	23.4501	23.3204	23.7194	23.1893	23.343	23.052	23.9441	23.62	23.7079	23.431	23.575	23.7268	23.8909	23.7202	23.3831	24.0123
F1NM13;Q5ZMD2	Q96BL3	ANKMY2	23.8052	24.1006	24.1831	24.3764	24.3172	23.2922	23.1395	24.0617	24.2346	23.8074	24.0951	24.3671	24.0278	23.4335	24.1613	23.9463	23.8388	24.3507	24.2329	24.1097	23.9626	24.029	24.1855	23.7884	23.6712	24.1298	24.0847	25.0567	24.3885	24.4942	23.7514
F1NSI8;Q5ZKQ8;F1P0Z7	Q96BM9	ARL8A	24.7587	25.058	24.8656	25.376	24.7604	24.8927	24.7158	24.6467	24.9336	25.7762	25.6343	25.3469	26.4796	25.6905	25.0593	24.3377	24.9513	24.7719	25.4554	24.6728	24.7275	25.2277	25.1278	25.2256	24.2351	24.9473	25.5807	24.3713	25.489	24.9058	25.5751
F1NVM3	Q96C86	DCPS	25.8383	25.8401	25.7899	25.5677	26.1151	25.9655	25.8143	25.8353	25.9277	25.7412	26.1517	25.7429	26.0642	25.929	25.7788	25.7296	25.7665	25.7997	25.6807	25.7149	25.5015	26.1299	25.8445	26.2178	25.9172	25.6697	25.6532	26.1112	25.8985	25.8973	25.9347
Q5ZMP6	Q96CW1	AP2M1	25.9762	25.9346	26.426	26.7289	26.0064	26.7879	26.2856	26.1731	26.3864	27.1039	26.1658	25.9927	26.2007	26.2634	26.2563	26.2861	25.9366	26.4564	26.4219	26.0809	25.9973	26.5784	25.8078	26.3389	26.4363	26.3824	26.0792	26.8522	25.9492	26.1819	26.7094
E1C165	Q96CX2	KCTD12	25.0117	25.0322	24.7089	24.5502	24.5604	24.4745	24.5354	24.8555	24.6237	24.2326	24.9003	24.7921	24.624	24.5841	24.8852	24.775	24.8601	24.6804	24.6268	24.6269	24.4513	25.0568	24.7549	24.4266	24.1467	24.7881	24.8183	24.0352	25.0105	24.8058	24.8818
F1NUK8	Q96DI7	SNRNP40	26.1464	26.2083	25.9268	25.8603	26.1837	26.5938	26.1251	26.6874	26.0989	26.296	25.7996	26.1854	25.811	25.987	26.2792	26.1631	26.1043	26.0564	26.1321	26.6244	26.569	25.7215	26.1022	25.7301	25.3343	26.333	25.6683	25.5425	26.0787	25.651	25.6078
E1C105	Q96E17	RAB3C	25.7886	25.8472	25.6419	26.1359	25.2471	26.6465	26.1417	26.02	26.3313	26.8356	25.8876	26.3284	25.8622	26.2614	26.3829	25.7781	26.2361	25.4273	26.1786	26.0217	26.1064	25.9368	26.0763	25.989	25.6524	25.8787	25.8612	25.2505	25.7736	25.8058	26.2114
F1NTG9	Q96EP5	DAZAP1	25.6894	26.2801	26.3421	26.1235	26.1247	26.296	26.1703	26.5785	26.313	26.1501	26.0932	26.6086	25.9502	25.8789	26.5064	26.5931	26.2376	26.301	26.2032	26.5023	26.3345	25.6236	26.1171	26.3702	26.1401	26.7887	25.8377	25.6827	26.097	26.3626	25.9017
F1NA82	Q96EQ0	SGTB	24.0641	23.6056	23.5349	23.2779	23.4081	23.3196	23.8447	23.7281	23.537	23.4097	22.9422	23.4869	23.372	23.5109	23.67	23.8171	23.9135	23.61	23.279	23.8597	23.8488	23.6443	23.8928	23.4184	23.4014	22.8896	23.4795	23.0671	23.7604	23.4063	23.3344
F1NE09;E1BW56	Q96F07	CYFIP2	25.1163	25.3482	24.8893	25.4909	24.9963	24.9327	24.8033	24.5548	24.8795	24.92	25.2902	24.7455	25.0238	25.3076	24.6812	24.6189	24.8888	25.4092	25.0335	24.4607	24.7989	25.7773	24.4996	25.4716	25.6185	25.3975	25.0027	25.7192	25.0031	25.3858	25.6198
E1BU35	Q96F85	CNRIP1	27.3005	28.1443	28.0068	27.7109	27.9268	28.2537	27.7985	28.3578	27.9063	28.1001	27.3224	27.839	26.6034	27.4295	27.6299	28.3132	28.088	27.6734	28.0942	28.2999	28.4059	26.2247	27.8948	27.5055	27.1994	28.0392	27.5893	26.789	27.5841	27.6044	27.3815
E1BZ93	Q96FC7	PHYHIPL	25.9574	25.8987	26.0646	26.5815	25.9896	27.0533	26.4544	26.6657	26.5456	27.004	26.3104	25.8019	25.8561	26.105	26.1392	26.5099	26.237	26.3562	26.3942	26.6743	27.0483	26.2025	25.9937	25.8509	26.4125	26.4207	26.1331	26.5826	25.6187	26.4154	26.2083
F1NRI4	Q96FJ2	DYNLL2	26.5249	26.3073	27.2759	27.0322	27.1506	27.2033	27.1154	27.4033	27.1936	27.174	26.2529	26.673	26.6503	26.475	26.5308	27.234	27.2399	27.2417	27.2997	27.3357	27.3633	26.6335	27.1893	26.7337	26.6773	26.8273	26.9469	27.2642	26.4731	26.6998	26.4642
F1NLD6	Q96GR2	ACSBG1	23.2733	23.4229	23.6837	23.573	23.2262	23.4512	23.3851	23.3846	23.4008	23.0369	23.1026	23.1925	23.7238	23.1156	23.2231	23.7327	22.8505	23.0111	23.5993	23.3474	22.9279	23.3994	22.9798	22.6591	23.2976	23.0376	23.7282	23.5241	23.1277	23.4281	23.529
H9KZY5	Q96GW7	BCAN	24.5241	24.2223	24.7541	24.3121	24.2074	24.4691	23.8943	24.4913	23.955	24.6112	23.5054	24.5123	23.7069	24.413	24.2954	24.5241	24.0634	24.294	24.2045	24.5305	24.7073	23.6947	24.2222	23.7798	23.2947	23.9763	24.7138	23.4474	24.473	23.9769	24.2113
Q5ZLP2;F1NNC9	Q96GX9	APIP	23.9731	24.159	22.9106	23.3765	24.0118	23.5943	24.1502	24.1131	24.0344	23.6661	23.6072	23.9312	23.4337	24.0237	23.6905	24.3527	24.0968	23.0449	24.4216	24.0912	23.9137	23.1505	24.0616	22.9222	23.1758	24.0266	23.7463	22.7819	24.0512	23.4399	23.5355
F1NSH8	Q96HN2	AHCYL2	27.4291	27.2743	27.4002	27.7559	27.4672	28.4214	27.824	28.2406	27.7165	28.4339	27.2206	27.5901	27.4075	27.5614	27.935	27.7466	27.8457	27.4374	27.5399	28.0335	28.9465	27.1722	27.3188	27.4042	27.3921	27.4426	27.7029	27.2084	27.4098	27.1805	27.585
E1BZJ9	Q96I15	SCLY	23.5828	24.1045	23.556	23.4538	23.8773	22.5628	23.6614	23.3053	23.4202	22.8311	23.7084	23.5773	23.8058	23.4439	23.0686	23.1491	23.0773	23.7322	23.3443	23.4754	23.539	23.854	23.6057	23.6555	23.5029	23.363	23.6077	23.5164	23.8692	23.6683	23.5638
R4GHX2	Q96IX3	PPIA	30.9778	30.9962	31.1429	31.1284	31.1405	31.6477	31.4793	31.7665	31.5592	31.7515	30.7902	31.3158	30.5723	30.9102	31.3514	31.5752	31.6186	31.1566	31.2534	31.7559	31.7063	30.3212	31.3551	30.9369	30.8668	31.5835	31.0289	29.6838	30.9674	31.025	30.6236
E1C4Q2;O73737	Q96JE9	MAP6	25.3259	25.5189	25.8823	25.444	25.3465	26.4408	25.4894	26.3057	25.9893	26.6487	25.0132	25.7518	24.9431	25.4003	26.0613	26.3229	26.0626	25.3486	26.1502	26.1753	26.8013	24.6098	25.5445	25.23	25.1698	25.8008	25.6175	24.7134	25.8638	25.4555	25.2534
E1BTL3	Q96NR8	RDH12	25.3296	26.1871	24.8586	26.9052	24.8601	26.8935	26.8897	26.3487	26.4925	27.1509	25.584	26.066	25.5687	26.1758	26.3613	25.7449	25.6017	25.545	26.1155	26.0424	26.5572	25.6455	25.0679	25.8214	25.5558	25.2713	25.8756	25.6639	25.3919	25.3693	26.8009
Q9I9H0	Q96P61	SNCG	27.9707	27.6161	28.2356	28.1714	27.871	27.942	27.6803	28.2896	28.0619	28.5897	27.9743	28.4182	27.7125	28.2257	28.0383	28.4347	28.4261	28.0653	28.2752	27.7186	28.4727	27.7049	28.4608	28.367	28.0279	28.6487	27.8928	27.5842	28.2448	28.4853	28.1249
H9L035	Q96PK6	RBM14	23.6055	23.8675	23.6768	23.1998	23.3705	23.3612	23.6124	23.6214	23.4158	23.3495	23.0057	23.5746	23.6231	23.6076	23.5793	23.6274	23.3153	23.4638	23.3597	23.8377	23.9188	23.1398	23.4717	23.7626	23.1369	24.2829	23.2964	23.0265	23.9604	23.551	23.6503
F1NBQ7	Q96PU5	NEDD4L	23.2802	23.153	23.6528	23.2501	23.0811	23.7398	23.0428	23.6659	23.9143	23.6234	23.1867	23.045	22.8415	23.5022	23.3494	23.9912	23.6609	23.9829	23.814	23.8999	23.558	22.5912	23.3192	23.1038	23.3604	23.6705	23.6589	22.1766	23.6202	23.4496	23.5753
Q9YH18;F1NWV0	Q96PU8	QKI	24.4065	24.2725	24.4703	24.4499	24.3273	24.0522	24.4286	24.3358	24.3169	23.882	24.1131	23.7663	24.0077	24.0926	23.9566	24.0284	24.1107	23.8143	23.9949	24.3421	24.329	23.2471	24.3985	24.214	24.1757	23.9687	24.1953	24.1703	24.1516	24.0455	24.0604
F1NVF0	Q96QK1	VPS35	26.4649	26.6311	26.7017	26.8999	26.4613	26.8549	26.5631	26.6529	26.8087	26.7871	26.6176	26.6701	25.5916	26.6565	26.4165	26.7105	26.9254	26.7134	26.8219	26.3776	26.83	26.5064	26.4823	26.3772	26.5996	26.5895	26.7363	26.0581	26.7234	26.7657	26.7285
F1P3C8	Q96S87	DYNC1I2	26.4011	25.9893	26.265	26.5152	26.4435	26.2367	26.3375	26.822	26.2968	27.0148	26.1159	26.3341	26.3773	25.6049	26.2977	26.6667	26.1476	26.4211	26.334	26.6385	26.2016	26.6331	26.6381	26.5404	26.3624	26.4836	26.6129	26.4936	26.5059	26.5298	25.8992
Q5ZIL4	Q96SI9	STRBP	23.9689	24.3178	24.3287	24.2279	24.1658	24.3378	24.8825	24.0963	23.9931	25.2116	23.9793	23.9517	24.2768	23.9854	24.4479	23.9881	23.9919	24.3691	24.0883	24.1755	24.3061	24.3217	24.1244	23.828	24.6237	23.9017	24.5208	24.0768	24.0812	24.2716	24.0202
E1BRQ9	Q96ST2	IWS1	22.2931	21.4004	21.7646	21.6337	21.677	21.7348	22.2451	22.6716	22.0105	22.0367	22.0813	21.6728	23.1003	21.7555	22.4086	21.8945	22.0637	21.8819	21.642	22.2537	22.3422	22.1762	21.805	21.8685	21.8471	21.8085	21.8829	22.0905	22.7525	21.7104	21.8785
F1NKZ2	Q96T17	MAP7D2	23.9943	23.614	23.8298	23.561	23.5347	23.0517	23.3488	23.526	23.5537	23.2635	23.9156	23.7479	24.1073	23.7975	22.9461	23.9339	23.5765	23.9799	23.7648	23.4149	23.4425	23.6368	24.001	24.017	23.8522	23.8894	23.637	24.1704	23.7693	24.2201	23.8686
F1NB62	Q99447	PCYT2	26.6808	26.6217	26.6146	26.4563	26.6553	26.2645	26.4356	26.2137	26.5863	26.294	26.5868	26.4492	26.519	26.6281	26.6454	26.5869	26.5353	26.707	26.6606	26.8632	26.4734	26.8867	26.7381	26.629	26.7862	26.5119	26.7876	26.7471	26.6738	26.89	26.5813
E1C6A9	Q99459	CDC5L	24.9457	24.8111	24.847	24.8814	24.75	24.7914	24.8309	25.2455	24.9371	24.9186	24.7749	24.6594	24.0559	24.607	24.6858	24.9074	25.0241	24.6855	24.7941	24.8043	24.6343	24.7731	24.5359	24.5582	24.6026	25.1065	25.0698	24.7086	24.9753	24.7164	24.8633
Q5F418	Q99460	PSMD1	27.6577	27.6063	27.7283	27.6712	27.7194	27.609	27.7184	27.6588	27.7077	27.4868	27.8033	27.7056	27.4649	27.6714	27.5684	27.6962	27.8287	27.7865	27.6979	27.6695	27.8306	27.8461	27.8309	27.703	27.7657	27.9232	27.6596	27.7969	27.5245	27.8066	27.6619
D5M8S2;Q8UW59	Q99497	PARK7	29.7444	29.4116	29.3492	29.4477	29.5472	29.2402	29.3604	29.356	29.422	29.2572	29.4971	29.2269	29.6519	29.3087	29.2398	29.4209	29.2088	29.6145	29.4982	29.6069	29.284	29.5571	29.7943	29.741	29.6548	29.6549	29.7527	29.8157	29.8191	29.7141	29.5385
F1NBS9	Q99536	VAT1	24.6669	24.5552	24.9486	24.82	24.7401	24.2604	24.6127	24.6336	24.0621	24.7572	24.3538	24.8689	24.4956	24.9023	24.7629	24.4842	24.6074	24.6275	24.6198	24.1386	24.5821	24.09	23.863	24.1245	24.3383	24.3951	24.5122	24.4469	24.5075	24.5363	24.6645
Q7T048	Q99606	AIP	24.7481	25.0395	25.0957	24.9214	25.1418	24.7305	24.7073	24.6396	25.1569	24.9116	24.559	24.9543	24.5421	24.6372	24.9188	25.2429	25.1406	25.2197	24.8873	25.0051	24.9347	24.4999	24.7406	24.3803	23.9208	25.5067	25.0984	24.3598	25.319	24.8663	24.4709
Q5ZMN3;F1N833	Q99623	PHB2	26.5326	26.3426	26.3329	26.4304	26.2664	26.5827	26.5279	26.3898	26.3565	26.3366	26.7097	26.2224	26.5909	26.4726	26.1309	26.3098	26.4213	26.3312	26.0385	26.302	26.1281	27.0066	26.2713	26.4607	26.3516	26.0409	26.2406	26.6476	26.2713	26.3383	26.7568
E1C444;R4GIL9	Q99627	COPS8	25.3096	25.0702	25.3029	25.1554	25.2603	24.9037	25.2486	25.1081	25.1381	24.9225	25.0068	24.9227	25.0901	25.0296	25.199	25.1546	25.1714	25.3434	25.2523	25.4118	25.0329	24.9401	25.4331	25.186	25.0684	25.03	25.1493	25.3545	25.1599	25.3129	25.0223
Q5ZM44	Q99653	CHP1	23.6256	23.7301	23.2337	23.2721	23.3282	23.1719	23.2544	23.153	23.2041	23.3049	23.068	23.3651	23.4085	23.4513	23.296	23.2252	23.2414	22.4798	23.2127	23.2439	23.322	23.625	23.4184	22.9763	22.8726	23.021	23.4686	23.753	23.2972	23.3255	23.4377
E1C6V2	Q99685	MGLL	24.4934	24.598	24.0238	24.1659	24.2007	23.377	23.9183	23.8167	23.8874	23.7475	24.5738	23.828	24.3898	24.0924	23.6637	24.2084	24.2261	24.0932	23.5738	23.5073	23.6702	24.9198	24.1379	24.1326	24.5894	23.9676	24.1731	24.0738	24.0451	23.695	24.1567
F1NIB4	Q99729	HNRNPAB	29.2802	29.5169	29.106	28.8903	29.4547	28.6805	29.1225	28.6187	29.0714	28.5178	29.114	29.1023	28.9994	29.1583	29.2993	29.0097	29.2163	29.0218	29.1024	28.8859	28.842	29.3996	29.2389	29.1949	29.2403	29.2054	28.9029	29.425	29.1761	29.3697	29.1002
F1P1B7	Q99733	NAP1L4	27.8023	27.832	27.7341	27.6968	27.7707	27.4087	27.5824	27.6636	27.6287	27.4745	27.7271	27.6764	27.8655	27.827	27.5572	27.7163	27.5138	27.755	27.7997	27.6575	27.5605	27.8016	27.6667	27.7322	27.8011	27.9248	27.8015	27.7941	27.827	27.8507	27.7781
E1BWS2	Q99747	NAPG	25.9479	25.9177	25.7397	25.7068	25.7643	26.305	25.9079	26.5732	25.5945	26.4035	25.7681	26.0181	25.7996	25.767	25.9096	26.2487	25.9079	25.7714	25.953	26.4094	26.4497	25.6339	25.9148	25.7775	25.5745	25.8197	25.8629	25.3159	26.0317	25.9979	25.646
F1NCD5	Q99757	TXN2	24.7421	24.6245	24.4378	24.7716	24.68	24.5228	25.1542	24.8416	24.9863	24.5585	24.2829	24.328	24.7358	24.6368	25.2192	24.6935	24.6478	24.5247	24.6812	24.6089	24.5762	24.1424	24.9793	24.7218	24.901	24.6554	24.731	24.4434	24.5014	24.7756	24.6113
Q5ZMW1	Q99798	ACO2	29.3359	29.5644	29.3076	29.3223	29.2563	29.1708	29.3496	29.2869	29.2234	29.0105	29.228	29.2423	29.1175	29.2442	29.1744	29.2161	29.1344	29.1661	29.261	29.2369	28.982	29.2777	29.1706	29.0795	29.0796	28.9263	29.3214	29.1727	29.2128	29.2625	29.2961
E1BWW2	Q99816	TSG101	23.8503	23.3211	23.452	23.2235	23.3621	23.4011	23.4476	23.3276	23.3506	23.3442	23.4614	23.4347	23.5217	23.5509	23.427	23.2823	23.2396	23.4723	23.1977	23.4901	23.4905	23.5269	23.4155	23.4207	23.3398	23.3282	23.3315	23.4263	23.3908	23.3179	23.3448
F1NKY6;E1BQA5	Q99829	CPNE1	23.7961	23.7516	23.899	23.5859	23.7203	23.583	23.6877	23.4586	23.5756	23.5348	24.0744	23.7989	23.9252	23.8306	23.7022	23.4225	23.5913	23.8635	23.6219	23.3477	23.5083	24.1771	23.3823	24.007	23.6526	23.7679	23.7206	24.0904	23.7938	23.859	23.8409
Q5ZJK8;F1NK38	Q99832	CCT7	29.7463	29.7254	29.5129	29.2767	29.6666	29.3315	29.4894	29.5156	29.5125	29.2902	29.5515	29.5238	29.5519	29.6352	29.5698	29.6493	29.6641	29.5998	29.5181	29.4975	29.3969	29.6416	29.5995	29.523	29.595	29.702	29.626	29.8293	29.7522	29.4359	29.5839
Q8AXV0	Q99961	SH3GL1	27.5848	27.7805	27.4681	27.0936	27.4328	27.1911	27.3238	27.3512	27.2599	27.0748	27.3215	27.3992	27.6607	27.5582	27.5042	27.575	27.1099	27.38	27.5783	27.4735	27.2244	27.5153	27.4677	27.4915	27.5506	27.508	27.5693	27.6048	27.7875	27.6252	27.5894
Q8AXV1	Q99962	SH3GL2	28.3258	28.554	28.4295	28.3346	28.2109	28.28	28.7016	28.6195	28.6695	28.4338	27.9768	28.3555	28.0548	28.2235	28.1614	28.4725	28.7073	28.4482	28.6935	28.6479	28.4874	27.8979	28.414	28.2722	28.1353	28.4708	28.431	28.2095	28.2827	28.132	28.3452
Q5ZK19	Q9BPU8	DCTN3	26.0466	25.8382	26.2245	25.8513	26.1223	25.5122	25.761	25.979	25.7952	25.597	25.6506	25.9922	25.4458	25.7958	25.988	26.0239	25.9516	25.9976	25.8416	25.9739	26.0025	25.4806	26.0476	25.4488	25.6428	26.2168	25.8515	25.3522	26.1756	26.0987	25.9673
F1P1S6	Q9BPX5	ARPC5L	23.6946	23.5355	23.8781	23.7014	23.7704	23.3821	23.6849	23.688	23.968	23.6027	23.6487	23.444	23.3331	23.4001	23.5701	23.9016	23.89	24.0974	23.8257	23.6975	23.7865	23.6848	23.7111	23.5205	23.9596	24.0489	23.8398	23.2053	23.6272	23.7172	23.2685
H9L1A3	Q9BQ04	RBM4B	26.4868	26.7483	26.7201	26.7935	26.7612	26.9729	27.0364	27.0078	26.9277	27.0064	26.4509	26.636	26.6918	26.8623	27.0027	26.9558	26.897	26.9276	26.7606	27.209	27.2882	26.5068	26.9219	26.8889	26.9065	27.0578	26.4455	25.9593	26.6338	26.6409	26.3959
F1NUL8	Q9BQA1	WDR77	24.8028	24.5023	24.7729	24.8457	25.081	24.4902	24.7953	24.798	24.5908	24.392	25.1809	24.7359	24.3811	24.9631	25.1103	24.9241	24.8327	24.8943	24.9762	24.7766	24.8296	25.1588	25.1114	25.2873	25.151	25.2483	24.8902	25.2072	24.7663	25.0675	24.9513
F1NDK3	Q9BQI5	SGIP1	26.3741	26.2902	26.2216	25.9978	25.9377	26.0676	26.2174	26.1681	26.031	26.0435	26.6609	26.2976	26.3825	26.6057	26.3138	26.4346	26.0036	26.4923	26.0484	26.3614	26.2298	26.5625	26.2858	26.414	26.5993	26.4803	26.6066	26.596	26.4464	26.2217	26.4597
Q9IAY5;A0A140T8I2	Q9BRJ7	NUDT16L1	27.246	27.1074	26.9167	27.0729	26.9814	27.4673	27.3768	27.0779	27.2967	27.5449	27.3519	27.1382	27.4868	27.165	27.0314	27.1723	27.1408	27.3476	27.0388	27.0582	27.1106	27.1165	26.9733	26.9618	27.0525	27.0719	27.0976	26.9868	27.2477	27.1831	27.2978
Q5ZI34;R9PXL4	Q9BRX8	FAM213A	25.1176	25.1902	25.3289	25.461	25.3797	25.2755	25.5525	25.1005	25.317	24.9544	25.4632	25.3014	25.5269	25.6682	25.3656	25.0054	25.441	25.6412	25.6674	25.0903	24.858	26.1235	25.3651	25.8531	25.9063	25.8719	25.3572	25.703	25.3284	25.5004	25.8573
F1NHH9;Q5ZJZ5	Q9BRZ4	BDH1	26.4834	26.5352	26.244	26.5564	26.3666	26.6384	26.2716	26.5165	26.1559	26.3198	26.6794	26.6328	26.5838	26.3482	26.4292	26.4496	26.4472	26.5055	26.3438	26.2062	26.0991	26.8347	26.512	26.6605	26.6039	26.2764	26.6045	26.7615	26.3938	26.6623	26.5664
E1BSL7	Q9BS26	ERP44	25.493	25.1205	25.3732	25.2109	25.3135	24.9586	25.0659	25.3111	25.1807	25.2746	25.5205	25.5054	24.9553	25.3772	25.6639	25.1558	25.4364	25.3062	25.3526	25.2762	25.2069	25.5616	25.4035	25.5126	25.3824	25.6945	25.3559	25.0291	25.4245	25.4872	25.265
R4GK96	Q9BS69	NDUFS4	24.7326	24.4941	24.4032	24.4615	24.4378	24.6302	24.5535	24.7515	24.3219	24.5086	23.6356	24.3934	24.4402	24.6555	24.534	24.3975	24.9473	24.4395	24.1997	24.6686	24.6783	23.7593	24.4198	24.1211	24.1287	24.2075	24.6656	24.013	24.535	24.3156	24.41
F1N8B6	Q9BT40	INPP5K	26.6271	26.7065	26.5896	26.8015	26.8388	26.4529	26.7256	26.5146	26.9483	26.5694	25.9725	26.2138	26.668	26.4722	26.3969	26.9276	26.9843	26.885	27.193	26.7335	26.6069	26.5351	26.4317	26.3964	26.729	26.5519	26.7211	26.8579	26.4012	26.5129	26.5611
E1BTH8	Q9BT73	PSMG3	23.2905	23.2473	23.0534	22.8929	23.123	23.1274	23.1421	23.201	23.4537	23.2924	22.7444	23.1962	23.1322	23.0479	23.4066	23.2362	23.3506	22.8648	23.0554	23.9802	23.3311	22.6395	23.1736	22.9185	22.9123	23.0391	23.4257	22.4002	22.993	23.1685	23.2143
Q5ZJV0	Q9BT78	COPS4	27.1887	27.0602	27.0346	26.934	27.1404	27.0864	26.9174	27.2495	26.9576	26.8811	27.3194	27.1251	27.0303	27.0858	26.9592	27.1252	27.1924	26.9633	26.9845	27.1781	27.1131	27.1778	27.1925	27.023	27.024	27.0172	27.0774	27.1789	27.2855	26.9158	27.0909
F1NC49	Q9BTE6	AARSD1	24.4384	24.7087	24.2173	24.2004	24.2036	24.0415	24.0563	24.1557	23.7489	24.1314	24.3174	24.472	24.2642	24.3686	24.1775	24.3011	24.2291	24.146	24.2565	24.1838	23.9951	23.8968	24.659	24.4738	24.5462	24.4499	24.2166	24.4521	24.4385	24.4387	24.2603
E1C6C2;R4GHY5	Q9BTL3	FAM103A1	23.8734	24.1708	24.1246	23.6886	23.7857	24.06	23.7146	24.3357	23.1174	23.988	22.0145	24.0681	23.462	23.3591	23.9725	24.1333	23.8577	23.2899	23.9268	24.4079	24.2375	22.8837	23.3285	22.449	23.118	23.3641	23.703	22.7408	23.5918	23.0058	23.4815
Q5F4A3;H9L047	Q9BTT0	ANP32E	29.8851	29.5868	29.3935	29.2404	29.4737	29.604	29.1481	29.4163	29.5738	29.3214	29.7889	29.702	29.301	29.7042	29.244	29.5601	29.5869	29.2792	29.418	29.5662	29.6481	29.3257	29.6164	29.3693	29.3638	29.6529	29.6569	29.7544	29.8196	29.4971	29.6501
Q5ZI87;F1NK98;E1BU18	Q9BTW9	TBCD	23.969	24.2289	23.7766	23.9083	24.2149	23.8663	23.9416	23.8235	24.1137	23.6178	23.8907	24.0574	23.7474	23.9524	24.6308	23.8882	23.4378	24.5826	24.007	23.4092	23.7125	23.9888	24.203	23.8422	23.8981	23.8276	23.7656	23.8595	23.9909	24.3356	24.471
H9L0E7	Q9BTZ9	SGTA	23.8863	24.0801	24.2496	24.1307	24.0622	23.9921	25.1796	24.0474	24.2384	24.8666	23.4426	23.9786	25.1438	23.8726	24.1792	24.0794	24.2488	24.5101	24.3329	24.338	24.1675	23.8405	24.1915	24.4108	24.2891	24.0537	23.7557	23.7572	23.8915	23.9965	23.8601
Q49B65	Q9BUP0	EFHD1	25.8417	25.4877	25.8429	25.4028	25.419	25.0228	25.5474	25.1974	25.5534	25.3957	25.6594	25.2272	25.4913	25.6897	25.2209	25.6328	25.5972	25.8202	25.8363	25.5692	24.8705	25.8895	25.5072	25.855	25.8971	25.9405	25.5941	25.7194	25.4558	25.7305	25.6152
F1NNV7	Q9BUR5	APOO	23.2704	23.2964	23.4955	23.1926	23.4487	22.8183	23.2957	23.1149	23.0749	22.6675	23.5264	23.3026	23.1349	23.4599	22.867	22.7365	23.1197	23.5349	23.2444	23.1952	22.9964	23.7247	23.3538	23.3756	23.4706	23.1983	23.2907	23.733	23.3371	23.5469	23.1709
F1P5S9	Q9BV44	THUMPD3	23.9195	24.2392	24.1101	23.9209	24.4114	24.5962	25.0031	24.1754	24.4662	24.3017	24.3941	23.6846	24.4727	23.7736	24.366	24.4446	25.0232	23.7698	24.8028	24.8193	24.5873	24.976	24.4298	24.4448	24.236	24.1557	24.3811	24.041	24.3399	24.6128	24.3833
Q5ZL43	Q9BV57	ADI1	23.7878	23.846	24.4224	23.9097	24.2256	24.5398	24.576	24.4955	23.8421	24.326	23.7684	23.7401	24.5328	23.6039	23.8152	24.4366	24.2168	24.0709	24.1536	24.5762	24.5293	24.1679	24.1656	23.5505	23.8358	24.4367	23.8936	23.9481	23.7885	23.3574	23.7293
G1K338;P09203	Q9BVA1	TUBB2B	22.5239	23.3145	23.5234	23.4639	23.2499	23.6828	23.9333	23.5929	23.7859	25.1011	22.5706	23.3737	23.3829	22.8561	22.6037	23.6846	23.9615	23.4718	23.7621	23.9214	25.4366	22.4772	24.0713	23.6371	23.2861	24.0024	22.8027	21.4067	22.7327	23.1684	22.356
P32882	Q9BVA1	TUBB2B	32.3027	32.4337	32.5248	32.3191	32.5511	32.4588	32.2384	32.4939	32.4137	32.2839	32.4458	32.3721	32.2805	32.421	32.2926	32.4228	32.2921	32.5245	32.2977	32.4293	32.4175	32.7235	32.4589	32.4751	32.4678	32.4518	32.4102	32.7418	32.4781	32.4481	32.3494
P09652	Q9BW10	TUBB3	30.1749	30.0363	30.2638	30.2142	30.2629	30.1375	29.9512	30.0678	29.6885	29.9189	30.0683	30.1958	30.6026	30.2436	30.1883	30.1406	29.9366	30.2227	30.0024	29.9012	30.0566	30.2057	30.1138	30.2136	29.8954	29.9183	29.9939	30.3864	30.2583	30.1005	30.0949
E1BR14	Q9BW30	TPPP3	24.9234	24.5425	25.0455	24.3401	24.6936	24.1892	24.5165	24.7523	24.5747	24.4619	24.9245	24.8295	25.1635	24.7422	24.6159	24.7403	24.8348	25.0385	24.2385	24.1698	24.4872	24.906	25.1179	25.5009	24.9545	24.8062	24.371	24.8789	24.824	24.9406	24.8392
F1P180;P00508	Q9BWA3	GOT2	31.0278	31.4117	31.0899	31.1491	31.1735	31.3515	31.4254	31.3734	31.0566	31.2662	30.6342	31.0175	30.7462	30.9293	30.8623	31.0875	31.4188	31.0305	30.9825	31.2176	30.8878	30.9405	30.9667	30.8653	30.9308	30.914	31.0994	30.8124	30.881	30.9045	31.0179
F1NT20	Q9BWD1	ACAT2	27.6715	27.8169	27.5489	27.3785	27.8654	27.3498	27.3475	27.4941	27.2305	27.417	27.7337	27.6075	27.8714	27.7753	27.5164	27.3814	27.4687	27.4042	27.3902	27.4578	27.4516	27.862	27.5427	27.6474	27.5697	27.3949	27.5142	27.9103	27.76	27.6975	27.6573
F1NG89;Q5ZJN4	Q9BWG7	USP10	25.9562	25.8151	25.8005	25.7748	25.6872	25.3458	25.8284	25.6618	25.4845	25.3031	25.7666	25.7257	25.9922	25.9128	25.6712	25.5411	25.6423	25.5633	25.5894	25.5927	25.4572	25.7887	25.5865	25.9584	25.6752	25.5961	25.7618	26.1807	26.0606	25.6582	25.8415
Q5ZMH8	Q9BWS6	NANS	26.4963	26.2494	26.2763	25.8166	26.2198	25.1509	25.9174	25.5308	25.7541	25.3775	26.2306	26.0056	26.4695	26.1248	25.8105	25.5913	25.6582	25.8243	25.7376	25.539	25.486	26.5574	26.0969	25.935	26.2352	25.9672	25.9071	26.2048	26.3038	26.2886	26.1173
F1NSC4	Q9BX79	STRA6	25.6588	25.9845	26.0131	26.2319	25.8912	26.0301	26.0637	25.402	25.5927	25.6221	25.6079	25.836	25.8987	25.9428	25.4448	25.0482	25.3049	25.8662	26.0161	25.124	25.6156	26.2807	25.5095	25.8816	25.9123	25.3777	25.5667	25.9116	25.4748	25.982	26.0759
Q5ZJ70	Q9BX86	PDCD6IP	27.9634	28.0867	27.8567	27.8935	27.7673	27.658	27.6957	27.7107	27.5959	27.6619	27.7096	27.9942	28.101	27.9461	27.8042	27.8041	27.6947	27.6209	27.8432	28.0022	28.0118	27.9621	27.9428	27.9266	27.8861	27.8932	27.9033	28.0352	28.0742	28.0133	27.8886
E1C4P4	Q9BY11	PACSIN1	28.3361	28.3687	28.4743	28.4451	28.1557	28.3728	28.6573	28.7591	28.4646	28.802	28.0431	28.052	28.3517	27.949	28.5492	28.7892	28.4744	28.6007	28.7468	28.9488	29.0119	28.0273	28.2316	28.0127	28.0206	28.2809	28.6117	27.9769	28.3572	28.3009	28.1877
F1NLH9	Q9BY32	ITPA	24.605	24.7988	24.6685	24.3047	24.7851	23.9452	24.2521	24.1362	24.1462	23.9163	24.9213	24.566	24.6372	24.7726	24.1084	24.2482	24.6595	24.2741	24.6624	24.2101	24.1894	24.7298	24.6795	24.5762	24.6448	24.5957	24.6529	24.6022	24.854	24.8654	24.7956
F1N824	Q9BY67	CADM1	26.7922	26.9596	26.9262	27.3985	26.7554	27.5871	26.8254	27.0389	27.4031	27.4306	27.666	27.183	27.0138	27.5751	26.957	26.6687	26.819	26.8227	27.0049	26.5106	26.9947	27.4081	27.0692	27.4516	27.271	27.5142	26.7776	27.3976	26.9133	27.3089	27.3787
Q5F4B6	Q9BY77	POLDIP3	22.8476	22.8693	22.8522	22.8514	22.8942	24.2478	23.0596	23.4602	22.9425	24.0747	22.3401	22.0757	23.0851	22.7796	22.5639	22.92	22.6414	22.5828	22.5418	22.9628	23.1635	23.6688	23.4367	22.6564	22.5353	22.2907	22.3695	22.451	22.3009	21.9026	22.715
Q5ZME7;F1P3X6	Q9BYJ9	YTHDF1	23.5328	23.1808	23.2872	23.1132	23.0616	22.5612	22.511	22.8146	22.8162	22.486	22.7329	23.0576	22.9387	23.2658	22.8649	22.7536	23.1561	22.7825	23.1331	22.8524	22.8887	22.9151	22.021	22.3726	21.477	22.5737	23.4001	22.8519	23.1432	22.6055	23.1183
Q1XI86;F1NSY7	Q9BZV3	IMPG2	26.7147	26.5184	26.3874	26.1509	26.7248	25.7639	26.0872	25.9736	26.3674	25.7132	26.2442	26.4899	26.2685	26.495	26.4089	26.2729	26.2081	26.553	26.4702	26.6416	26.1099	26.7123	26.678	26.6346	26.6769	26.4302	26.3823	26.5437	26.657	26.2413	26.2764
Q5ZMW3;F1NRW3	Q9BZZ5	API5	22.8739	23.4508	23.5123	24.2484	23.0894	24.6344	23.6091	24.0401	23.5523	24.7514	23.4056	23.5263	22.6549	24.3352	23.2448	23.3162	23.5284	22.9265	23.6059	23.6098	23.929	23.1762	23.4526	23.6943	23.1014	23.5528	23.1588	22.92	22.9118	23.1749	24.1176
F1NEW3	Q9C040	TRIM2	25.9821	26.1169	26.1043	25.9817	26.1848	25.7928	25.94	25.5592	25.6284	25.6496	26.2997	26.1275	26.0741	26.0568	25.5749	25.8383	25.7893	26.1238	25.8558	25.4546	25.7249	26.201	25.8212	26.2128	25.9061	25.9289	25.8998	26.5258	25.8531	26.1622	26.1064
F1P5I5	Q9C0C9	UBE2O	24.8532	25.0544	24.9483	25.0784	24.8365	25.2015	24.783	25.1665	25.069	25.1237	25.3984	24.9213	24.9257	25.0047	24.9403	24.979	25.2294	25.1648	25.062	24.8647	25.1077	25.4257	25.1236	24.9783	25.1359	24.8864	25.195	25.257	25.185	25.1825	25.0712
F1NWU6	Q9C0H2	TTYH3	22.8475	22.8407	22.5802	23.0591	22.9266	23.1112	22.2373	22.2487	22.7628	22.8405	23.3281	23.5398	21.5416	22.9488	22.3594	22.435	22.6513	22.6666	22.7843	22.3487	22.3702	23.1494	22.8206	23.3779	22.7904	22.817	22.7589	23.0139	22.691	23.2762	23.2552
H9KZN3	Q9C0H9	SRCIN1	23.3251	23.8842	23.4812	22.913	24.0829	23.3467	23.1299	23.0372	23.0673	22.6665	23.0914	22.89	23.5083	23.2051	23.1795	22.877	23.0289	23.4122	23.2569	23.2588	22.5479	23.5582	23.2979	23.4858	23.4894	23.5942	23.4733	23.8656	23.8051	23.1433	23.1001
Q5ZIA3	Q9C0J5	SNX3	23.7038	23.6461	23.8278	23.641	23.6721	23.5455	23.7051	23.6598	23.3577	23.5217	23.206	23.691	23.7553	23.5418	24.2187	23.8772	23.6252	23.4653	23.6805	23.7117	24.0398	23.6874	23.6661	23.4254	23.3957	23.6448	23.7151	24.079	23.5806	23.6225	23.6555
F1NIP7	Q9CVV9	UBE2K	25.5413	25.005	25.3814	25.3052	25.282	25.2207	24.9195	25.3917	25.2173	24.9755	25.3696	25.6628	25.0798	25.2715	25.4152	25.3971	25.5332	25.502	25.3783	25.4453	25.4469	24.7645	25.4442	25.4232	25.0358	25.4844	25.4168	24.0959	25.3642	25.284	25.3032
Q07460	Q9GZV4	EIF5A2	23.5175	23.2089	23.2481	23.2216	23.1983	23.0541	23.0677	23.1731	23.341	23.1531	23.2799	23.3363	23.4079	23.3101	23.2957	23.2986	23.3159	23.2434	23.2725	23.3458	23.2634	23.4352	23.2145	23.1502	23.0692	23.1991	23.4292	23.2405	23.4638	23.4796	23.5282
E1C6A2	Q9H074	PAIP1	25.2725	24.963	24.9209	24.8872	25.0507	24.7863	24.7623	24.7494	24.6979	24.9548	25.0621	24.9859	24.8056	25.0138	25.1252	24.9592	24.9997	25.1255	25.0515	25.1987	25.0112	24.8883	24.9058	25.0505	24.8401	25.0264	25.0537	25.5492	25.0013	24.9969	25.0095
F1NNT4	Q9H0A8	COMMD4	23.9238	23.9153	23.2759	23.1914	23.228	22.4198	23.4026	22.5149	23.0739	22.2136	23.3651	23.1277	24.4465	23.6356	23.4478	22.6384	22.9944	23.0351	23.1	22.7583	22.7636	23.6717	23.55	23.7463	23.193	22.981	23.3369	23.6637	23.7306	23.6854	23.568
E1BYA9	Q9H0C8	ILKAP	23.2904	23.1503	23.1343	22.5679	22.7606	22.0912	22.7238	22.4259	23.1697	22.2863	23.5279	22.72	23.2333	23.3286	22.2908	22.7543	23.4194	23.0927	22.6701	23.0072	22.8924	23.562	23.0695	23.0815	23.4841	23.127	22.8811	23.1553	23.2048	23.3371	23.0947
F1NNZ9;O13154;E1C007	Q9H0D3	PACSIN2	24.7752	24.7815	24.9656	24.8992	25.1225	25.0967	25.2978	25.482	25.0795	25.0583	24.6916	24.9447	25.2016	24.6953	25.042	25.248	25.0376	25.0282	25.3578	25.3641	25.4073	24.6191	25.1333	24.7877	24.8616	24.8504	24.9124	24.5208	25.0048	24.8029	24.5696
Q5ZK05;F1P006	Q9H0E2	TOLLIP	25.7882	25.6753	25.7968	25.8284	26.0762	26.1525	26.0056	26.3393	25.7034	25.8365	25.3506	25.6017	25.9446	25.5325	26.018	26.2304	25.7781	25.6956	26.1636	26.4091	26.3471	25.1211	25.6281	25.7274	25.4551	25.3661	25.9064	25.5047	25.6793	25.6597	25.4882
E1C2J6	Q9H0R8	GABARAPL1	23.8299	23.8413	23.8938	24.1753	23.8246	23.6329	23.8745	23.1867	23.6898	23.8624	23.4388	24.0445	23.3392	24.0332	24.1321	23.5203	24.0291	23.2905	24.109	23.3337	23.9166	23.4477	23.3232	23.1851	22.8855	23.5316	23.8318	23.4911	23.9298	23.5118	24.0111
F1NY09	Q9H0W9	C11orf54	26.5302	26.8457	25.8195	25.6174	26.2116	26.522	25.9617	26.2828	26.236	26.4906	26.6678	26.5951	25.9985	26.541	26.3287	26.8601	26.6239	26.4679	26.6009	26.7721	26.4811	26.1962	26.3335	26.3318	26.2413	26.246	26.2346	25.772	26.831	25.9545	26.0704
E1BQW1	Q9H115	NAPB	28.4284	28.1854	28.4742	28.4307	28.6113	29.0868	28.6735	28.8963	28.3886	28.9905	28.1572	28.6722	28.6231	28.26	28.703	28.75	28.6877	28.0726	28.5767	28.7727	28.9798	28.2521	28.4393	27.9808	27.7599	28.0134	28.4254	28.2384	28.266	28.0611	28.1972
F1N9R8	Q9H1E3	NUCKS1	23.7673	24.225	23.8595	23.5373	23.58	22.8995	23.4372	23.9915	22.6463	23.5541	22.7623	23.9782	22.4931	23.8598	23.46	23.3383	23.7957	21.8858	23.6173	23.7072	24.0482	22.0468	23.8837	22.443	22.4183	23.4743	23.5606	21.3887	23.9515	22.8635	23.5201
Q5ZLC4	Q9H1P3	OSBPL2	24.5385	24.5907	24.4877	24.3479	24.6964	23.5115	23.8188	24.1647	23.9582	23.7068	24.8235	24.78	25.3438	24.9021	24.498	23.8024	24.2718	24.7612	24.1947	23.9432	23.5697	24.9968	24.7231	24.7987	25.1271	24.516	24.5039	24.6551	24.8881	24.166	24.6086
E1BQV7	Q9H2G2	SLK	23.4006	24.0791	23.5136	23.5007	23.2856	23.2053	23.4662	23.647	23.4421	23.4521	23.5779	22.9199	23.6128	23.4222	23.4615	23.2868	23.1233	23.3318	23.2009	23.2768	23.5477	23.6933	23.0954	23.4591	23.8018	23.1157	23.3383	23.7054	23.6109	24.0322	23.6924
E1C6X1	Q9H2U2	PPA2	25.5137	25.6514	25.7119	24.9509	25.4608	25.3399	24.8177	25.4008	25.4706	24.8939	25.1044	25.2541	25.6138	24.8113	24.9604	25.8514	25.0469	25.8741	25.5373	25.2773	24.872	23.8694	25.2554	25.0673	25.1056	24.6004	25.5602	24.6143	24.9981	24.6658	24.9157
E1C2F2	Q9H307	PNN	24.5027	24.5235	24.9777	24.8481	24.6362	23.8371	25.4048	24.6845	25.1047	24.9751	23.9245	24.4749	25.313	24.4698	24.5402	24.1368	24.8866	24.8167	24.8135	24.712	25.1814	24.3516	24.5542	24.0751	24.0058	24.6026	24.414	24.2333	24.6759	24.2082	24.3042
F1P5I8	Q9H3P7	ACBD3	23.2572	23.5054	22.9145	22.9109	23.3378	22.7226	23.8255	23	23.2052	23.239	22.6628	23.3893	22.7876	22.9454	23.5857	23.6641	24.0263	22.3961	23.491	23.1712	23.3307	22.8207	23.0618	22.7021	22.3246	22.9075	22.9774	22.1005	23.1484	23.2809	23.4607
E1BUR1	Q9H3Q1	CDC42EP4	23.9928	24.1864	23.6934	24.0503	24.0006	24.1058	24.0789	24.3327	23.9136	24.2984	22.7095	24.2637	23.1335	23.9241	23.9099	23.9992	24.3204	22.8983	23.9674	24.6443	24.627	22.7369	23.9134	22.709	22.3224	23.6087	24.2155	22.7315	24.0851	23.062	23.4654
E1C4G0	Q9H3Z4	DNAJC5	26.6636	26.8993	26.5945	27.167	26.4177	27.2238	26.9109	26.7054	27.1056	26.9922	26.7013	26.8703	26.8232	26.6653	26.6947	26.9044	26.6899	26.6979	26.775	26.9017	26.7614	26.2767	26.7171	26.3263	26.2955	26.6074	26.7788	26.0222	26.7685	26.5264	26.8265
Q5ZHP5	Q9H444	CHMP4B	22.6076	22.1946	22.1836	22.3885	22.2796	22.3854	24.332	22.914	22.8768	24.8009	22.46	22.5168	24.122	22.3716	22.3623	23.2509	23.0075	22.722	22.4495	23.2402	24.2203	22.8519	22.6168	22.3643	22.2952	22.5169	21.8893	22.4392	22.4505	22.381	22.5075
F1NS13	Q9H4A4	RNPEP	25.2328	25.7832	24.9678	25.8169	25.1526	26.0756	25.2201	25.1869	25.9687	25.3172	25.6776	25.6304	25.9438	26.5394	25.3331	26.3134	24.7838	25.4781	25.5887	25.8822	26.2412	26.7337	25.501	25.81	25.5442	26.0913	25.9852	26.1871	25.3885	25.9599	26.4187
F1NLZ7	Q9H598	SLC32A1	25.014	24.9678	24.9896	25.055	25.0699	25.9547	25.4094	25.457	25.0566	26.0101	25.0724	25.1662	25.0461	25.0988	25.1931	25.0326	25.3736	25.3696	25.0918	25.4225	25.8887	25.343	24.8874	25.2018	25.0407	25.0838	24.9187	25.1325	24.8587	24.9296	25.1079
F1NJ42	Q9H6Z4	RANBP3	23.9723	24.0035	24.0221	24.1543	24.0711	23.7262	23.7193	24.4307	23.8085	24.281	24.116	24.2412	23.5979	24.1028	23.4832	23.9947	23.909	23.6468	23.9246	23.7237	24.2365	22.7631	24.0918	23.3595	24.2512	24.1086	24.187	23.5154	24.4158	23.8617	23.9858
F1P3E7	Q9H7D7	WDR26	23.634	23.5166	23.2887	23.3537	23.3146	22.984	23.5903	23.4544	23.4584	23.1921	23.5732	23.5508	23.3909	23.4441	23.5002	23.5384	23.5916	23.2241	23.5833	23.7236	23.5798	23.59	23.4754	23.491	23.0317	23.2428	23.8878	23.5142	23.6764	23.7699	23.4686
F1P2L9	Q9H8Y8	GORASP2	24.5459	24.5888	24.3406	24.4038	24.4932	24.0108	24.6333	24.3564	24.3959	24.2185	24.2606	24.4867	24.8956	24.0552	24.4882	24.5953	24.3617	24.7342	24.5843	24.3379	24.234	24.5962	24.5468	25.1169	24.1776	24.7938	24.4389	24.6145	23.9896	24.516	24.5064
E1C660	Q9H936	SLC25A22	23.6898	23.2917	23.5433	23.5706	23.2896	24.3969	23.7859	23.9969	23.4657	24.1356	24.6454	24.1206	23.5013	23.8818	23.5368	23.1946	23.6549	23.3114	23.4185	23.2383	23.5781	23.665	23.3626	23.9682	23.3048	23.6845	23.491	23.98	23.2978	24.1646	24.1926
F1NLG5	Q9H9B4	SFXN1	23.8472	23.8865	23.7336	23.8933	23.6582	24.2268	23.7199	24.3152	23.6754	24.0516	23.9977	24.1101	23.4041	23.7614	24.0236	23.9879	24.303	23.7291	23.7328	23.9398	24.0687	24.1054	23.9404	23.7282	23.0423	23.7359	23.7028	23.388	23.5901	24.1978	23.872
F1NV80	Q9H9S4	CAB39L	24.8882	24.8453	25.1404	25.1727	24.8856	25.1403	24.7923	24.6557	24.88	25.319	25.2441	24.8643	25.266	25.1165	24.7853	25.0546	24.8133	25.1882	24.9738	24.7173	25.1508	25.5473	24.8443	25.5082	25.5836	25.0762	25.172	25.6294	24.7031	25.1541	25.2707
F1NF80	Q9HAB8	PPCS	24.8064	24.7814	24.423	24.5888	24.4051	23.7174	24.1485	23.7872	23.9814	23.8176	24.3811	24.6538	24.715	24.5108	24.3028	23.8221	24.0949	24.1824	24.3242	23.819	23.753	24.3725	24.4214	24.2503	24.6306	24.4457	24.5446	24.5646	24.5839	24.2893	24.5436
F1NWA7	Q9HAR2	ADGRL3	24.1079	23.5777	23.9651	23.7135	23.8809	24.1608	23.892	23.8282	24.0548	23.9395	23.5564	24.3701	23.7186	23.8074	23.6736	23.9154	23.758	23.736	23.6915	23.993	24.1242	23.735	23.5323	23.7465	23.8468	23.5535	23.8031	23.6726	24.0011	23.543	23.8166
E1BW98	Q9HAV0	GNB4	26.5829	26.4052	26.4675	26.2022	26.5935	26.4378	26.3348	26.4039	26.347	26.4273	26.3898	26.372	26.6998	26.3814	26.3303	26.595	26.5234	26.4355	26.3198	26.2373	26.2857	26.2371	26.4846	26.6248	26.3855	26.2929	26.349	26.6195	26.5363	26.199	26.3403
E1BQN9	Q9HB71	CACYBP	25.9527	25.7927	25.7883	25.5351	25.8037	25.0299	25.1081	25.1389	25.2139	25.4044	25.8107	25.376	25.1503	25.7073	25.7084	25.62	25.4754	25.4031	25.4389	25.6431	25.5389	25.9162	25.5158	25.334	25.2021	25.224	25.7929	25.7415	25.7989	25.5476	25.8341
Q5ZID0	Q9HBL8	NMRAL1	28.9181	28.4937	28.645	27.8834	28.7408	28.1142	27.9594	28.7403	28.1637	27.8083	28.3103	28.5989	28.2376	28.0203	28.4125	28.295	28.3289	28.9715	27.9822	28.3955	28.1074	28.201	28.8717	28.2892	28.3545	28.4715	28.0519	28.2711	28.2947	28.2405	28.9662
E1BXS1	Q9HC05	BCL2L13	23.4343	22.8136	23.7718	23.749	23.4573	22.8406	23.1223	22.4549	22.9809	22.3223	24.2631	23.7348	22.9147	23.1957	23.5564	22.7869	23.7204	23.3722	23.4794	22.7425	23.2421	23.2187	23.4463	23.571	24.3709	24.0097	23.1913	23.0432	23.2763	23.665	23.5418
F1NDR9	Q9HC18	NIF3L1	26.0334	25.8287	26.1186	25.6785	26.1802	25.2337	26.0436	25.3338	25.4776	25.3568	25.8088	25.9315	26.0777	26.0637	25.6512	25.4621	25.537	26.1036	25.959	25.5302	25.3532	25.662	25.8367	25.8946	26.2109	25.8534	26.0021	26.1622	26.058	26.1012	26.074
E1C9I7	Q9HCD5	NCOA5	24.5112	24.2974	24.5251	24.3321	24.2023	23.8681	25.3531	24.1473	24.7158	23.8356	24.4722	24.2931	24.5051	24.4027	24.2753	24.1578	24.3738	23.8081	24.2191	24.123	24.1393	24.2961	24.5466	25.1909	24.2825	24.4867	25.1275	24.0098	25.2811	24.2858	24.3773
E1BZH3	Q9HCJ6	VAT1L	29.1154	29.0531	28.8219	28.8435	29.076	28.6792	28.5901	28.7955	28.5873	28.5114	29.0935	28.8928	29.1137	28.9816	28.9323	28.7135	28.7857	28.5758	28.7119	28.9508	28.7311	28.9056	28.7358	28.7663	28.6926	28.6403	28.9503	28.8463	29.0428	28.8512	28.8193
F1N8T3	Q9HD26	GOPC	22.7953	22.7479	22.7492	22.4056	22.5609	22.4762	22.6254	22.1105	22.5516	22.4419	22.8604	22.6619	22.8403	22.8449	22.8189	22.5347	22.4794	22.8327	22.8042	22.5488	22.4534	23.0323	22.6016	22.6371	22.7176	22.7037	22.6349	23.0779	22.6866	22.7835	22.4386
E1BRP3	Q9NP79	VTA1	23.701	23.7924	23.8707	23.7429	23.8156	23.9055	23.8008	24.0041	23.6109	23.7244	23.7649	23.7012	23.813	23.7808	23.8174	23.2736	23.7778	23.7908	23.7028	24.2282	23.9667	23.8137	23.7845	23.3476	23.2645	23.7629	23.7349	24.3142	23.7664	23.9518	23.7688
F1NF15	Q9NP97	DYNLRB1	26.0425	25.603	25.7886	25.4795	25.8537	25.1958	25.356	25.312	25.5958	25.2311	25.916	25.9903	26.3684	25.6315	26.0325	25.3313	25.7399	25.6861	25.5353	25.5129	25.6032	26.0479	25.9165	25.9106	25.9773	25.8153	25.7318	25.7466	26.0919	26.1598	25.6111
Q5ZL77	Q9NPQ8	RIC8A	26.6549	26.6949	26.6433	26.8008	26.3815	26.9161	26.7172	26.3576	26.8667	26.838	26.8209	26.4503	26.3136	26.8657	26.6397	26.7916	26.5641	26.9069	26.9401	26.8496	26.7585	26.9234	26.4809	26.7684	26.7438	26.9454	26.6621	26.9319	26.8227	26.9935	26.9976
F1NSZ3	Q9NQ29	LUC7L	25.2289	25.4489	25.3447	25.3014	25.1567	25.1288	25.4251	25.4038	25.2721	25.5387	24.506	25.3685	24.5744	25.2549	25.706	25.2691	25.4408	24.9717	25.3564	25.5235	25.613	24.1531	25.1178	24.7782	24.2643	25.0143	25.2943	24.3946	25.3615	24.6069	24.8845
F1NA88	Q9NQ35	NRIP3	26.1481	26.5261	26.6367	26.2676	26.1511	25.988	25.9414	26.3101	26.3716	26.0486	26.1866	26.0237	26.3911	26.2881	26.2116	26.3271	26.6784	26.6349	26.3294	26.3826	26.1581	26.4584	26.5405	26.493	26.3583	26.6687	26.3734	26.4843	26.6135	26.2928	26.2283
F1NP43	Q9NQP4	PFDN4	22.6815	23.0896	22.9599	23.1635	23.0744	23.5392	23.4542	23.2749	23.2295	23.5925	22.9348	22.5639	22.7679	23.0562	23.663	23.2711	23.4289	23.1444	23.1381	23.5454	23.7731	22.8307	23.4871	23.1601	23.053	23.2112	23.2462	22.8844	22.7872	22.8319	23.0436
F1NP29	Q9NQR4	NIT2	25.1373	25.1174	25.1462	24.54	25.0055	25.1026	24.9988	25.1554	25.3862	23.9469	24.9131	25.1901	24.6084	24.5973	25.0418	25.9704	25.5363	25.2547	25.2756	25.424	25.4176	24.525	25.2002	24.9059	24.5247	25.6387	24.8692	24.6402	25.016	24.8258	24.4106
E1BXC8	Q9NQW1	SEC31B	23.7478	23.7363	23.7304	23.6333	23.602	23.2369	23.6844	23.3602	23.7853	23.2233	23.6558	23.5253	23.7145	23.5976	23.6622	23.8066	24.0263	23.5988	23.8897	23.4113	23.837	23.6174	23.6171	23.6977	23.6877	23.5325	23.5575	23.6183	23.8497	23.6757	23.6677
F1P0A1	Q9NQW7	XPNPEP1	25.7951	25.6774	25.9154	26.0127	26.0556	25.4635	25.5087	25.6164	25.6196	25.6112	25.8836	25.8853	25.5713	26.0992	25.7234	25.8725	25.6847	25.9319	25.8828	25.8359	25.6474	25.9001	25.5826	26.091	25.9885	26.0284	25.7917	26.2528	25.95	26.1966	26.0083
Q5ZJ81	Q9NR46	SH3GLB2	25.8637	25.8067	25.792	25.8709	25.802	25.5126	25.7812	25.9487	25.9038	25.6275	25.9881	25.6408	25.9455	25.9875	26.1053	25.9115	26.0295	26.0341	25.6627	25.7448	25.8167	26.2823	25.9334	26.2146	25.9198	26.096	26.2272	26.2671	26.1191	26.0541	26.165
F1NLM2	Q9NRX4	PHPT1	24.1715	23.9148	24.2074	23.7459	24.1081	23.79	23.7922	24.0736	23.7354	23.9477	24.4608	24.5185	23.431	23.9142	23.8274	24.2132	23.8017	23.9093	23.9995	24.1613	24.1122	23.8514	24.2775	24.2156	24.2086	24.2063	23.9907	23.2993	24.1284	24.2955	24.1001
E1C3R4	Q9NS86	LANCL2	24.7136	24.6484	25.0499	25.3584	24.8688	25.0223	24.6368	24.8827	24.8052	24.701	24.9708	24.8857	25.052	24.7356	25.0844	24.3629	24.8226	24.8724	24.6042	24.629	24.602	24.3222	25.1975	24.8744	25.3105	24.9234	24.585	25.5095	24.8193	25.0885	25.2427
Q5ZJ61	Q9NSD9	FARSB	25.6064	25.4138	25.7634	25.6275	25.5684	25.6973	25.6501	25.797	25.604	25.608	25.716	25.4336	25.6728	25.538	25.5158	25.4693	25.9073	25.5705	25.6489	25.8244	25.9047	25.6898	25.4154	25.5939	25.4553	25.5532	25.58	25.2219	25.4564	25.9218	25.4874
E1C0I2	Q9NSK0	KLC4	23.775	23.3862	23.6161	23.3237	23.5229	23.6022	23.4709	23.7738	23.3143	24.0248	23.2742	23.3689	23.1528	23.3404	23.4789	23.5799	23.7499	23.7877	23.7626	23.7837	23.7153	23.2889	23.2502	23.3315	22.9659	23.6907	23.2472	23.3799	23.5201	23.3379	23.287
Q5ZI60	Q9NSK5	CORO1C	24.9093	24.4396	25.0927	24.9715	24.686	25.3559	24.8785	25.1324	25.663	25.2658	25.174	25.0121	24.9311	24.7332	25.4308	25.291	24.993	24.7471	25.0004	25.212	25.2219	24.2593	25.1992	24.987	24.9737	24.9917	25.1004	24.4193	25.0158	25.3433	24.7969
E1C6J9;Q07212	Q9NSP1	THY1	27.1028	27.3424	27.8141	28.2943	27.5433	28.0415	27.2749	27.3368	28.4186	28.2231	28.7505	28.4255	27.9058	28.3401	28.0481	27.2422	27.7525	27.723	27.9128	26.5278	27.5128	28.6189	27.7514	28.5169	28.4339	28.1396	26.9647	28.5026	27.9262	28.3089	28.2863
F1P226	Q9NTJ1	UBA2	24.0288	24.275	23.6971	23.7534	24.1351	24.2092	23.9588	23.8846	23.9971	24.2725	24.0738	23.8551	24.9939	24.9859	24.9193	24.1241	24.0556	24.0539	24.0148	24.0128	23.9234	23.9115	24.2074	23.7663	23.6811	23.8673	24.1496	24.0301	23.9709	24.1985	23.9302
Q5ZM25	Q9NTK5	OLA1	25.7294	25.8394	26.0405	25.9054	25.8839	25.6186	25.7024	25.8541	25.873	25.6445	25.911	25.9653	25.783	25.9483	25.6283	25.7799	25.8356	26.0166	25.8708	25.7256	25.7285	26.3089	26.111	25.6533	25.8926	25.8592	25.6617	26.0317	26.0417	25.8723	25.8181
F1NCF1	Q9NUL3	STAU2	23.0358	22.8464	23.3878	22.8878	23.128	23.2125	23.4003	23.5544	22.9641	23.3824	23.1703	22.9402	23.2294	23.1411	23.1213	23.5471	23.4295	23.1016	23.0693	23.6374	23.1756	23.0912	23.392	23.0618	23.2394	22.8688	23.0606	23.0083	22.8893	23.4183	23.0244
Q5F425	Q9NUP9	LIN7C	25.2554	25.4185	25.3573	25.1473	25.1838	25.814	25.8726	25.845	25.646	25.825	24.8618	25.473	24.7125	24.9817	25.3913	25.7558	25.8776	25.2509	25.704	26.0223	26.3447	24.3553	25.643	25.1387	25.0438	25.5933	25.3254	23.6742	25.179	25.0216	24.9931
E1BWS3	Q9NUQ9	FAM49B	23.7579	24.1058	23.9109	23.9253	23.5688	24.037	23.8353	23.6279	23.6904	23.6823	23.9841	24.0641	23.341	24.1642	23.6572	23.8266	23.6084	23.68	23.6791	23.6849	23.7706	23.5393	24.3087	24.0246	23.7819	24.084	23.4217	24.4157	23.8139	24.1595	23.9631
F1P0X3	Q9NVA2	2011-09-01	27.7047	27.5059	27.85	27.7042	27.7429	27.9551	27.9899	28.0002	27.7684	28.6964	27.6656	27.7772	27.6605	27.6211	27.8737	27.8781	28.065	27.7766	27.9061	28.2788	28.4008	27.9318	27.993	28.0228	27.9111	27.8509	27.7829	27.4096	27.6317	27.6251	27.2358
F1NFB2	Q9NVQ4	FAIM	23.5027	23.385	23.0555	23.4345	23.3124	22.962	23.4559	23.2543	23.3878	22.7577	23.2654	23.3993	23.6692	23.5923	23.6561	23.3176	23.9902	23.2574	23.9444	23.3737	23.4115	23.7461	23.498	23.4786	23.3743	23.4785	23.5556	24.1372	23.4652	23.4024	23.2842
Q5ZM16;F1NMD7	Q9NW64	RBM22	23.151	22.8673	23.1212	22.9557	23.0262	24.2127	23.2487	24.0955	23.6525	23.2472	22.9116	23.0587	22.82	22.6142	23.4393	24.4606	23.2552	23.1417	23.2151	23.9402	23.4743	21.8687	22.886	22.6095	22.4211	22.8177	24.2314	22.2653	23.0317	23.0479	22.9246
F1NBH4;F1NCA4;R4GHS2	Q9NWB1	RBFOX1	24.8043	24.8774	24.8286	24.4567	25.1445	24.7537	24.6132	24.7847	24.7397	24.6545	24.7978	24.8797	24.7261	24.7445	24.6913	24.8354	25.0534	24.4565	24.9696	24.898	24.8757	25.1928	24.8221	24.8622	24.6724	24.56	24.7115	25.1843	24.9699	24.5832	24.3839
Q5ZKQ7	Q9NWU2	GID8	24.3178	23.7538	24.3771	23.7555	24.1082	23.647	24.2436	24.2089	23.8117	23.8152	24.3828	24.282	23.8416	23.992	24.1908	24.2001	24.1987	24.1424	23.8527	24.2358	24.0604	23.8025	23.8828	24.4636	24.467	24.2382	24.2096	24.08	24.1173	23.8872	23.643
Q5ZI51;F1P191	Q9NX46	ADPRHL2	24.2165	24.3847	24.1569	23.6779	24.3954	23.4904	23.6245	24.0456	23.7114	23.2396	24.41	23.9368	24.5303	24.1789	23.8474	23.9201	24.13	24.336	24.0085	24.309	23.9658	24.3846	24.1287	24.4687	24.3883	24.0804	24.0722	24.6778	24.5514	24.184	23.9384
E1BRE2;R9PXP3	Q9NXA8	SIRT5	22.6409	22.5287	22.9268	22.2868	22.9449	22.222	22.1945	22.8237	22.55	23.0183	22.0658	22.8721	22.4535	22.4976	22.5727	22.5158	21.9171	21.9167	22.6108	23.0589	23.6953	21.8566	21.9395	21.706	22.0748	22.4786	22.3874	21.5983	22.5205	21.7219	22.3364
E1BWJ6	Q9NYB9	ABI2	25.0068	24.7845	24.6174	25.2073	24.5942	25.0041	25.0996	24.9327	24.7811	24.86	23.8738	24.9354	24.6478	24.8311	25.1131	24.6711	25.3326	24.6795	24.6532	25.1592	24.923	24.4037	24.9023	24.8969	24.9875	25.0413	25.0911	25.4952	25.1131	24.8048	24.8725
E1BWR0	Q9NYF8	BCLAF1	25.2039	25.8892	25.9078	25.4416	25.6337	26.1645	25.8414	26.1744	25.6016	25.9865	24.9547	25.3068	24.5331	25.4226	25.886	25.8509	26.07	25.6346	25.7076	26.2905	26.6856	25.069	25.5595	24.9516	25.0108	25.823	25.58	25.6218	25.7058	24.9034	25.2099
E1BW84	Q9NZB2	FAM120A	22.542	22.28	22.6022	23.4067	22.828	23.3187	22.4276	22.9148	23.2997	23.4995	22.5597	22.7775	22.7224	22.785	22.8269	22.5331	22.7183	22.9165	22.7772	22.3271	22.7771	22.8118	22.7629	22.8772	22.8912	22.756	22.7785	23.1529	22.7301	22.7498	22.6167
E1BTX6	Q9NZL9	MAT2B	25.467	25.4174	25.5815	25.2099	25.2994	25.6045	25.3965	25.8361	25.4584	25.3915	25.411	25.6292	25.1028	25.241	25.8745	25.6603	25.5822	25.4081	25.4901	25.7879	25.6207	25.0992	25.6517	25.2832	25.2522	25.7311	25.4954	24.1107	25.4244	25.4393	25.2978
F1NGM0	Q9NZN3	EHD3	26.6576	26.7055	26.5685	26.9667	26.3726	26.9442	26.5503	26.4865	26.6768	26.5603	26.781	26.4009	26.7538	26.9349	26.3888	26.6465	26.0922	26.8791	26.6456	26.6147	26.5101	27.0659	26.5982	26.7054	26.8369	26.5997	26.8392	27.1503	26.6475	26.6806	26.9883
F1P218	Q9NZN9	AIPL1	24.3648	23.8319	24.069	23.3593	24.2621	23.6898	23.7923	23.7531	23.9513	23.4259	23.3926	23.9139	23.8977	23.3659	24.0628	24.076	23.7723	23.9378	24.0735	24.0972	23.8608	23.7455	23.5716	23.7762	23.7551	23.8733	23.9787	23.1223	24.4359	23.4026	23.7989
E1C7M3	Q9NZQ3	NCKIPSD	22.5978	22.1448	22.4524	22.9553	21.9628	22.504	23.2897	22.7397	22.5325	22.8713	22.3752	22.6119	22.5351	22.4412	22.5913	22.2187	22.837	23.5461	22.3634	22.3966	22.6821	22.367	22.4255	22.3099	22.5812	22.0384	22.5108	21.9027	22.3569	22.1993	22.4654
E1BT74	Q9NZR1	TMOD2	26.2612	26.2056	26.25	25.9668	26.2513	25.779	25.7147	25.9542	26.0599	25.7978	26.1648	25.9383	26.3399	26.1903	25.9374	26.2443	26.2835	26.2891	26.3037	26.226	26.0756	26.227	26.2327	26.2988	26.1491	26.2935	26.1947	26.2266	26.4685	26.333	26.28
E1BS31	Q9NZW5	MPP6	29.134	29.0461	29.229	29.1524	29.0988	29.5717	29.1478	29.5716	29.4044	29.5386	28.7246	29.2758	28.6537	29.0474	29.2944	29.5624	29.5528	29.1179	29.4061	29.7578	29.8506	28.5225	29.0849	28.7208	28.8825	29.1121	29.1893	28.4677	29.3302	29.0474	28.8452
E1BSI4	Q9NZZ3	CHMP5	24.9732	24.6011	24.6799	24.4754	24.9689	24.395	24.6469	25.1638	24.9532	24.5186	24.805	24.9427	25.0373	24.7525	24.5244	24.7456	25.0174	24.6422	24.9663	24.7471	24.8015	24.1787	25.0733	24.5158	24.5767	25.0838	24.8361	24.9172	24.6282	24.6622	24.6152
Q90679;A0A140T8F6	Q9P016	THYN1	25.582	25.0748	25.8154	25.6673	25.6045	25.5812	25.2993	25.7731	25.87	25.4223	25.5699	25.0284	25.4189	25.3838	25.5923	26.0413	25.6926	25.7551	25.8681	26.2795	25.7571	25.2671	25.4659	26.1106	26.0284	25.9859	26.3859	25.0938	25.6376	25.957	25.7544
E1BR08	Q9P0M6	H2AFY2	24.3814	24.3509	24.805	25.2388	24.2015	25.53	24.452	24.5634	24.4586	24.9782	24.6669	23.7979	23.8892	24.0827	24.4265	24.5563	23.9904	24.8033	24.3463	24.4197	24.2569	24.1678	24.0601	24.2024	24.4319	24.0344	24.4663	25.0651	24.1028	24.0029	25.0822
F1NHT3;P07751	Q9P0V0	SPTAN1	31.4939	31.4852	31.6018	31.4641	31.5344	31.6651	31.4787	31.7002	31.5634	31.6912	31.3829	31.5387	31.4517	31.5144	31.8168	31.8037	31.5182	31.5827	31.5827	31.7145	31.7977	31.3905	31.4692	31.5335	31.5564	31.6641	31.5804	31.4286	31.6859	31.5779	31.4449
E1C8P2	Q9P1P9	PAPSS1	25.2147	25.2975	25.1889	24.6943	25.0011	24.4998	24.7273	24.7032	24.6355	24.3884	25.1291	24.878	25.296	25.1308	24.9392	24.6712	24.7576	24.6757	24.6739	24.5041	24.5387	25.3874	25.2946	24.52	24.846	24.5965	24.9013	25.3086	25.0555	24.9473	24.8987
F1P5X5	Q9P258	RCC2	23.131	22.8329	22.5147	22.8118	22.9449	22.6388	22.3751	22.7121	22.7599	22.5837	23.6637	22.7964	23.0954	22.9991	23.4819	22.93	22.4152	22.9066	22.5759	22.632	22.5654	23.3297	22.9417	23.0102	23.2117	22.9467	22.507	23.0454	22.7829	23.0426	23.301
F1NQF9	Q9P260	KIAA1468	24.0218	24.334	24.2828	24.0501	24.3084	23.1654	23.7109	23.346	23.7753	23.1018	23.7384	23.4515	23.7336	23.696	23.5344	23.758	23.6484	23.7356	23.7116	23.3794	23.3243	24.0331	23.8748	24.3915	24.4539	24.2028	23.7337	24.6021	23.9565	24.1752	24.08
Q5ZHY2;F1NIP6	Q9P2K5	MYEF2	27.3817	27.3431	27.2785	27.2409	27.3326	27.4278	27.072	27.4116	27.2862	27.2146	27.3536	27.4302	26.7647	27.3444	27.3909	27.387	27.3926	27.1938	27.3344	27.4017	27.3521	26.957	27.1483	27.038	27.1285	27.336	27.3172	27.0683	27.3579	27.2487	27.1314
F1NM59	Q9P2N5	RBM27	22.0753	21.9696	22.0793	22.176	21.8405	21.8759	22.2347	21.9882	22.0268	21.7496	22.1934	22.1647	22.2307	22.1015	22.0082	21.914	22.261	22.1474	22.3708	22.1708	21.949	22.3539	22.0852	22.1158	22.1842	22.1456	22.0653	22.3305	21.8253	22.1734	22.1026
F1NSB6	Q9P2R3	ANKFY1	24.7848	24.2949	24.3371	24.6688	24.5422	24.6026	24.2044	24.5418	24.3343	24.4571	24.8201	24.6934	24.8082	24.5978	24.3643	24.6183	24.3088	24.6406	24.5848	24.5465	24.5661	24.8233	24.7328	25.0532	24.8118	25.0696	24.5359	25.1006	24.6028	24.7958	24.6919
Q5F3B9	Q9P2R7	SUCLA2	25.4592	25.4193	25.2415	25.1509	25.1877	25.5787	25.3982	25.415	25.098	25.8321	25.4818	25.164	25.576	25.3799	24.9806	25.4108	25.4979	25.3142	25.1527	25.6171	25.4816	25.7763	25.3176	25.4797	25.1325	25.1864	25.2527	25.0062	25.3142	25.4171	25.495
F1P2G2	Q9UBC2	EPS15L1	25.9885	25.8176	25.8756	25.6646	25.863	25.4624	25.647	25.6629	25.906	25.5785	25.7154	25.9461	25.8226	25.9101	25.7376	25.8996	26	25.9064	25.874	25.9149	25.7496	25.742	25.9312	25.9178	25.9982	25.8625	26.0783	26.0901	26.0341	25.9695	25.7993
E1C7T8	Q9UBF2	COPG2	24.1653	24.0339	24.3374	24.0101	23.8906	23.8591	24.1272	23.7663	24.3493	23.7564	24.4212	24.1415	24.104	24.4862	23.9775	24.0206	23.99	24.1189	24.3252	23.8042	23.9361	24.969	23.89	24.044	24.0024	24.1643	24.2849	24.0602	23.8295	24.2934	24.21
E1C4M3	Q9UBR2	CTSZ	24.1748	24.3445	24.487	24.363	23.988	24.7389	24.9875	24.6139	24.6438	24.3552	23.467	24.4526	22.9634	23.4209	24.6241	24.3716	24.835	24.6217	24.271	24.6323	23.9126	22.3126	24.3555	23.888	23.8105	24.5513	23.9659	22.6934	24.333	24.2849	23.9987
F1NVY5	Q9UBS4	DNAJB11	24.0908	23.983	24.4777	24.1754	24.2203	24.356	24.2154	24.168	23.9774	24.2251	24.2013	24.3163	23.3067	24.119	23.8919	24.1044	24.2874	24.0548	24.1255	24.3691	24.1578	23.1539	23.671	23.7907	23.7774	24.1441	24.1715	23.4277	23.8943	24.1442	24.154
Q5ZJA1	Q9UBW8	COPS7A	23.7642	24.2819	24.6097	24.7336	24.0978	24.6694	24.4286	24.8448	24.6371	24.8151	24.1763	24.6563	24.4114	24.3592	24.5809	24.5998	25.0382	24.7601	24.4603	24.6691	24.6493	23.7528	24.0327	24.6467	24.2851	24.7029	24.0104	23.9572	24.2537	24.2048	24.1378
F1NIM4	Q9UCV7	FKBP4	29.152	29.3083	29.4716	29.2057	29.5282	28.9762	29.2764	29.3317	29.4387	29.2352	29.2669	29.2771	28.9816	29.2754	29.2265	29.4854	29.4526	29.5965	29.4677	29.4793	29.3226	29.237	29.351	29.4712	29.5112	29.6608	29.3628	29.2195	29.3667	29.3569	29.2608
Q5ZMB8	Q9UDI3	PSMC2	27.1238	26.8786	26.9849	26.8182	27.0921	26.9002	26.9986	27.2396	27.1262	26.8923	27.092	27.1913	26.9777	26.9015	26.9148	27.1273	27.403	27.0309	27.004	27.0071	27.2429	26.9251	27.0682	26.9556	26.9155	26.9901	27.2132	27.0293	27.1009	26.8978	27.0053
O93467;Q9PSX7	Q9UEJ4	RHOA	26.7732	27.5315	26.9738	27.5753	27.0098	27.2249	27.2579	26.5274	27.3276	27.4066	27.9874	27.4436	27.4849	27.723	27.339	26.6356	26.6851	27.0701	27.1802	26.2002	26.5611	27.8915	27.1471	27.5644	27.2447	27.0879	26.8105	27.8746	27.2027	27.6065	27.6318
F1NRQ2	Q9UGV2	NDRG3	28.3025	28.0585	27.9082	27.8167	28.0439	27.5274	27.5198	27.7401	27.6643	27.505	27.9884	27.9764	27.7141	28.181	27.7297	27.8333	27.7613	27.5619	27.9497	27.7859	27.8688	28.1819	28.0235	27.7594	27.6326	27.7186	28.0104	28.1862	28.1727	27.9637	28.151
F1NFU6	Q9UH03	2003-09-01	27.7379	27.6094	27.5063	27.3592	27.5005	27.2686	27.7185	27.3013	27.5913	27.4602	27.4395	27.6432	27.8992	27.5615	27.8192	27.6145	27.3317	27.5278	27.7595	27.6007	27.5875	27.3889	27.5265	27.4886	27.2945	27.3692	27.5923	27.2366	27.4877	27.5888	27.4067
Q5ZIP2	Q9UHA4	LAMTOR3	25.4149	25.5476	25.2435	24.9237	25.6015	24.7871	25.3925	25.0725	24.9515	24.6262	25.3771	25.1928	25.2783	25.4712	25.4764	25.2755	25.1728	25.2056	25.3837	25.0463	24.891	25.4836	25.8522	25.7876	25.5121	25.3651	25.2567	25.3599	25.4679	25.3729	25.2215
H9KZD7	Q9UHB6	LIMA1	26.1202	26.3119	26.2469	26.2582	26.2822	26.8379	25.9603	26.2672	25.8744	26.1996	25.7578	26.1343	25.5783	26.1924	25.6666	26.0304	26.1915	26.0671	25.9124	26.6025	26.4055	25.2931	26.0209	26.0115	25.9792	26.2839	26.2538	25.2735	26.0332	26.2035	26.1887
Q5ZML4;R4GI74	Q9UHD1	CHORDC1	25.8598	26.4348	26.589	26.2495	26.4078	25.9784	25.936	26.3143	26.2304	26.047	26.2845	26.0822	25.7024	25.9062	26.1426	26.4565	26.0715	26.779	26.372	26.3285	26.1925	25.7176	26.3591	26.1988	26.3713	26.3786	26.0156	26.1628	26.3029	25.8317	25.9998
Q5F3T2	Q9UHD8	2009-09-01	27.1199	27.0061	26.9567	26.7608	26.9834	26.9187	26.7794	26.8794	26.7196	26.8641	26.9885	26.7888	27.008	26.8833	26.9102	27.0714	27.0166	26.8471	27.1781	27.175	27.0013	26.9043	26.8584	26.9309	26.9037	26.6926	27.0577	26.9184	27.0525	26.8234	26.8354
F1P1V2	Q9UHX1	PUF60	26.9807	26.9362	26.9184	26.765	27.2216	26.5087	26.7864	26.7944	26.6034	26.3974	26.9744	27.0054	26.9983	26.9659	26.9584	26.7736	26.8647	26.9878	26.9543	26.708	26.736	27.0586	27.024	26.7385	26.9625	26.9745	26.9487	27.1334	26.9453	26.9246	26.8154
E1C489	Q9UHY7	ENOPH1	25.7086	26.2743	26.0322	25.8509	26.0196	25.6569	25.7721	25.5522	26.0507	25.6582	25.9282	26.14	26.0032	25.8878	26.1351	25.9942	26.0842	26.0136	25.9277	25.9062	26.4055	26.184	26.0438	26.2695	26.1867	26.2662	25.6467	25.9744	26.1032	26.0292	25.7928
F1NYH8	Q9UI08	EVL	22.7749	23.2346	23.2482	23.1164	23.1143	23.8996	23.6245	23.8908	23.6624	23.5709	22.8805	23.1944	23.2006	23.0798	22.7965	23.4482	23.7837	23.1255	23.3646	23.6359	23.7541	22.7466	22.836	23.0359	22.6344	23.1206	23.3075	22.6321	23.2867	22.9397	23.0542
F1NW95	Q9UI09	NDUFA12	23.742	23.7043	23.945	23.6239	23.8363	23.8417	23.3686	23.8468	23.7945	23.7663	23.4952	23.4702	23.8728	23.671	23.4721	23.365	23.6408	23.7803	23.6317	23.639	23.7475	23.4423	23.5838	24.0267	24.337	23.9305	23.7389	23.2488	23.4746	23.7543	23.5119
F1NW50	Q9UI12	ATP6V1H	27.124	27.1824	27.1896	27.3368	27.1244	27.0581	27.2711	26.8684	27.3101	27.0018	27.3188	27.0124	26.9382	27.2373	26.9724	27.306	27.0282	27.4096	27.2323	27.0308	26.7004	27.7132	27.032	27.503	27.54	27.3695	27.1422	27.6409	27.2053	27.3339	27.535
E1C7W7	Q9UI15	TAGLN3	27.0993	27.1233	26.7818	26.9135	27.0032	26.8763	27.3422	26.9056	26.7885	27.0754	26.3909	26.6216	27.2858	26.5836	27.3159	26.9592	26.9035	26.8302	26.8999	26.8352	27.0433	26.5314	26.5358	26.5705	26.4308	26.2973	27.1134	26.9186	26.882	26.8399	26.8013
Q5ZLT0;F1NFR4	Q9UIA9	XPO7	25.2128	25.2698	25.1463	24.9771	24.974	25.5921	25.4322	24.9102	25.4763	25.7232	25.5576	25.3634	24.8536	25.4118	25.0216	25.3564	25.8256	25.1712	25.1995	25.6011	25.3801	25.6512	25.2874	24.8117	25.6885	25.182	25.334	25.8845	25.0547	25.5282	25.4823
Q5ZII2	Q9UIC8	LCMT1	23.6225	23.4874	23.6943	23.5732	23.8712	23.182	23.3716	23.5275	23.7914	23.6235	23.6553	23.6331	23.7393	23.642	23.6172	23.5905	23.5661	23.8952	23.8468	23.5991	23.2848	23.5173	23.6327	23.6832	23.6549	23.4269	23.475	23.6199	23.537	23.8559	23.3907
F1N804	Q9UIW2	PLXNA1	22.6166	22.5902	22.4667	22.5896	21.9995	23.257	22.7419	23.3581	22.4854	23.5624	23.9355	22.6948	22.721	22.5544	22.7973	22.1743	22.3151	22.5678	22.1409	22.658	22.4673	23.1214	21.9274	22.5547	22.5826	22.1417	22.1003	23.0325	22.5934	22.6036	22.4875
R4GJZ6	Q9UIW5	GOLPH3	22.908	22.7216	22.7677	22.4724	22.5872	22.4598	23.176	22.7871	22.8766	22.6107	23.449	22.863	23.14	22.6199	22.8308	22.734	21.8641	22.5892	22.9434	22.6753	22.6481	23.7624	23.415	23.5543	23.586	23.2277	22.7805	23.4233	22.8565	22.6641	22.9592
E1C0P2	Q9UJ41	RABGEF1	22.3127	22.1796	22.1729	22.2369	22.2508	21.9581	22.3381	22.2771	22.3428	21.962	22.3305	22.4707	21.7869	22.3699	21.8826	22.5221	22.3157	22.1008	22.4909	22.5084	22.048	22.1451	22.3572	22.3872	22.2527	22.5507	22.3466	21.5535	22.3298	22.3551	22.3021
Q5ZJ27;F1NJ60	Q9UJC3	HOOK1	23.5201	23.5692	23.413	23.2792	23.6258	23.1187	23.588	23.8469	23.7025	23.4159	23.3552	23.603	23.6245	23.4637	23.947	23.8897	23.7966	23.6377	23.5561	23.7759	23.7004	23.4689	23.5501	23.5135	23.3998	23.3216	23.3453	23.5745	23.4522	23.5051	23.3446
F1NWJ8	Q9UJC5	SH3BGRL2	25.8695	25.9721	25.9584	25.0194	26.0601	24.7391	25.4424	25.1715	25.4387	25.3381	25.329	25.7856	26.0151	25.5352	25.7585	25.5606	25.8514	25.9202	26.0838	25.2261	25.5396	26.1482	25.9728	26.1761	25.6667	26.0206	25.3946	26.2821	26.6403	25.7896	25.747
R4GH36	Q9UJD4	SNRPB2	23.7607	23.474	23.9676	23.6233	23.9752	24.1511	24.3919	23.8749	24.0893	23.9616	23.6691	23.7854	23.7015	23.7109	23.9223	23.9462	24.0029	23.7697	23.9674	23.8277	23.8067	23.602	23.7638	23.7245	23.9628	23.7262	24.0512	23.2868	23.9861	23.8539	23.8544
F1NWI3;F1P3D9	Q9UJS0	SLC25A13	25.0967	26.1181	24.8289	26.5955	24.4467	26.3453	26.2319	25.7366	26.0354	26.3381	26.3419	26.1593	25.8673	26.4222	25.2959	24.5078	24.7046	25.4286	25.8428	24.6727	24.6913	26.7369	24.5788	25.3626	24.77	24.586	24.9879	26.5408	25.3128	25.7729	26.6532
H9L2J4	Q9UJU6	DBNL	25.2832	25.3371	25.2536	25.1342	25.283	25.2838	25.4643	25.5339	25.2445	25.3581	25.0416	25.4612	24.7573	25.3798	25.4116	25.2132	25.3745	25.0292	25.5255	25.5461	25.8815	24.6511	25.1954	24.6323	24.9096	25.338	25.2062	24.4018	25.2988	25.1745	25
E1BQQ5	Q9UJW0	DCTN4	24.3093	24.4176	24.2038	24.3874	24.4916	24.6307	24.6324	24.8527	24.4915	24.7165	23.6369	24.5596	24.7872	24.3733	24.5102	24.7036	25.0338	24.6442	24.5952	24.3853	24.3179	24.0041	24.4349	24.4096	24.5859	24.5101	24.0244	24.5698	24.4521	24.0403	24.4829
F1P0P3	Q9UJZ1	STOML2	25.3148	25.468	24.9094	24.5698	25.1972	24.7035	25.151	24.3457	24.8931	24.3526	25.2886	24.7235	25.076	25.252	24.8264	24.8562	24.784	24.6797	24.9397	24.4519	24.8208	25.534	25.082	25.1748	25.0029	24.8751	24.6971	25.3366	24.7992	24.8563	25.1699
F1NRY8	Q9UK45	LSM7	25.2381	25.6105	25.2669	25.3443	25.8618	25.7139	25.3907	25.8416	25.583	25.0602	24.7722	25.2429	25.2351	25.4865	25.3242	25.5092	25.665	25.3965	25.6337	25.3546	25.415	26.1332	25.9189	25.653	24.9573	25.7069	25.6459	25.6992	25.706	25.4936	25.6754
I7LRG5	Q9UK76	HN1	23.6152	23.6848	23.7754	23.7762	24.0429	23.7758	23.7367	24.13	24.1063	24.0207	23.943	23.613	23.5226	23.8347	24.163	24.4669	23.8272	23.7178	23.7618	24.009	24.131	23.9124	24.0417	23.9491	23.9809	24.2721	23.4945	23.7097	23.7298	24.0875	23.8546
F1NRD6	Q9UKA9	PTBP2	25.8183	25.5417	25.3158	25.2447	25.0509	24.8866	24.8244	25.0015	25.2296	24.4334	25.8505	25.6402	25.951	25.5245	25.6275	25.1284	25.0034	25.3328	25.3176	25.1358	24.9437	25.9107	25.9039	25.8222	25.6068	25.7401	25.7416	25.6917	25.644	25.7611	25.6031
E1C411	Q9UKG1	APPL1	24.7625	24.4627	24.9006	24.4132	24.4848	24.5686	24.1554	24.8688	24.591	24.5717	24.5295	24.9606	24.2418	24.6971	24.7595	24.5673	24.8088	24.4278	24.7635	24.9809	25.2139	24.0811	25.0616	24.2775	24.3966	24.8195	24.7264	23.3564	24.7771	24.3754	24.2528
F1P0I8	Q9UKM9	RALY	24.7841	24.6444	24.665	24.5102	24.69	24.7592	24.8535	24.7712	24.9199	24.6579	24.6914	24.6164	24.5161	24.6043	25.029	24.8776	24.7163	24.5755	24.5762	24.7347	24.7498	24.5206	24.6212	24.6423	24.494	24.9329	24.7308	24.3907	24.6611	24.6071	24.6242
F1P2G8	Q9UKU0	ACSL6	23.578	24.277	23.6363	24.4481	23.7731	24.8849	24.3739	24.2011	24.4364	25.0793	24.4238	24.1388	24.3197	23.9674	23.7024	23.7413	24.1878	24.187	23.7949	24.4092	23.8804	24.3958	23.6815	24.0499	23.7932	23.307	24.8795	24.939	23.3709	23.6645	24.6459
Q5ZLH9;F1NU14	Q9UKY7	CDV3	24.2227	24.1662	24.299	23.9658	24.463	23.6329	24.1705	23.949	23.8261	23.773	24.0718	24.1443	24.4905	24.1602	24.211	23.8542	23.9386	24.1423	24.1548	23.9092	23.7289	24.0371	24.5536	24.7461	24.3077	24.4558	24.1072	24.4144	24.085	24.2453	24.104
F1NC27	Q9UL25	RAB21	23.0608	23.5853	23.4958	23.9928	23.1596	24.0642	23.436	23.8511	24.151	24.0734	23.7821	23.9748	23.1576	23.5943	23.5171	23.4761	23.4529	23.9401	23.8111	23.3885	23.6502	23.231	23.5991	23.902	23.7643	23.9712	23.2991	23.3326	23.3351	23.8748	23.8164
F1NWA8	Q9ULA0	DNPEP	26.4062	26.5006	26.1676	25.8712	26.1319	27.5603	26.5704	26.4865	26.199	27.0105	25.6399	26.0157	26.0212	25.8652	26.8109	26.7009	26.7965	25.3837	26.2819	26.7154	26.8257	25.1201	26.2379	25.4181	25.3096	25.7895	26.3488	24.631	26.2923	25.7728	26.2336
Q9DDD0;F1NFR0	Q9ULB1	NRXN1	22.9991	22.7908	22.7018	22.7519	22.83	22.8427	22.579	22.4715	22.7229	22.523	24.3219	22.3488	22.9669	23.2366	22.7728	22.0162	22.6271	23.0153	22.9315	22.4056	22.2627	24.3064	23.1092	23.1884	23.0889	23.1354	22.8446	23.3063	22.8709	23.4013	23.0184
Q5ZI42	Q9ULC4	MCTS1	24.817	24.7905	24.7825	24.6992	24.6789	24.5191	24.3421	24.3201	24.3583	23.8061	24.5442	25.1617	24.6986	24.8259	24.8136	24.1859	24.4962	24.8702	24.5826	24.3537	24.2296	25.0548	24.8894	24.9913	25.2025	24.7211	24.7568	24.6676	24.6078	24.8025	24.8319
E1BTH6	Q9ULH1	ASAP1	22.5811	22.62	23.3322	23.158	22.5466	23.0363	22.5316	22.7288	22.8285	22.9555	23.1289	23.0706	22.2099	23.1355	22.6859	22.9816	22.7299	22.7869	23.0048	22.6561	22.7248	22.6452	22.8242	22.3527	22.858	23.3435	22.9331	22.8761	23.0049	22.8784	23.1475
E1C9E1	Q9ULJ8	PPP1R9A	22.4811	22.9224	22.9235	23.7941	22.8874	23.4996	23.7785	23.6516	22.6315	23.1716	22.5948	22.5678	22.9434	22.294	24.1008	23.0903	23.6926	22.8002	22.8722	24.0042	23.9127	22.4367	22.3812	22.6035	21.6464	22.1467	23.3632	23.8407	22.3086	22.6661	22.797
F1NCZ8	Q9ULP0	NDRG4	27.554	27.7074	27.554	27.6863	27.609	27.5929	27.5229	27.4892	27.061	27.6973	28.0459	27.8175	27.5001	27.815	27.7948	27.3577	27.2082	27.3695	27.3612	27.4098	27.5422	27.8932	27.9239	27.848	27.8216	27.6489	27.4641	27.7104	27.5221	27.866	27.8151
F1P551	Q9ULR3	PPM1H	25.4558	24.695	24.6418	24.8825	24.8577	24.6297	24.6442	24.8016	24.6221	24.5784	24.7866	24.6693	25.2921	24.9519	24.5965	24.7828	24.8536	24.5607	24.6625	24.701	24.7436	24.9569	25.046	24.7236	24.8398	24.1659	25.2549	24.7285	24.816	24.7512	24.7922
F1NP39	Q9ULW8	PADI3	26.5926	27.1147	27.7236	26.9578	28.3088	26.7711	27.5365	26.5941	26.4606	26.3889	28.0624	27.0364	27.8401	27.1418	27.5162	26.2318	27.208	26.6775	27.1554	26.1981	27.1941	27.2383	26.8261	26.8331	27.1532	26.9665	26.91	27.0509	26.5918	27.0184	28.106
H9L081	Q9ULX6	AKAP8L	24.2835	24.0551	23.9796	24.2079	24.296	23.6713	24.0797	24.0014	23.9534	23.6638	24.2648	23.6938	24.3116	24.0483	23.7517	24.2233	23.7921	23.9954	24.2393	23.7345	24.1689	23.8441	24.1417	23.7203	24.0878	24.0098	24.1235	24.2214	23.6497	24.4375	24.1284
Q5ZMC1	Q9UMR2	DDX19B	25.8864	25.7526	25.7638	25.456	25.8562	25.6623	25.3417	25.4991	25.1825	25.3333	25.7995	25.8022	26.0221	25.5826	25.6702	25.6105	25.7718	25.8988	25.7263	25.7229	25.4205	25.653	26.1291	25.5842	25.7203	25.6263	25.7275	26.3027	25.8052	25.5511	25.8619
Q5ZMA2;H9L0C4	Q9UMS4	PRPF19	28.1173	27.8922	27.8463	27.8064	28.0787	27.8392	27.6508	27.7796	27.5727	27.5958	27.8339	27.9727	28.3246	28.0087	27.8222	27.9417	27.7609	27.9134	27.8882	27.9115	27.8425	27.7861	27.9371	27.9058	27.8226	27.8712	27.8729	27.9	27.9164	27.8063	27.7642
E1C477	Q9UMX0	UBQLN1	25.0295	25.0681	25.0392	24.8636	25.3317	24.6702	25.0284	24.9852	24.9185	24.8632	25.1163	24.9934	24.9358	25.0205	24.9408	24.887	25.0218	25.1181	25.0225	25.1069	25.1703	24.9733	25.3286	25.4692	25.4137	25.3348	24.8542	24.9919	25.0799	25.1141	24.8606
F1NGG2	Q9UMY4	SNX12	26.2838	26.0583	26.131	26.1643	26.1919	25.7664	26.5771	25.9731	26.5665	25.7426	26.104	26.1129	26.6368	25.909	26.3498	26.0966	26.3882	26.5948	26.2647	26.2313	26.2079	25.9521	26.1262	25.8841	25.8634	25.8064	26.2489	26.0281	26.0553	26.2386	25.8075
E1C5Y5	Q9UMZ2	SYNRG	26.0185	26.0506	26.3092	25.9364	26.1845	25.9192	26.001	26.0987	25.9288	25.9131	25.9082	26.3642	26.1657	26.0652	25.8955	26.202	26.1189	26.2751	26.1034	26.1203	26.3845	25.9537	26.7096	26.2253	26.0454	26.3517	26.049	25.2733	26.2513	26.3615	25.7316
E1C769	Q9UN86	G3BP2	25.4834	25.7268	25.5054	25.5931	25.3518	25.8132	25.8435	25.9341	25.9753	25.9667	25.6067	25.607	25.2149	25.5046	25.462	25.8116	26.109	25.0439	25.5089	26.0551	25.9565	26.1107	25.5264	25.2963	24.882	25.4273	25.7197	25.7507	25.6624	25.2838	25.4405
Q5ZHY5	Q9UNE7	STUB1	23.3146	23.0257	22.9049	23.1254	23.2281	22.8054	23.068	22.8942	23.043	22.6626	23.4446	23.1256	23.3894	23.2099	23.1145	23.0461	23.1017	23.1101	23.0086	23.1384	23.1492	23.4022	23.1501	23.1328	23.4167	23.3084	23.4931	23.0824	23.0153	23.1284	23.226
P84169;E1C2R6	Q9UNM6	PSMD13	24.709	24.3279	24.5009	24.6855	24.8809	25.1055	24.892	24.8905	24.5622	24.6559	24.7269	24.0115	24.8976	24.7988	25.0062	24.8581	24.8378	24.9574	24.3752	24.633	25.5958	24.8945	25.037	24.6506	25.0805	23.9363	24.2135	24.9552	24.6541	24.1758	24.9617
E1BUM0	Q9UNP9	PPIE	25.2896	24.8327	25.1173	25.0028	25.3915	24.7499	25.2663	25.3082	25.3492	24.9617	25.2551	24.8686	25.0469	24.9466	24.9241	25.2599	25.2041	24.8653	25.0295	25.1144	25.047	25.4112	25.0116	25.5758	25.4506	25.6034	24.6393	25.1278	25.206	25.5396	25.0444
R4GLE6;P51971	Q9UNQ9	EIF1	26.7515	26.8137	26.757	26.4323	26.9729	26.1964	26.2405	26.4588	26.287	26.1881	26.6929	26.3314	26.6821	26.7131	26.3726	26.4622	26.5269	26.7464	26.6821	26.5481	26.4236	26.662	26.5084	26.9286	26.824	26.73	26.7769	26.9206	26.8547	26.8425	26.7728
Q5ZJF1	Q9UNS2	COPS3	24.6419	24.6328	24.5305	24.7252	24.6225	24.9826	25.2345	24.9886	25.2664	25.0935	24.9458	24.6864	24.5599	24.4334	24.7105	24.8542	24.1184	24.1743	24.2733	25.0374	25.0097	25.2002	25.1773	24.7166	24.7435	24.6157	24.724	25.056	24.4197	24.5148	24.587
Q5ZK10;F1NI19	Q9UNZ2	NSFL1C	26.3967	26.3498	26.1698	26.1611	26.3365	26.4194	26.6212	26.4919	26.3864	27.1996	26.3733	26.6696	26.1287	26.4344	26.4155	26.5408	26.7472	26.0562	26.5187	26.7042	26.8913	25.6438	26.424	25.9245	26.0267	26.4013	26.4477	25.7304	26.5125	26.3971	26.4764
F1N8N1	Q9UPA5	BSN	27.6884	27.7634	27.7088	27.7192	27.6028	28.041	27.6636	28.156	27.6491	28.0847	27.1811	27.8387	27.4118	27.6862	27.8264	28.1072	28.0158	27.2986	27.9766	28.4046	28.3229	27.1313	27.7368	27.5157	27.338	28.0191	27.952	26.7982	28.0045	27.504	27.4761
F1NN93	Q9UPP2	IQSEC3	25.3107	25.0971	25.2388	24.6911	24.7928	25.5086	24.8499	25.1221	25.1222	25.1337	25.0212	25.136	24.6204	25.3231	25.0248	25.4314	25.1496	25.0193	25.3454	25.1303	25.6157	24.6134	25.1653	25.0546	24.5853	25.2558	25.3064	23.8937	25.4712	24.8756	25.2553
F1NIU4	Q9UPQ0	LIMCH1	23.705	23.0228	23.5127	23.3197	23.1425	22.8479	22.7645	23.1347	22.3367	22.8862	23.5838	23.3146	23.6433	23.3827	23.5905	23.4566	23.1453	23.3587	23.2293	23.2868	22.9251	23.4803	23.3472	23.5192	23.5308	23.3874	24.0911	23.8173	24.1185	23.4928	22.782
E1BSB9	Q9UPT6	MAPK8IP3	24.4541	24.1047	24.1028	24.5859	24.2953	24.9794	24.6353	24.806	24.847	24.6844	24.9985	24.2913	24.2578	24.0718	24.6281	24.7633	24.6684	24.6002	24.5844	25.2558	25.6183	24.4587	24.1224	24.614	24.8103	24.5134	24.7615	24.6864	24.3583	24.2224	24.2996
H9KZC8	Q9UQ80	PA2G4	27.838	28.1069	28.0995	27.9561	28.1511	27.5052	27.9486	27.8559	27.9966	27.6081	28.0421	27.933	28.1257	27.8264	28.0171	27.8208	28.3076	28.0738	27.9819	27.6557	27.6945	28.2212	28.0283	28.2303	28.1627	28.1568	27.8204	27.9499	27.8241	28.0203	27.7575
Q5F428	Q9Y262	EIF3L	23.0317	23.0324	23.1979	23.1096	23.1644	23.3933	23.0886	23.1513	23.0578	23.0016	23.3139	23.2879	22.9346	23.1364	23.4689	23.4871	22.8339	23.8112	23.1772	23.0012	22.9198	23.3563	23.6063	23.1883	23.4015	23.3881	22.7518	22.9789	22.9334	23.2217	23.3309
F1NGY5	Q9Y263	PLAA	24.624	24.695	24.8173	24.5095	25.021	24.3926	24.6295	24.3872	24.6793	24.2582	24.6564	24.3313	24.4592	24.5604	24.3665	24.5723	24.1125	25.1046	24.5165	24.6525	24.6061	24.5753	24.4828	25.2842	25.2776	24.4614	24.3015	24.937	24.4645	24.9923	24.7857
F1N8Z4	Q9Y265	RUVBL1	26.8985	26.8705	26.8364	26.5804	26.9316	26.5841	26.7435	26.6151	26.5791	26.5031	26.7666	26.8196	26.7786	26.7794	26.6569	26.9495	26.8101	26.7709	26.7924	26.7089	26.7725	26.7137	27.0434	26.8345	26.6767	26.7285	26.9124	26.851	26.9405	26.7779	26.7466
Q5ZIN1;F1NE97	Q9Y266	NUDC	24.9873	24.9825	25.0337	24.8015	25.0667	24.9833	25.2072	25.3039	24.8987	25.3241	25.0744	24.9076	25.5559	24.7686	25.0967	24.7379	24.8025	25.0096	24.7609	25.3472	25.2885	24.8641	25.2759	24.8523	24.9707	25.1069	24.8196	24.876	25.1744	25.2676	24.8414
E1C2E3	Q9Y277	VDAC3	25.0601	24.9222	24.8995	25.259	24.9266	26.0083	25.1269	25.4136	24.9398	25.7871	25.724	25.2866	25.636	25.1649	24.8243	24.8972	25.3006	24.739	24.775	24.6183	24.6406	24.5138	24.9997	24.9336	24.2462	24.4569	24.5374	25.2211	25.2576	24.6253	25.3234
P21566	Q9Y281	CFL2	28.4469	28.1802	28.4183	28.5413	28.2958	28.1698	28.7028	28.5415	28.2244	28.3589	27.9132	28.1959	28.541	28.1294	28.7271	28.4948	28.3292	28.3855	28.5345	28.4709	28.5325	27.7276	28.0926	27.7643	27.9187	28.0004	28.4292	28.1011	28.4302	28.3199	28.1356
Q5ZJQ2;R4GIK6	Q9Y285	FARSA	25.188	25.2511	25.5783	25.6024	25.7937	25.427	25.2607	25.424	25.3772	25.2805	25.6067	25.2808	25.5515	25.6002	25.5645	24.9592	25.4105	25.4081	25.7939	24.7926	25.1643	25.6206	25.2928	25.8804	25.6664	25.6782	25.2735	25.8244	25.3541	25.0989	25.8136
E1C6G9	Q9Y2A7	NCKAP1	25.2277	24.9439	24.9649	25.4089	24.7415	25.0233	24.9229	24.2659	24.893	24.9739	25.221	24.6826	25.3468	25.3689	24.9614	24.7226	24.9044	25.0408	25.0627	24.696	24.4303	26.1512	24.5622	24.8512	25.2178	24.9303	25.141	25.899	25.3148	25.1297	25.6462
E1C929	Q9Y2D5	AKAP2	25.631	25.6196	25.6235	25.5117	25.5763	25.0148	25.4103	25.3462	25.1285	25.1871	25.5798	25.4362	25.7279	25.6059	25.7213	25.3638	25.5554	25.5555	25.6132	25.5051	25.399	25.4525	25.542	26.1082	25.7227	25.6271	25.5444	25.8621	25.7783	25.8296	25.6599
E1BQV5	Q9Y2H0	DLGAP4	23.6735	24.0098	24.0031	23.7378	23.7855	24.1353	24.2506	24.4884	23.9506	23.8061	23.837	24.0845	24.3448	23.6898	24.0767	24.3569	23.9681	24.2176	24.0549	24.53	23.9904	24.0675	24.2003	24.2021	24.1578	23.8177	23.7479	23.5737	23.8793	24.437	23.7307
E1C008	Q9Y2I8	WDR37	24.8245	24.7581	24.5122	24.6933	24.6348	24.6068	24.5255	24.7352	24.5929	24.8036	24.1357	25.1534	24.7928	24.7471	24.6142	24.4501	24.212	24.6157	24.6444	24.4668	24.5462	25.1007	24.4588	24.2279	24.8915	24.6725	24.779	24.3117	24.5489	24.6834	24.2891
E1BY01	Q9Y2J0	RPH3A	25.2611	25.6284	25.2603	25.8088	25.1344	26.1733	25.7214	26.1552	25.7617	26.4396	24.4562	25.7217	24.4968	25.5011	25.5305	25.7461	25.9734	25.5023	25.5866	26.1279	26.4328	24.2006	25.3526	24.4926	24.7766	25.1307	25.8166	24.8203	25.4225	24.6124	25.2479
F1NY54	Q9Y2W1	THRAP3	25.8065	25.5231	25.5631	26.0193	25.4743	26.7205	25.9537	26.1931	25.5829	26.6853	24.788	25.7712	25.7685	25.5991	25.9065	25.7246	26.09	24.4805	25.7669	26.7734	27.8245	25.1108	25.4469	24.544	25.1542	25.014	26.1938	25.7544	25.7656	25.0256	25.4841
F1NAS0	Q9Y2Z0	SUGT1	24.0499	24.1281	24.4385	24.3125	24.4598	24.217	24.6005	24.8167	24.3363	24.3219	24.2122	24.0848	24.0246	24.2015	23.7849	24.7672	24.347	25.1395	24.6329	24.7004	24.774	24.2541	24.2492	24.3152	24.7255	24.6804	23.9745	24.7236	24.2811	24.4684	24.2115
F1NNU7	Q9Y305	ACOT9	23.8306	23.9408	23.9759	23.7662	24.1075	23.7961	24.5256	23.613	24.0029	23.4862	23.5564	23.3973	23.951	23.6619	23.8538	23.9723	23.8566	24.1047	23.7601	23.6027	23.6587	24.0656	23.6302	23.8337	23.8174	23.8103	23.5739	23.4964	23.8196	23.8029	23.8226
E1C6C0	Q9Y316	MEMO1	24.3433	24.859	24.9757	24.6343	24.7642	24.7549	25.1294	25.3485	25.0414	24.6474	24.2026	24.7952	23.9225	23.6985	24.522	25.0186	25.2844	24.5845	24.9321	25.2557	25.0005	23.2769	25.2236	24.5417	24.5157	24.8707	24.5497	23.9742	23.8418	23.8981	23.8376
Q5ZLW7	Q9Y383	LUC7L2	24.1542	24.3097	24.1231	23.9113	23.9321	24.5699	24.5782	24.7587	24.2962	24.6737	22.9839	23.7868	23.4052	24.0012	24.2332	24.3871	24.5303	23.663	24.2228	24.9941	25.0157	22.6847	23.6677	23.5433	22.884	23.7195	24.3348	22.7735	24.1772	22.8719	23.6107
E1BW94	Q9Y3B4	SF3B6	24.4175	24.4568	24.0994	23.8912	24.6858	23.9265	24.4614	24.0278	23.7605	23.6492	24.1459	24.2533	24.2472	24.2399	24.1357	24.125	24.5297	24.0898	24.1204	23.8808	23.8052	24.2324	24.2298	24.1181	24.2192	23.9919	24.123	24.5179	24.2703	24.4656	24.193
E1BXT5	Q9Y3C4	TPRKB	24.6255	24.6044	24.198	24.2235	24.3653	23.7613	24.5399	24.19	24.0314	23.7821	24.6273	24.4384	24.382	24.0894	24.2253	23.9497	24.4608	24.4555	24.1013	24.1614	23.8393	24.5476	24.4809	24.3591	24.3708	24.1344	24.5799	24.2376	24.1255	24.5925	23.9918
F1NB21	Q9Y3E1	HDGFRP3	25.9762	26.0258	26.0293	25.7167	25.9072	26.2131	25.9713	26.4679	25.5499	26.1121	25.8094	25.7984	25.358	25.8849	25.7601	26.5098	25.6766	25.836	25.9055	26.5907	26.4956	25.4391	26.0966	25.9953	26.0025	26.1887	25.9623	25.7493	26.3043	25.8014	25.8476
Q5ZL33	Q9Y3F4	STRAP	25.6214	25.8316	26.0516	25.8245	25.8922	25.9081	25.9207	26.2052	26.0164	26.0813	25.803	25.9906	25.8484	25.6968	26.1077	26.0622	26.1428	25.9799	26.0594	26.1136	25.9024	25.5798	26.1494	26.1337	26.0459	26.1907	25.6351	25.5484	25.749	26.0153	25.4948
F1NYI3	Q9Y3I0	RTCB	27.5603	27.5972	27.6954	27.4516	27.574	27.6856	27.4062	27.7262	27.4398	27.4624	27.4231	27.549	27.3048	27.5969	27.519	27.5996	27.4918	27.4015	27.4536	27.6519	27.7833	27.6537	27.4972	27.5608	27.5716	27.5273	27.5276	27.4625	27.5308	27.4272	27.419
F1NHU1	Q9Y3R0	GRIP1	24.7718	24.9089	24.9873	24.8135	24.8871	24.8163	25.1301	25.238	25.252	24.7952	24.9958	24.8526	24.4243	24.7014	24.4609	25.2052	25.0566	24.8556	24.973	25.1675	25.0134	24.4325	24.8599	24.6607	24.9386	24.8292	24.9891	25.0884	24.7147	24.4961	24.5851
F1NFW0	Q9Y449	SNX6	24.5767	24.5018	24.4929	24.4022	24.3733	24.9164	24.9403	25.1515	25.0714	25.2347	24.5365	24.5941	24.1147	24.259	24.8225	24.9471	25.0612	24.6169	24.6945	25.2951	26.0535	24.7341	24.9548	24.458	24.4033	24.6974	24.5778	23.6814	24.5025	24.6489	24.4214
P54939;E1C2S1	Q9Y490	TLN1	23.3349	23.2327	23.5036	23.2488	23.1914	22.9851	23.0463	23.3674	22.708	23.1399	23.5308	23.2627	23.4449	22.8674	23.6281	23.4473	23.3244	23.2844	23.2997	23.4683	24.0101	23.6771	23.4485	24.0273	23.9753	23.4239	23.6969	22.6712	23.3399	23.1129	22.7557
Q02440;F1NQB6	Q9Y4I1	MYO5A	25.3633	25.3114	25.5675	25.6128	25.3669	25.7321	25.5046	25.3051	25.7684	25.8027	25.7851	25.659	25.2494	25.2623	25.3407	25.297	25.6416	25.6728	25.5648	25.1644	25.2988	25.6216	25.4928	25.5369	25.6243	25.3611	25.3073	25.7687	25.3262	25.7332	25.507
E1C4Z7	Q9Y4J8	DTNA	25.7441	25.8281	26.1532	25.7462	25.9859	25.8716	25.8024	26.0292	25.6758	26.2307	25.3122	26.3774	26.2005	26.0346	26.0007	26.3251	26.1569	25.65	26.2639	26.1823	26.2344	25.3103	26.1043	25.8115	25.6423	26.2165	26.0453	26.4542	26.1202	26.0881	25.8574
Q5ZHP2	Q9Y530	OARD1	25.8388	25.4823	25.4889	25.4479	25.6913	25.637	25.5398	25.7922	25.813	25.3353	25.6335	25.5932	26.0859	25.626	25.4943	25.7995	25.9683	25.7807	25.8224	25.8397	25.7284	25.985	25.5328	25.8799	26.1332	25.7455	25.8566	26.0739	25.5238	25.6967	25.4575
Q5ZIR8	Q9Y5J7	TIMM9	21.5473	22.2611	21.736	23.2661	22.2932	23.7832	23.9137	24.1342	22.459	24.0621	20.8785	22.3281	22.082	21.0608	23.4956	22.7766	23.6869	20.7162	22.1822	24.0946	23.9874	20.2303	21.8858	20.4476	21.9882	20.382	22.0832	20.2116	22.5515	20.6673	21.2551
E1BT00	Q9Y5K8	ATP6V1D	23.7457	24.3957	23.9967	24.7749	23.3993	24.7448	23.8572	24.0756	24.7237	24.6056	23.683	24.2506	21.9484	23.798	24.1836	24.1019	24.3895	24.0337	24.0281	23.6972	24.2417	22.7355	23.8159	23.3456	23.3311	23.8401	23.756	22.1486	23.8553	23.3419	24.0159
F1P574	Q9Y5P6	GMPPB	23.3746	22.96	23.2201	23.3807	23.622	22.6637	22.8278	22.8068	22.9954	22.4483	23.1622	22.9726	22.9477	23.1855	23.2361	22.9961	22.9315	23.4742	23.1478	22.734	22.6678	23.8466	23.9872	23.6225	23.7337	23.7183	23.6092	24.1023	22.9405	23.4707	23.2397
F1NI46	Q9Y639	NPTN	23.3409	24.1996	24.3138	24.4522	24.1208	25.3619	24.9127	24.7296	25.2337	26.237	24.7716	24.5021	24.2573	24.4928	25.0512	24.4106	24.1246	24.4484	24.7333	24.667	25.3051	24.0142	24.4792	24.6465	24.0743	24.2984	24.6946	23.8695	24.0115	25.1562	24.8617
F1NB52	Q9Y678	COPG1	25.4719	25.5087	25.2771	25.4082	25.2286	25.102	25.0671	24.6717	25.0708	24.9559	25.7166	25.1913	25.5068	25.7231	25.2834	25.1414	24.7382	25.3741	25.24	24.8888	24.9511	26.0519	25.4166	25.6818	25.4226	25.291	25.651	26.1379	25.4486	25.696	25.8387
F1NYZ7	Q9Y696	CLIC4	27.5139	27.4515	27.5969	27.5241	27.6727	27.0786	27.4107	27.3978	27.3176	26.9879	27.7997	27.5868	27.6296	27.5773	27.4039	27.2621	27.362	27.6146	27.6601	27.3459	27.1997	27.7858	27.5719	27.8087	27.5648	27.6653	27.7291	27.9482	27.48	27.5963	27.7393
E1C293	Q9Y6D6	ARFGEF1	21.8451	22.38	22.4731	23.5012	22.4367	22.9261	22.5633	22.4987	22.2244	23.0456	22.4663	22.1882	22.5842	22.4146	22.5533	22.3778	22.4643	22.4387	22.4547	22.5372	22.6708	22.5018	22.057	22.5357	22.4208	22.8393	22.4293	22.4414	22.2066	22.453	22.5198
Q90828	Q9Y6G9	DYNC1LI1	27.6353	27.4888	27.3466	27.2675	27.3744	27.1417	27.0056	27.2032	27.2158	27.047	27.5692	27.4107	27.3089	27.5604	27.4208	27.2533	27.2731	27.3336	27.3554	27.382	27.2989	27.3998	27.4038	27.1151	27.2724	27.4603	27.6402	27.2403	27.646	27.1794	27.7177
E1BUE7	Q9Y6K8	AK5	26.5372	26.4405	26.5149	26.3189	26.5442	26.0729	26.1078	26.0719	25.8314	25.8831	26.4932	26.5932	26.9092	26.5233	26.4359	26.3572	26.3472	26.4542	26.1987	26.0944	26.1642	26.7394	26.7328	26.6684	26.6657	26.3725	26.5246	26.6648	26.7004	26.8597	26.6807
F1NVW3	Q9Y6M1	IGF2BP2	25.142	25.5443	25.0522	25.6421	24.9144	26.33	25.4375	26.1912	25.8071	26.387	25.4197	25.7936	25.2773	26.0363	26.4644	25.8767	26.1802	25.7771	25.3981	26.6625	27.3143	26.4096	25.4472	25.6156	25.4643	26.4123	25.7351	25.1748	25.1434	25.628	25.5767
F1NPF3	Q9Y6M9	NDUFB9	23.9455	23.8983	24.2131	24.1958	24.3824	23.9939	23.6785	23.8414	23.6954	23.5375	24.1514	23.8159	24.0053	23.8618	23.5399	23.8715	23.7569	24.1723	24.0169	23.7482	23.8168	24.3953	23.7663	24.4357	24.5498	24.1232	24.0664	24.3373	23.934	24.1402	24.1127
E1BWD6	Q9Y6R1	SLC4A4	24.2044	25.0724	24.381	25.0581	25.0778	24.9578	24.5284	24.1846	24.9867	24.8341	25.3426	25.1897	24.427	25.0667	24.562	24.1577	25.062	24.2459	24.76	24.0569	24.4625	24.8171	24.7794	25.2977	24.5508	24.8692	24.113	25.5398	24.8183	25.0858	25.0644
Q9PU36;F1P4B2	Q9Y6V0	PCLO	26.1939	26.3739	26.1222	25.8959	26.1436	26.0511	25.8868	26.2915	25.8972	26.135	25.9832	26.1226	26.3273	26.0284	26.0749	26.3016	25.8512	25.83	26.1713	26.3866	26.1529	26.0766	26.1062	26.162	25.9697	26.2428	26.0153	26.2938	26.2078	25.9445	25.95
F1NTM0	Q9Y6X4	FAM169A	27.6448	27.6845	27.692	27.6462	27.7618	27.854	27.4594	27.7958	27.7776	27.4019	27.75	27.8272	27.3671	27.7417	27.7349	27.7157	27.5203	27.6919	27.7641	27.5686	27.5228	27.5659	27.4788	27.4879	27.4748	27.7462	27.6966	27.5605	27.8278	27.7168	27.7651
F1NXD7	Q9Y6Y8	SEC23IP	24.7564	24.4622	24.4688	24.3768	24.3704	23.8746	24.0736	24.2367	24.0244	23.7681	24.4597	23.9354	24.6913	24.3097	24.3798	24.3288	23.9942	24.285	24.3576	24.2553	24.0329	24.1089	24.5928	24.0691	23.9903	24.1517	24.1486	24.0798	24.3706	24.0586	24.4929
F1NZM5;Q05714	R4UMM2	CRYBB2	26.1892	26.282	26.4137	26.3563	26.1049	26.4781	26.9432	26.6099	26.8969	26.4786	26.0648	26.5981	25.867	25.8109	27.2228	27.0717	26.7304	26.4004	26.3952	27.392	27.1706	25.7265	26.4818	26.0978	26.5415	26.6616	26.0429	25.5178	26.3796	26.4468	25.853
F1NWP3;O73885	V9HW22	HSPA8	32.4465	32.5617	32.5255	32.5028	32.4416	32.5089	32.5903	32.5918	32.6287	32.5067	32.4552	32.4295	32.3843	32.3619	32.3892	32.6306	32.5845	32.485	32.4978	32.5564	32.508	32.2981	32.4409	32.403	32.4027	32.5415	32.5219	32.2782	32.4252	32.3438	32.3702
F1NBV0;Q5ZJF4	V9HWC7	PRDX6	29.5957	29.5022	29.5143	29.5147	29.5033	29.5234	29.5525	29.8248	29.7517	29.3731	29.2853	29.4309	29.1179	29.1635	29.8056	29.8476	29.5838	29.8269	29.5234	29.8585	29.7718	28.8299	29.2976	29.2375	29.2925	29.6607	29.5825	28.7636	29.4053	29.4514	29.1235
A0A0A0MQ61			26.746	26.0466	26.0173	26.3503	26.1648	26.1895	26.3279	26.5231	25.9637	26.0736	26.0328	25.7316	26.4492	25.8964	26.5593	26.214	26.3641	25.9624	26.3898	26.6221	27.1036	26.2986	26.041	25.8405	25.831	25.8111	25.9865	24.8813	25.9411	26.2631	26.3882
A0A0B4J1C8			23.6067	23.6476	23.9514	23.8532	23.5675	24.1771	23.9295	23.5168	24.1748	24.1259	24.7849	24.0668	23.607	24.201	23.7924	23.6863	23.7293	23.8307	23.846	23.9209	23.9829	24.0107	23.5002	24.2995	24.0986	24.0964	23.5717	24.0027	23.8013	24.0892	24.218
A0A140T8G8;Q90632			21.9894	20.954	20.7981	22.6697	21.9797	23.0551	23.6436	22.4498	20.4267	23.4713	20.9977	21.8162	21.0893	21.4366	22.2915	22.1027	21.2663	18.5223	21.8061	22.8864	24.3584	21.1079	19.5527	18.9042	18.5901	19.4189	21.3279	19.9398	20.5744	20.031	21.5728
A3R0S3;Q07883			24.2969	23.835	23.7844	23.5603	23.6828	23.9726	24.1151	24.4731	24.1022	24.1117	23.5075	23.7981	23.5209	23.78	23.8019	24.2667	24.2552	24.1359	23.6913	24.4325	24.0736	23.4564	23.2092	23.5473	23.2851	22.8532	23.484	23.6775	23.7272	23.3709	23.5119
B0F2C2;R4GGI3;B0F2C3			24.7805	24.8804	24.6887	24.7591	24.3822	24.5629	24.6842	24.9582	24.7161	24.7961	24.4771	24.8774	24.5647	24.6983	24.6571	24.8475	24.743	25.0728	24.6083	25.0126	25.1729	23.9119	25.0966	24.5274	24.8122	24.7883	24.8815	24.9936	24.7949	24.4196	24.8102
D0PRN3;F1NLI2			24.4484	25.153	25.1523	25.5367	24.7793	25.782	25.1104	25.2919	25.4128	25.8664	25.6252	25.1959	24.3816	25.2766	25.3948	25.0253	24.5856	25.0647	25.1649	24.7413	25.2781	25.1572	24.476	25.2707	24.8974	24.97	24.9107	25.3509	25.2962	25.245	25.2823
F1NGC1;D3WGL4;D3WGL6			24.3094	24.5803	24.2178	24.6688	24.1108	24.6461	24.3694	24.2263	24.3883	24.7316	25.2255	24.8612	24.9931	24.8489	24.7283	23.7589	24.1281	24.21	24.2469	23.6218	24.1161	25.1996	24.3501	24.6378	24.5443	24.1918	24.4931	25.2743	24.338	24.7834	25.0193
E1BQD1			28.2834	27.8901	27.9794	27.9188	27.7939	27.4282	27.7014	27.6697	27.6032	27.8656	28.0059	27.9629	27.6844	27.9577	27.7891	27.724	27.6981	27.5467	27.9965	27.7882	27.7141	28.231	27.8677	28.1878	27.8293	27.9125	27.8084	28.0204	27.9325	27.8959	28.2419
E1BQI4			25.9499	25.9134	25.7116	25.7075	25.8689	25.4403	25.7941	25.5563	25.6976	25.5454	25.6904	25.7221	26.1697	25.9242	25.7973	25.7777	25.7281	25.865	25.6557	25.9225	25.6768	25.786	25.7517	25.5816	25.6336	25.8627	25.825	25.9357	25.9797	25.9581	25.9948
Q5ZMJ9;E1BQL2			24.4523	24.5558	24.6923	24.5294	24.5905	24.1514	24.0733	24.5962	24.6408	23.9433	24.2414	24.3583	23.9601	24.0601	24.7122	24.3459	24.4451	24.6313	24.3631	24.5289	24.2656	23.6932	24.1755	24.235	24.2651	24.3165	24.5886	24.2714	24.5207	24.6463	24.2903
E1BQV0;F1P0Y8			28.6322	28.642	28.4389	28.6828	28.0805	28.7383	28.4941	28.6907	28.4991	28.9261	28.2881	28.4515	28.5855	28.9339	28.7547	28.7539	28.6139	28.3327	28.5869	28.7747	28.8163	28.4802	28.5223	28.4395	28.4002	28.5484	28.7794	28.795	28.8215	28.5693	28.7778
E1BR45			28.0009	27.9948	28.1436	27.9913	28.2311	27.8758	27.7564	27.9894	27.9407	27.8499	28.0031	28.0187	27.7651	27.8995	27.7497	28.0343	28.1451	28.0356	28.0986	27.9486	27.9092	27.9847	28.0133	28.1223	28.2176	28.2118	28.0708	28.2641	28.1737	28.2601	27.8451
E1BRH7			25.3786	25.1908	25.4969	25.3388	25.5271	25.8601	25.8918	26.16	25.5585	26.0856	25.4453	25.4981	25.3644	25.0957	25.7213	25.8888	25.4794	25.5134	25.3698	25.9889	25.947	25.1847	25.5049	25.3514	25.0622	25.0441	25.5455	24.5806	25.2401	25.0874	25.0399
E1BRJ9			24.1581	23.9455	23.5289	23.7291	24.677	22.9283	24.2926	23.9584	23.3976	23.0218	24.2041	24.7889	24.4414	24.541	23.5817	24.3384	24.0319	23.6569	24.1084	23.8113	23.8474	24.0367	24.5313	24.1401	23.7945	24.0821	24.6946	23.549	24.5139	24.4155	23.7742
Q5ZMI0;E1BRL9			26.926	27.1627	27.0767	27.0765	27.166	27.8862	27.5806	28.011	27.3288	27.3067	26.1986	27.5491	26.7538	26.9162	27.4739	27.2335	27.7634	27.0612	27.374	27.5548	27.5582	26.1229	26.9793	27.1743	27.1762	27.109	26.9625	25.5987	26.9549	26.7876	26.7369
R4GFU2;E1BS96			23.3053	23.0406	23.442	22.7435	23.4979	22.9707	23.2389	22.8692	23.2732	22.4375	23.568	23.1772	23.42	23.0495	23.1223	23.1885	23.3085	23.2802	23.3967	22.9921	23.3652	23.5927	23.5367	23.5174	23.2391	23.6502	23.1496	23.4201	23.3353	23.0411	23.022
E1BSP7			27.036	27.2523	27.3452	26.9522	27.2862	26.8925	27.2755	27.0162	26.9299	26.7359	26.7206	27.1473	26.4418	26.8781	26.746	27.1004	27.2257	27.3229	27.042	27.0551	26.9491	26.7435	27.0464	27.1742	27.3978	27.3662	26.9624	27.1172	27.0479	27.2438	26.9158
E1BTR7			26.3396	25.9416	25.6619	25.374	25.5134	25.7581	25.9533	25.6827	25.2124	25.6308	25.9216	25.5649	26.5589	25.7515	25.8175	25.9817	25.2259	25.8043	25.3838	25.6279	25.71	26.3243	25.758	26.088	25.5965	25.9808	26.1139	26.2086	25.8509	25.9072	26.2089
E1BTT8;P00340			31.9824	32.148	32.2111	32.4434	31.9042	32.6134	32.5359	32.3381	32.4219	32.833	32.3397	32.0582	32.1071	32.136	32.2398	32.3162	32.2067	32.3705	32.2107	32.3331	32.7801	32.4911	32.1725	32.2092	32.4105	32.2744	32.2858	32.3905	32.1958	32.1494	32.2027
E1BUF5			24.4294	24.6285	24.7213	25.1824	24.5784	25.5498	25.3786	26.15	25.3347	26.3885	24.3372	24.871	24.687	24.2235	25.6438	25.5554	25.5873	24.7661	25.3494	26.2261	26.9593	23.8386	24.9367	24.7107	24.6181	25.2218	24.6038	23.7254	24.519	24.243	24.0127
E1BUW6			29.082	29.4375	29.6801	29.9258	29.5629	30.1662	29.6964	29.8517	29.3663	29.9466	29.5321	29.7325	29.5717	29.7097	29.6796	29.4312	29.7157	29.3663	29.536	29.397	29.9572	29.5504	29.6379	29.8889	29.7281	29.7055	29.5737	29.5868	29.5548	29.6291	29.6345
E1BVD1;R4GJP6			26.5163	26.8465	26.6685	27.0076	26.7048	27.1678	27.1429	27.4363	27.0399	27.8423	26.584	26.8846	26.8811	26.5596	27.1542	26.8616	26.9327	26.9784	26.7701	27.5205	27.6311	25.6956	27.0397	26.8785	26.7864	26.8301	26.7638	26.7009	26.7637	26.6741	26.5405
E1BVH4			29.5838	29.5012	29.4823	29.3436	29.5331	29.3343	29.1413	29.252	29.3015	29.1821	29.5656	29.7223	29.5292	29.5072	29.7377	29.3347	29.381	29.3552	29.4427	29.5377	29.4717	29.2927	29.5166	29.4041	29.4674	29.5561	29.4209	29.3708	29.6273	29.523	29.412
E1BWG0;F1N8A8;P12276			28.0973	28.1464	28.0566	28.232	28.0298	27.8466	27.6877	27.4985	27.9528	27.8753	28.3571	27.9635	27.9922	28.344	27.7969	27.964	27.8817	28.1336	27.8647	27.5177	27.7993	28.5932	27.9084	28.1255	28.2605	28.0522	28.1989	28.5794	28.1503	28.2735	28.2871
E1BWJ5			24.92	24.8161	25.2188	25.3736	25.068	25.0832	24.9903	24.885	25.0299	25.1307	25.2427	25.2198	24.7554	25.1105	24.84	25.3215	25.1946	25.371	24.9124	24.8669	25.3212	25.5691	25.3169	25.6074	25.38	25.3696	25.1696	25.2285	25.0378	24.979	25.1536
F1NVG9;E1BWX1			25.8821	25.9886	26.2424	26.7157	25.9737	26.2632	25.9273	26.1733	26.4985	26.5781	26.8069	26.5094	26.6525	26.7284	26.4123	26.0692	25.8184	26.3765	26.3983	25.5614	25.9596	27.0026	26.1622	26.6411	26.7656	26.1588	26.166	26.7562	26.3496	26.6685	26.6132
E1BX00			22.9256	22.54	23.7216	23.3198	23.7813	22.3042	23.7685	22.6642	23.4897	22.5832	23.4721	23.6964	23.4282	23.3299	22.9873	22.8736	23.1176	23.7416	23.3542	23.2177	22.782	22.6334	24.0441	23.7422	24.0326	23.6778	22.8104	22.7846	22.9288	23.9935	22.9866
E1BY27			22.8665	23.0816	22.9297	23.0883	22.9616	23.0695	22.8855	22.928	23.3459	23.2022	23.1939	23.0899	23.3981	23.5747	22.7937	22.9492	22.9333	23.0958	23.0652	22.7093	23.4327	23.5431	23.2574	23.3585	23.3742	23.1652	23.2132	24.3499	23.1968	23.3858	23.7009
E1BYG8			24.7195	24.7722	24.7976	25.1603	24.5447	24.994	24.7075	24.9841	25.153	25.2153	24.4501	24.9728	23.9993	24.638	25.0818	24.6838	25.446	24.4976	24.8392	24.9054	25.0062	23.8599	24.8119	24.2676	24.3878	24.8249	24.8327	23.9287	24.85	24.3067	24.6619
E1BYS6			22.4365	22.6543	22.7775	22.805	22.6103	24.0412	23.5284	24.0931	23.0109	23.2775	22.2401	22.8872	22.7789	22.6684	22.5077	22.8682	22.9812	22.6766	23.0626	23.3231	23.319	22.3774	22.7221	22.4731	22.7237	22.7097	22.8456	22.4736	22.7336	22.5442	22.7981
E1BZY8			28.0073	28.1587	28.6744	28.6823	28.3197	29.2876	28.5657	29.0643	28.863	29.3961	28.3727	28.6352	28.6293	28.4006	28.8837	28.9629	28.6977	28.7237	28.7792	28.737	29.3023	28.3458	28.45	28.469	28.3255	28.7027	28.287	28.4158	28.3729	28.554	28.4167
E1BZY9			26.9312	27.0235	27.1282	27.2197	26.8995	27.1353	26.911	27.101	27.0403	27.1078	26.9311	27.2968	26.4383	27.1106	27.1317	26.9719	27.0395	26.9117	27.0375	26.7906	27.0006	26.8379	26.9679	27.0622	26.7706	26.9904	26.8884	26.9686	27.0613	27.0503	27.186
E1C045;F1NZY6;Q7T2T1			24.1245	24.5693	24.5894	24.3273	24.4636	25.3476	24.9077	25.458	25.1282	24.9817	23.8064	24.4693	24.3866	24.1292	24.4229	25.156	25.2137	24.54	24.8413	25.2876	25.2994	23.1158	24.9328	24.1714	24.4493	24.8067	24.4364	23.0266	24.3365	24.0764	23.803
E1C0F1			22.8964	23.5775	23.5725	24.6271	23.5874	25.0371	23.2175	23.0901	23.1914	24.7507	24.0462	23.5522	23.7789	24.162	22.9585	23.5155	22.6355	23.591	23.6986	23.5254	22.5266	23.8196	22.7503	23.7947	23.6842	23.6362	23.5971	24.074	23.3042	23.665	24.5078
E1C0J4			27.0535	27.0956	27.3067	27.1792	27.3382	27.0781	27.0692	27.1501	27.4016	26.9587	27.1171	27.227	26.8753	27.185	26.998	27.3489	27.2391	27.3865	27.2427	27.3259	27.2824	27.1666	27.1769	27.3328	27.3836	27.5234	27.1432	27.207	27.1942	27.3044	27.1098
E1C0J6			27.3777	27.5354	27.7317	27.9325	27.4711	27.7494	27.609	27.5466	27.9003	27.7595	27.5284	27.764	27.4104	27.6957	27.6455	27.8839	27.7652	27.9357	27.7789	27.8024	27.8416	27.8526	27.6958	27.8133	27.9344	27.8055	27.7512	27.9051	27.6399	27.7759	27.7762
E1C0M0			27.1201	27.3064	27.1274	27.3003	27.1492	26.9294	27.1149	26.3733	27.0385	26.9202	27.357	27.0962	27.5518	27.4602	26.9526	26.8909	26.9813	27.2638	27.4095	26.4952	26.8422	27.6109	27.0976	27.3827	27.6947	27.3459	27.4913	27.7342	27.0925	27.3443	27.6607
E1C0U3			26.1435	26.1279	26.0828	26.0176	26.0236	25.8269	26.1735	26.2298	26.0435	25.9314	25.4193	25.9126	25.7749	25.8485	25.7862	26.3983	25.988	25.9903	26.2582	26.484	25.9986	25.3138	25.8891	25.8333	26.1161	26.1375	25.6806	25.4486	25.6386	25.5912	25.7001
E1C1Y0			27.3906	27.226	27.0915	26.7375	27.313	27.0214	27.0847	26.84	27.067	26.7638	27.5855	27.4109	27.6083	27.3114	27.3242	27.1598	27.2053	27.1092	26.9662	26.7706	26.8592	27.6642	27.4278	27.3899	27.3574	27.2996	27.2959	27.3177	27.3107	27.3509	27.2497
E1C245;R4GKT6;R4GKZ1			23.8844	23.9382	24.2884	24.6494	24.1218	24.9305	24.3674	24.7861	24.624	24.6801	24.3706	24.1022	24.4043	24.4897	24.597	24.3169	24.6248	24.3258	24.2525	24.2747	24.2295	24.1351	24.228	24.2661	24.405	24.5721	24.1358	24.342	24.3503	24.339	24.1294
E1C3D2			27.7067	27.7203	27.7062	27.4985	27.9644	27.8412	27.5629	27.8694	27.4148	27.5626	27.7	27.9228	27.4538	27.6637	27.5353	27.8267	28.0038	27.6803	27.6635	27.814	27.9466	27.5725	27.8776	27.898	27.7053	27.6553	27.7336	27.7508	27.9052	27.8005	27.3925
E1C3T1			23.1672	23.1496	23.11	23.4	23.0785	22.9445	23.0364	23.1284	22.8918	22.8607	23.6473	23.1781	23.2849	23.049	22.9713	22.8952	23.0742	23.1135	22.7448	23.2382	23.3009	23.3917	23.3854	23.3752	23.2629	23.2863	23.1962	22.9961	22.7929	23.1963	23.2142
E1C453;Q5ZIQ3;H9L0I0			30.8036	30.8376	30.5696	30.5411	30.5871	30.6908	30.6536	30.7131	30.5503	30.8093	30.9105	30.7294	31.1699	30.663	30.7734	30.5887	30.6844	30.4328	30.507	30.7304	30.8992	30.6943	30.7212	30.4793	30.5111	30.7391	30.7566	30.5574	30.7731	30.7367	30.6267
E1C4A3			26.8659	26.872	26.8706	26.84	26.4684	27.2104	27.3059	27.2299	26.8731	27.2469	26.6045	26.8586	26.5051	26.9095	26.7806	27.0986	27.1368	26.8512	26.9504	27.1288	27.2134	26.3911	26.7573	26.5296	26.3528	26.6513	26.8719	26.4121	26.6799	26.6536	26.8591
E1C4P9			25.8618	25.9492	25.5327	25.6827	25.617	25.7847	25.4205	25.9948	25.428	25.685	25.3313	25.7807	25.2713	25.7805	25.6741	25.6399	25.674	25.0568	25.6972	25.9291	26.0382	25.2767	25.8132	25.608	25.6283	25.4235	25.8084	25.5709	25.882	25.2213	25.4864
E1C750			24.8301	24.8496	24.972	24.9489	24.8887	24.4611	24.8011	25.1178	24.8846	24.6959	24.1501	25.3851	24.1447	25.2088	25.0828	24.7014	25.0269	24.7391	24.7827	24.6395	24.6439	23.8337	25.0975	25.2258	24.7092	25.2073	24.9641	24.9829	25.3293	24.8598	24.8598
E1C784			23.9318	24.28	24.2961	24.6118	23.7551	24.6323	23.7881	23.85	24.4503	24.8991	25.1965	24.3031	24.2588	24.8698	23.9207	23.0728	23.695	24.0476	23.9153	23.8693	23.3461	25.2767	24.445	25.0239	24.6009	24.3343	24.3403	25.4618	24.0507	24.7912	24.1429
E1C7G9			24.1435	23.947	24.0581	24.243	24.0349	24.4062	24.22	24.007	24.3692	24.1644	24.438	24.1338	24.2187	24.1737	24.0002	24.4446	24.0221	24.3153	23.7896	24.2214	24.0956	24.2848	23.8911	24.3981	24.7742	24.3315	24.2249	24.8029	24.1271	24.5073	24.4513
E1C860			22.6741	23.4656	22.8304	23.9586	23.4238	23.9508	23.4215	23.8022	22.9978	24.1009	23.3227	23.7803	23.5396	24.4139	23.9563	22.9747	23.7741	23.5279	23.5452	23.4085	24.1022	23.332	23.6929	23.3726	23.8724	23.2033	23.4484	23.1782	23.2682	22.9096	23.9749
E1C8V9			25.8652	26.0119	25.3462	25.1569	25.6444	24.7069	25.3107	25.2917	25.1494	24.8216	25.6823	25.5571	26.0359	25.7164	26.0846	24.9433	25.3525	25.324	25.29	24.9971	24.9335	26.1645	25.7673	25.5226	25.6345	25.4554	25.3429	25.6221	25.7519	26.0837	25.6552
R4GGA3;E1C9E2;R4GHW6			23.4535	23.6311	24.0674	23.8606	23.762	24.1376	23.4852	23.5918	23.7274	23.8549	24.3655	23.4705	23.6932	23.9212	23.9402	23.9299	23.1434	23.8734	23.9196	23.9502	23.732	24.7426	23.5184	24.138	23.7194	23.5077	23.8725	24.682	23.6731	23.5228	24.0495
F1N8J8			26.4432	27.0666	27.0904	27.154	26.9191	27.8118	26.9956	27.378	27.3538	27.5766	26.2272	27.0382	25.7083	26.9239	27.2576	27.5754	27.4863	26.8852	27.4694	27.7454	27.8544	25.7508	27.5258	27.323	27.1872	27.4192	26.8568	24.8559	27.1253	26.5251	26.7369
F1N8X2			24.6346	24.6368	24.854	24.8547	24.6103	25.0952	24.9824	25.585	25.1154	25.0821	23.8483	24.8638	24.1929	24.9132	24.4587	25.2514	24.8396	24.1657	24.815	25.5245	25.603	24.4694	24.7967	24.2696	23.8539	24.7107	24.9434	24.5617	25.0678	23.835	24.6122
F1N8Y3			30.178	29.8362	29.9843	29.932	30.1795	29.7057	30.0085	29.9702	30.1589	29.4434	30.234	29.9962	29.9414	30.0918	29.6203	29.9534	30.2263	30.1796	29.9228	30.0899	30.1978	30.0746	29.8969	30.0452	29.8797	29.9681	29.926	30.029	30.1586	29.8168	29.7795
F1N954;O42265			27.302	27.5961	27.5932	27.5818	27.4913	27.9785	27.7884	28.3077	27.9187	28.2645	27.256	27.5617	27.2877	27.3614	27.6704	27.9537	27.8988	27.5578	27.6652	28.191	28.1672	27.2936	27.3833	27.3003	27.4202	27.6723	27.3377	26.5683	27.2545	27.2297	27.182
F1N9H3;P09102			27.3077	27.3556	27.2693	27.4431	27.479	27.3875	27.5504	27.3422	27.4278	27.1831	27.653	27.4691	27.4644	27.404	27.2843	27.2057	27.6076	27.4632	27.3142	27.3946	27.3282	27.3361	27.2699	27.4043	27.3561	27.3402	27.3659	27.5443	27.2819	27.4288	27.322
F1N9L1			22.6945	22.694	22.5856	22.587	22.599	22.3517	22.1597	22.3254	22.6522	22.3321	22.8707	22.6737	22.5494	22.7139	22.546	22.1642	22.4918	22.488	22.4955	22.325	22.4974	23.2714	22.6605	22.8648	22.4384	22.8693	22.8665	22.8245	22.8142	23.0952	22.8367
F1N9T0;P23228			24.3004	24.2222	24.2453	24.0218	24.7006	23.8655	23.9291	24.4458	24.6574	24.712	24.873	24.5835	25.456	24.3732	24.4184	24.399	24.6298	24.0241	24.2933	23.9243	24.5645	24.8189	25.0989	24.756	24.2119	24.1851	24.4661	24.8046	24.4828	24.8116	24.3529
F1NA05			25.0293	25.1253	25.3333	25.4274	25.0539	25.5393	25.0773	25.4304	25.3931	25.2293	25.3395	25.3904	24.6783	25.5272	25.1132	25.341	25.1686	25.3373	25.2947	25.2176	25.4907	24.8758	24.6119	25.0363	25.5643	25.5986	25.3781	25.3371	25.3542	25.3338	25.3512
F1NA45			27.7867	27.7469	27.6569	27.3453	27.6581	27.3682	27.3855	27.6716	27.6184	27.1776	27.5844	27.6047	27.8609	27.5863	27.4896	27.4768	27.7196	27.2684	27.4125	27.6685	27.4837	27.5643	27.2565	27.575	27.5064	27.4891	27.667	27.9502	27.7904	27.6494	27.7205
F1NA97			25.2638	25.1916	25.2085	25.0889	25.1957	24.772	24.6113	24.6766	24.6868	24.6148	25.2637	25.1546	25.4024	24.8635	24.9113	24.8935	24.7356	25.9111	25.6983	25.0635	25.0927	25.3704	25.8485	25.9587	25.7372	25.4703	25.1526	25.4447	25.0651	24.9873	25.3157
F1NA3			24.4179	24.248	23.9645	23.7298	24.2009	23.6802	23.8742	23.8851	23.8417	23.3766	23.9392	24.0243	24.0072	24.0792	23.9332	23.9045	23.9473	24.0209	23.9419	24.063	23.79	23.6105	23.6848	23.7981	23.4836	23.6327	23.9713	23.7614	24.1509	23.7934	23.8428
F1NA9			23.5601	24.0694	23.312	23.9476	23.8212	23.2216	23.322	22.5992	22.787	22.9177	23.8571	23.1521	23.8772	23.3988	23.262	22.9575	22.5489	23.5594	23.2257	22.2357	22.9295	23.8315	23.5007	23.7852	23.7278	23.2371	23.5306	24.0688	23.5022	23.5345	23.3204
F1NBA0			30.796	30.9039	30.7454	30.9983	30.7686	31.0232	30.7344	30.5055	30.9659	30.8422	31.2621	30.9001	30.6738	31.2923	30.9471	30.6253	30.6825	31.0356	30.9147	30.6013	30.5124	31.5041	30.7605	30.9691	31.0641	30.922	30.7887	31.5272	31.0139	31.11	31.2896
F1NBZ7			26.3808	26.3284	26.2847	26.161	26.1322	26.1372	25.8967	25.795	25.8913	26.0832	26.6144	26.1946	26.6827	26.5096	26.3907	25.9845	25.8473	25.9863	26.0686	25.7665	26.0254	26.9909	26.311	26.2921	26.4227	26.2172	26.4238	26.4766	26.4629	26.5278	26.6352
F1NC65			26.0898	25.9969	26.0331	25.7757	26.2186	25.9351	25.7487	26.2567	25.8783	25.7591	26.1167	25.9804	26.3129	25.9969	26.0536	26.008	25.8604	26.1239	25.9271	26.1615	25.9641	26.5336	26.2221	26.1674	26.2756	26.0145	26.0126	26.2661	25.9669	26.0106	26.0057
F1NCD4;P14105			24.9699	25.4201	25.38	25.8271	25.1024	25.4212	25.5487	25.9202	25.2717	25.4423	25.4065	25.2246	25.5425	25.5491	25.171	25.9464	25.1456	24.6736	25.5606	25.9167	25.7483	25.8115	25.6155	25.446	25.7364	25.1042	25.3526	25.2005	25.2725	24.8922	25.4143
F1NCE3;F1NQH4			23.4709	23.6091	23.3651	23.1873	23.8554	22.8417	23.7695	22.6384	23.7689	23.2782	24.2005	23.9138	23.1096	23.3345	23.8744	23.4567	23.4401	23.1556	23.8357	23.0405	23.5297	23.4781	23.1886	23.4973	23.4699	23.3247	22.7068	22.872	23.586	23.6084	23.3569
F1NCG5			22.5126	22.3927	22.5072	22.8383	22.2751	21.7027	21.3516	21.6226	21.8634	21.3627	21.7273	21.917	21.466	21.9508	21.8495	21.9037	21.9586	21.8359	22.6892	21.8322	21.6676	20.9933	22.2071	21.8713	21.0232	22.399	22.6521	22.0748	22.74	21.4581	22.0203
F1NCK0;F1P5B1			25.2413	25.7048	25.3992	26.1135	25.1545	26.658	25.9221	26.0308	26.3959	26.7881	25.1911	26.0843	24.8708	25.5912	25.9485	26.1698	26.0349	25.1352	25.9781	25.9839	26.0655	24.2002	25.05	24.9885	24.3379	25.1488	25.7063	23.3808	25.5391	25.0404	25.7779
F1NCS2			23.6611	23.326	23.8485	23.7534	23.6571	24.7678	24.4128	25.0331	23.5347	24.6718	22.3952	23.5783	22.5879	23.4539	23.7882	24.5582	24.1481	23.4703	24.0697	24.9078	24.9762	21.7313	23.4794	22.6742	22.3765	23.4399	23.6428	21.6183	23.5255	22.865	22.9175
F1NE00			25.1726	25.2612	25.3441	24.975	25.1781	24.4465	24.7204	24.6495	24.6977	24.4084	25.2026	25.0753	25.3803	25.1605	24.7108	24.618	25.0772	25.1493	24.9107	24.7695	24.6737	25.2519	25.1126	25.1509	25.0132	25.0219	25.3436	25.5038	25.4718	24.9853	25.1419
R4GKQ7;F1NEA1			28.2693	28.1648	28.1386	28.0856	28.0689	27.8825	27.8795	28.0075	27.915	27.8593	27.9079	28.0296	28.2245	28.0512	28.0274	28.0223	27.8701	27.9077	28.054	28.0496	28.022	27.9661	28.1614	27.7493	27.8967	27.9822	28.2077	27.9026	28.1075	27.979	28.1411
F1NEB4;Q5F3X8			26.0103	25.7625	25.7523	25.6168	25.8472	25.273	25.5352	25.4476	25.1484	25.5885	26.0533	25.6532	25.9119	25.6525	25.5189	25.5528	25.5782	25.5895	25.5006	25.4408	25.4457	25.7488	25.691	25.819	25.7496	25.4791	25.7765	26.0883	25.8183	25.6361	25.8411
F1NFC0;F1NKY2;Q06066			25.8478	26.001	26.0153	26.0115	25.9065	26.1539	26.0328	26.4488	25.6542	26.7438	25.255	26.1433	25.4689	25.854	25.6089	26.1294	26.2707	25.435	25.9663	26.2152	26.4518	24.5635	25.6833	25.2135	25.2628	25.8659	25.8963	24.6127	25.8277	25.4562	25.8801
F1NFC6;P47836			25.2949	24.7733	24.9379	25.3007	24.8625	25.5646	24.9755	24.9575	24.8064	25.4516	24.7147	24.5978	24.9543	25.04	24.5447	24.6395	24.9125	24.724	24.5489	24.5018	24.5106	25.0227	24.435	24.5974	24.7556	24.8007	25.066	24.9631	24.8204	24.6699	25.2924
F1NJ97;F1NFD9			27.842	27.9249	27.9187	28.0272	27.8248	27.6683	28.0848	27.7218	27.9009	27.3658	27.7719	27.762	27.6102	27.7299	27.5172	27.7754	28.2109	28.006	27.9653	27.6459	27.7232	28.1171	28.0676	27.9884	28.174	27.8859	27.9233	27.9269	27.8073	27.9601	27.9715
F1NFS0;R4GK33;Q90705			30.5164	30.3737	30.406	30.4902	30.4774	30.2907	30.2839	30.3104	30.2324	30.2994	30.7552	30.4907	30.7484	30.5946	30.5136	30.2587	30.2576	30.248	30.2094	30.1655	30.2738	30.7085	30.3913	30.4852	30.3866	30.2926	30.4559	30.6607	30.5479	30.4298	30.5826
F1NFS3;Q5ZLS7			23.2204	23.0698	22.8473	23.0439	23.0324	23.0892	23.0788	23.1973	22.7867	22.9245	23.47	22.8174	23.6395	23.2385	23.0291	23.2446	23.2536	22.7282	22.4209	23.3986	22.901	23.1888	23.2611	23.3867	23.2349	23.3001	23.3201	23.4782	22.7204	23.2381	23.0424
F1NFT6			28.1988	28.1558	28.215	28.29	28.2086	28.44	28.6352	28.3204	28.5304	28.5633	28.0356	28.1009	28.3126	27.9547	28.3659	28.5234	28.4661	28.1188	28.3735	28.5409	28.7128	27.9199	28.2002	27.9106	27.9463	28.144	28.234	27.8275	28.0464	28.0889	27.8846
F1NFT8;Q5ZJH5			25.5999	25.5629	25.5712	25.403	25.821	25.141	25.3208	25.3165	25.5046	25.0199	25.6546	25.5586	25.5415	25.2911	25.4557	25.4002	25.405	25.5348	25.3744	25.4778	25.475	25.7383	25.4732	25.8684	25.5018	25.6639	25.6402	25.6437	25.5138	25.5964	25.3589
F1NGP9			27.0317	27.0769	27.3845	27.27	27.4782	27.1049	27.7586	27.3743	27.4615	27.1253	27.0632	26.9067	27.1546	26.9905	26.9505	27.3922	27.5787	27.435	27.2383	27.519	27.1832	27.249	27.3171	26.9753	27.2091	27.2239	27.2366	26.8694	27.0885	27.0949	26.9278
F1NH05			24.2648	24.2878	24.4632	24.2397	24.3303	24.1342	24.5461	24.6558	24.5466	24.6723	23.844	24.3858	24.3072	23.9133	23.8558	24.4505	24.6498	23.9294	24.0627	24.4645	24.372	24.3858	24.3728	24.227	23.7684	24.3247	23.8851	23.8949	23.9885	24.2367	23.7232
F1NHH2			24.9164	24.8781	25.041	24.8954	25.1092	25.1215	24.9859	25.3509	25.2825	25.2246	25.2606	25.3317	24.7706	24.7693	24.9901	25.2185	25.2299	25.2853	25.0001	24.9162	25.5212	24.9233	25.1317	24.8843	24.8625	25.1634	25.1979	24.7038	24.9068	25.2305	24.8429
F1NHJ6			28.6379	28.9888	29.0933	29.4858	28.6553	29.4867	28.8114	28.9197	29.2756	29.4617	29.6519	29.3455	28.9147	29.524	29.0866	28.4734	28.7417	29.0061	28.9668	28.4076	28.8565	29.7066	28.9043	29.4232	29.2583	28.9139	28.8039	29.5833	29.0748	29.2146	29.4687
F1NI22			31.337	31.4242	30.8827	31.0542	30.9464	31.1249	31.2116	31.1173	31.1584	31.0167	31.2122	31.1052	31.2735	31.2152	30.8573	31.1712	31.1605	30.7987	30.9821	31.004	30.97	31.3325	31.1689	30.8385	30.9521	30.8929	31.1851	31.1699	31.1336	30.9895	31.2309
F1NID6;P49712			30.909	30.7314	30.7065	30.5447	30.7495	30.465	30.5999	30.4669	30.6113	30.3342	30.7876	30.7848	30.8007	30.6791	30.4646	30.642	30.7744	30.6016	30.6123	30.6526	30.5966	30.8979	30.9168	30.7982	30.6786	30.6942	30.7964	30.7733	30.659	30.6521	30.7242
F1NIE1			25.7681	25.6962	25.5063	25.718	25.5457	25.0724	25.5939	24.5487	25.8359	24.9104	25.8691	25.6488	25.4411	25.7294	25.8666	25.2152	25.4153	25.653	25.6383	24.8223	25.3084	25.9334	25.7772	25.6093	25.7333	25.78	25.4309	26.0716	25.7712	26.1403	25.8271
F1NIJ7			28.0912	27.891	28.0435	27.7093	27.764	27.8695	27.5605	27.849	27.8461	27.4372	28.1809	27.9208	28.2616	28.0176	27.8579	27.7898	27.6417	27.7867	27.6629	27.8809	27.5549	28.0654	28.0452	28.1532	28.0653	27.8241	27.8147	28.2416	27.9081	27.7549	27.6419
F1NIZ6			28.0868	27.9713	27.8271	27.869	27.8733	27.2975	27.6074	27.3761	27.4411	27.2348	27.8536	27.8543	28.1717	27.8025	27.9585	27.5974	27.5407	27.7952	27.6234	27.5603	27.3771	27.9983	27.8255	27.9154	27.8571	27.7026	28.1163	27.9519	28.0843	28.0819	27.893
F1NJC7;P27463			27.1084	26.018	25.7426	25.6734	26.1028	24.4702	26.9611	25.2107	26.151	25.0403	25.7316	25.2751	25.4609	25.8197	26.1914	26.2009	25.4081	26.3414	25.9574	26.2012	25.9752	25.8603	26.1436	25.996	26.0368	26.2761	26.3172	26.2605	26.2958	26.237	26.1927
F1NKT5;R4GGZ9;Q5ZJG3			27.3398	27.5001	26.9192	26.8017	27.1389	26.7943	27.146	26.9125	26.6894	26.6999	27.3136	27.1835	27.2417	26.8624	26.9376	26.8063	26.771	26.9247	26.8097	26.8015	26.8009	27.3294	26.9274	27.2061	27.008	26.9492	26.8077	27.1533	26.8926	27.2409	26.9451
F1P5K6;F1NL05;P26446			24.441	24.0757	24.4731	24.7346	23.9643	25.1106	24.3964	24.2111	24.5714	24.6264	24.433	24.1173	24.0953	24.7486	24.5125	23.9579	24.3658	24.1293	23.9763	23.9404	24.0559	24.5344	24.2511	24.306	24.3615	24.4884	24.534	24.7003	24.5352	24.3233	24.9364
F1NLB3;P13590			29.2626	29.6322	29.8362	30.2754	29.4844	30.6497	30.0039	29.9933	30.1931	30.7358	30.309	30.209	29.9859	30.2854	30.1454	29.4431	29.5677	29.6982	29.9608	29.4845	30.0891	30.2431	29.5046	30.0566	29.8158	29.7801	29.4755	30.1901	29.8044	30.1008	30.109
F1NLM6			24.9601	25.3174	24.9949	25.53	24.8395	25.7083	25.2384	24.9794	25.4889	25.3352	24.9959	25.3898	25.1027	25.4514	25.2525	24.9995	25.3615	25.1153	25.4727	25.1863	25.4771	25.2334	24.7988	25.243	25.3229	25.3489	25.2474	25.4818	25.2506	25.4755	25.3221
F1NLX1;F1NZB3			24.7255	24.8178	24.5887	24.4363	24.6707	24.6317	24.6441	24.7576	24.7201	24.6433	24.4531	24.5453	25.0719	23.8817	24.7312	25.0186	24.7218	24.3166	24.6914	25.0537	24.853	23.6544	24.517	24.2331	24.2166	24.2278	24.9829	24.8321	24.9542	24.6067	24.5795
F1NM72			22.4074	23.1112	23.14	23.0429	22.6836	23.1517	22.5654	22.4034	23.0392	23.3098	23.2238	23.1202	22.2293	22.9729	22.9782	22.5189	22.6839	23.16	22.9686	22.3904	23.3576	23.4597	22.9503	22.9232	23.2128	23.1864	22.5909	23.3803	22.9848	23.2887	23.1107
F1NMN2			21.9158	21.9977	23.7987	23.6918	23.8928	24.0497	23.7009	24.1844	25.1113	24.3356	25.0745	24.57	23.9086	24.9661	23.0768	23.8226	23.4097	23.5066	24.0838	25.0395	24.1424	24.3684	23.8516	25.2411	23.9355	24.2571	22.1001	22.5902	23.8376	23.7599	23.8092
F1NMU4			27.4862	27.3352	27.4736	27.2089	27.4573	27.6522	27.5663	27.708	27.3238	27.3768	27.3097	27.2842	27.5563	27.2559	27.2974	27.6424	27.1922	27.4426	27.1646	27.5313	27.3009	27.4834	27.5357	27.5601	27.3678	27.1072	27.0071	27.2331	27.2103	27.2145	27.3185
F1NNK9			29.7201	29.6373	29.6232	29.8492	30.0707	29.7028	29.9272	29.9297	29.8616	29.6447	29.8392	29.7193	29.5243	29.6287	29.804	29.5802	29.5782	29.5996	29.6573	29.6018	29.6896	29.6321	29.3422	29.6657	29.5389	29.7138	29.6302	29.5473	29.6268	29.6426	29.522
F1NP30			24.3286	23.7439	24.0708	24.1217	24.1539	24.4382	23.9252	23.6446	23.9182	23.7125	24.562	24.8676	23.8407	23.6473	23.5965	23.95	23.7873	24.3503	23.7575	24.0694	23.6343	25.1905	23.5666	24.1606	24.8707	24.3561	24.6669	23.7411	24.0493	24.0673	24.2529
F1NPA2			26.4685	26.2607	26.1451	26.3588	26.3461	26.0608	26.0716	26.0907	26.1134	25.9761	26.5157	26.3395	26.2898	26.2922	26.2638	26.1672	26.1009	26.0909	26.129	25.9994	26.0266	26.5002	26.3421	25.9761	25.9744	25.8964	26.3067	26.6452	26.3839	26.3031	26.4868
F1NPL2			25.5992	25.6171	25.5314	25.3782	25.7465	25.2537	25.6783	25.4512	24.7276	25.2378	25.672	25.1874	26.0388	25.1659	25.3433	25.6566	25.0846	25.6335	25.5872	25.6016	25.3697	25.5633	25.6338	25.8558	26.0043	25.9003	25.2747	26.0175	25.4599	25.6099	25.7241
F1NQ49			23.7295	23.5267	23.9368	23.4519	24.1319	23.377	23.677	23.1846	24.0021	23.4357	24.1529	23.7754	24.1912	23.984	23.6992	23.6876	23.8637	23.9326	23.7254	23.6693	23.4304	24.057	24.4117	24.6973	24.6656	23.6686	23.7002	23.7416	24.2302	23.6611	23.924
F1NQB4			25.3582	25.2922	25.3107	25.0515	25.2716	24.3429	25.0937	25.1248	25.057	24.5929	25.0949	25.3161	25.1946	25.0587	25.0893	25.0073	25.1708	25.3519	25.0302	24.7159	24.8494	25.3601	25.1562	25.5947	25.2883	25.2657	25.3525	25.1038	25.1664	25.1487	25.3767
F1NQC3			33.862	33.7773	33.845	33.871	33.7864	33.6252	33.3784	33.4394	33.7674	33.5369	34.224	33.9179	33.618	33.8606	33.7975	33.5357	33.8045	33.8939	33.8081	33.6063	33.6396	33.947	33.861	33.7568	33.9012	33.9843	33.9108	33.8913	33.5933	33.8963	33.8746
F1NQG5;P51417			23.6223	23.2684	23.3298	23.6177	23.6202	24.3952	24.204	24.1851	24.0089	24.569	22.8954	23.3581	23.5476	23.5144	23.7312	23.6282	23.7869	23.7718	23.4897	23.5492	23.3702	23.5395	23.3749	23.3881	23.3596	23.523	23.4974	23.152	23.7405	23.3963	23.8481
F1NQQ1			24.7013	24.9492	24.91	24.9492	24.6754	24.6106	24.4939	25.263	24.7173	24.4485	25.0919	24.9052	24.814	25.0366	24.8713	24.7637	24.6685	24.9963	25.0341	24.7048	25.0294	25.7158	25.3134	25.0624	25.5362	24.9852	24.8593	25.2913	24.7767	24.7265	24.9271
F1NRB7;F1NSV6			25.6122	25.9932	26.4878	27.1402	26.0152	26.9693	26.3459	26.3385	26.6917	26.9191	26.9318	26.7725	26.3141	26.7208	26.6381	25.8962	26.2466	26.3072	26.6165	25.9761	26.3458	26.7181	26.1794	27.0651	26.7969	26.6835	26.1091	26.3688	26.3163	26.6073	26.7731
F1NY14;F1NSJ4;F1NSJ3;O42414;F1NVC0;F1NY17			25.0937	25.6639	25.9447	25.76	25.4539	25.7509	25.1996	25.4457	25.5898	25.6731	26.2654	25.7744	25.6381	25.7476	25.8424	25.1122	25.5452	25.6688	25.3065	24.941	25.5852	26.0686	25.6266	26.0182	26.0203	25.5658	25.4126	25.9565	25.7489	25.8583	25.6024
F1NSK2			24.3206	24.8249	24.419	25.3974	24.3687	24.934	24.7464	24.3204	24.5783	24.9599	24.9336	24.4354	24.8438	24.8019	24.1185	24.304	24.4099	24.2728	24.613	23.9435	24.219	25.3755	24.8412	25.2859	25.0337	24.5046	24.459	25.3659	24.3697	24.8136	25.2299
F1NSS4;Q07598			23.4294	23.7776	23.8007	23.2724	23.4114	23.2457	23.8626	23.7865	23.8027	23.8651	23.1854	23.8965	23.3857	23.2667	23.3936	23.9196	23.7219	23.3442	24.0693	24.0661	23.4429	23.5453	23.6205	22.7662	23.3771	23.6245	23.6552	23.5223	23.3521	24.0422	23.1783
F1NSY1;P09572			28.2048	28.6711	28.5787	28.9452	28.238	29.1863	28.6145	28.3691	28.7953	28.8355	29.3066	29.0176	28.629	29.0931	28.6284	28.0629	28.419	28.3199	28.4654	27.9546	28.3719	29.1626	28.5271	28.7988	28.634	28.4276	28.3589	28.6454	28.5057	28.8056	28.9947
F1NSZ7			26.5533	26.1944	25.7636	25.9668	26.2047	25.7718	25.9525	25.8777	25.9566	25.8322	26.2719	26.1924	26.377	26.1513	26.2674	25.9743	26.0089	25.7642	25.6934	26.0411	25.9585	26.2345	26.155	26.2463	26.3411	26.0742	25.9022	26.3113	26.2113	25.9729	26.269
F1NT30			24.9398	24.795	26.2928	25.9248	25.8498	26.3897	25.5915	26.2141	26.1649	25.9876	26.3325	26.4278	26.3274	25.8512	25.4983	25.7519	26.0614	26.0344	25.3137	25.9996	26.4515	26.6599	26.827	26.0114	26.2815	26.538	25.9196	26.1835	26.1263	26.417	25.6039
F1NTC8			25.2981	25.0876	24.8114	24.7522	25.238	24.7961	25.3435	24.9663	24.6593	24.4564	24.1735	25.0603	24.217	25.1915	24.5072	24.9811	24.9775	24.3937	25.1599	25.22	25.1037	23.9354	24.7741	24.161	24.4451	24.8466	24.8863	24.5457	24.8488	24.8982	24.8306
F1NTL8			26.8772	27.0223	26.9601	26.6666	26.8041	27.5772	27.5125	27.3304	27.7783	27.6732	27.4179	27.2014	27.2483	26.9508	27.1045	27.5357	27.5196	27.1566	26.6685	27.4349	27.5436	27.5815	27.6363	27.629	27.825	27.8004	26.9719	27.5102	26.7901	27.5614	27.0265
F1NTV6			22.5049	22.6916	22.4988	22.8056	22.6795	22.9591	22.8833	22.8875	23.029	23.8065	22.0495	22.236	23.5781	22.4311	22.6155	22.5223	22.9785	23.1022	22.9817	22.9201	23.0304	22.1815	22.3824	22.4468	23.0319	22.5497	22.5179	22.295	22.6382	22.5174	22.7346
F1NU40;P15771;F1P336			28.0372	28.06	28.0333	27.9614	28.2105	27.9382	28.0043	28.0079	27.7943	27.9892	28.1346	27.9515	28.1714	27.9917	27.8098	27.7827	28.0046	27.927	27.9255	27.9855	27.9868	28.18	28.1382	28.1097	28.1048	28.0639	27.974	28.1067	27.9555	27.9114	27.7814
F1NUT7;P16053			28.3439	28.5429	29.119	28.9973	28.6182	28.7588	28.291	29.1058	28.8896	29.108	28.8144	29.2607	29.5203	28.8206	28.935	28.8104	29.1851	29.012	28.6779	27.807	29.1361	29.0328	29.1549	29.411	28.8717	28.9769	28.4983	28.6705	28.8396	28.8247	28.5208
F1NV12;Q9DF69			25.2909	25.6769	26.3589	26.8963	26.1681	26.7107	25.7876	26.2321	26.631	26.6244	25.9791	26.5684	25.5105	26.5798	26.0854	25.4243	25.9113	26.6517	26.5503	25.4865	25.7194	26.372	25.8953	27.0469	26.8107	26.7863	25.077	26.1739	26.1074	26.6165	25.9335
F1NV15			26.384	26.2012	26.2747	26.3599	26.1929	26.4651	26.4629	26.2132	26.1936	26.6475	26.3906	26.5204	26.2004	26.1991	26.1896	26.1947	26.3608	26.3141	26.3273	26.4831	26.2254	26.4935	26.4137	26.5155	26.4805	26.6245	26.3484	26.1803	26.1384	26.2872	26.4084
F1NVG2;P21548			22.9024	23.3837	22.8038	23.2047	22.7503	23.0748	22.1964	23.5508	23.1389	23.7572	24.7947	23.6408	23.0598	24.5134	22.606	23.1889	22.2659	22.5526	23.0907	23.2762	23.7269	25.7395	23.5063	24.4421	23.3597	22.8411	22.4448	24.0001	23.0374	23.6896	24.3906
F1NWB7;P08110			29.4228	29.3589	29.3649	29.4588	29.5034	29.4491	29.3122	29.3658	29.4162	29.3662	29.5698	29.4478	29.3261	29.45	29.2606	29.3062	29.3751	29.3145	29.2868	29.2987	29.2247	29.3802	29.341	29.3858	29.2861	29.4487	29.3221	29.2017	29.253	29.339	29.4489
F1NWC7			25.54	25.5907	25.3115	25.3903	25.4526	25.2394	25.3406	25.3573	25.325	25.1698	25.0437	25.285	25.1331	25.6857	25.1442	25.3351	25.3216	25.0596	25.3717	25.4338	25.3728	24.9739	25.5366	25.0302	25.3712	25.063	25.5321	24.5433	25.4152	25.1224	25.3013
F1NX46			27.2921	27.4404	27.5288	27.9053	27.2018	28.0505	27.2263	27.306	27.9625	28.0256	28.3082	27.9061	27.6998	28.0371	27.7306	26.8785	27.3311	27.3705	27.6462	26.888	27.3302	28.6129	27.4472	27.956	27.919	27.5986	27.4088	28.4068	27.5346	27.9529	28.0735
F1NXR0			30.6331	30.572	30.3997	30.4285	30.374	29.9033	29.9403	30.0335	30.1067	29.7288	30.3297	30.2551	30.1696	30.4453	29.7385	29.8017	29.8531	30.3823	30.173	29.8422	29.8201	30.3993	30.5346	30.5547	30.6852	30.2577	30.5358	30.766	30.4684	30.3292	30.5852
F1NXR6			32.2702	32.0733	31.931	31.8245	32.2022	31.4616	31.7666	31.5628	31.8242	31.2714	32.1869	31.9068	31.9769	32.2356	31.9356	31.7473	31.8872	31.7423	31.9396	31.4398	31.5698	32.0365	31.9885	32.0143	31.8627	31.8129	31.8538	32.3524	32.1214	32.2282	32.363
F1NXR8			25.0786	24.9382	24.8021	24.4124	24.531	24.343	24.2884	24.1149	24.4605	24.1208	24.5361	24.3939	25.0322	24.9988	24.6851	24.1768	24.4125	24.5044	24.4072	24.6003	24.584	24.7505	24.6119	24.6514	25.0217	24.8683	24.7141	25.1362	25.2593	24.7726	25.1073
F1NYA9			29.5913	29.4758	29.3897	29.3458	29.4276	29.062	29.3178	29.4022	29.2567	28.9819	29.3241	29.0617	29.197	29.1418	29.1304	29.3442	29.2129	29.309	29.3485	29.16	29.1502	29.3643	29.5037	29.2157	29.2603	29.2051	29.3992	29.3376	29.2177	29.1553	29.1352
F1NYC4			26.9124	26.8699	27.3309	27.1146	27.2304	27.1659	26.8388	26.5733	27.0359	26.9313	27.2603	27.2359	26.8842	27.0662	26.6538	27.0882	26.8975	27.3261	27.2063	26.664	27.0101	27.3623	27.1094	27.4764	27.5403	27.53	27.1955	27.4919	26.9949	27.358	27.2865
F1NYE5			24.5395	24.5419	24.0632	24.1681	23.9278	24.7112	24.7013	24.1634	23.5718	24.0505	24.3299	23.9791	24.3518	24.3112	24.3152	23.8068	23.8123	23.8627	23.5051	24.4658	23.7956	24.6401	24.4781	23.8829	23.8753	23.8806	24.0916	24.3854	24.1924	24.3042	24.4667
F1NYL7;E1C3K3			26.594	26.4747	26.1573	26.3587	26.4189	26.2533	26.5038	26.1269	26.2617	26.3055	26.8796	26.3364	26.5896	26.7463	26.2951	25.9997	26.1759	26.2309	26.0468	25.8466	25.8574	26.8472	26.5296	26.4916	26.6095	26.1831	26.2535	26.688	26.4428	26.8346	26.7687
F1NZ58			26.6914	26.6063	26.636	26.3506	26.4181	26.0978	26.2221	26.2347	26.2855	26.2671	26.3469	26.0232	26.5554	26.0952	26.3503	26.7247	26.3405	26.4904	26.5145	26.5219	26.3678	26.0331	26.3963	26.3102	26.2582	26.5121	26.8566	26.4942	26.5989	26.4452	26.5008
F1NZ78;P51913			34.6552	34.6968	34.6479	34.6368	34.6323	34.3686	34.6111	34.6076	34.4392	34.5322	34.616	34.699	34.812	34.7094	34.5831	34.697	34.4699	34.4409	34.568	34.673	34.6994	34.6939	34.6987	34.6207	34.8077	34.7105	34.665	34.4585	34.6899	34.7812	34.6351
F1NZF7			26.7588	26.6213	26.8077	26.6649	27.1017	26.8856	26.6776	26.3964	26.6623	26.4293	27.0564	26.7248	26.6893	26.7075	26.674	26.5455	26.8207	26.7255	26.8215	26.7141	27.0675	27.0929	26.9766	26.9958	27.0993	26.9029	26.6906	27.0135	26.7025	26.8745	26.8851
F1NZM1;Q5ZLA5			24.338	24.332	24.28	24.4891	23.7173	23.9362	24.0353	23.9392	24.0266	23.7016	23.9731	24.5799	24.0029	24.1814	24.0433	24.239	23.6906	24.6234	24.0094	23.8304	24.0965	24.0236	24.3353	23.8696	24.0983	24.2311	24.3538	23.7616	24.0495	24.4608	24.1574
F1NZR2			25.53	25.34	24.5371	24.6711	24.4964	24.7574	25.0895	24.7437	24.3721	25.367	24.3962	24.8209	24.6401	24.7266	25.4999	24.8672	24.9123	24.1975	24.6367	25.1922	25.909	24.2747	24.2926	24.1162	24.4352	24.2093	25.0001	24.1478	24.851	24.3074	24.4691
F1NZU2			26.5557	26.4919	26.5414	26.3931	26.6175	26.5748	26.5363	26.342	26.2669	26.343	26.6537	26.5127	26.9447	26.7243	26.2357	26.1861	26.2328	26.3982	26.1226	26.1736	26.1717	27.0334	26.6638	26.7552	26.7936	26.5598	26.5663	26.857	26.5792	26.6664	26.7704
F1P0W1;Q5ZJA2			26.4845	25.9787	25.9063	26.2896	25.725	26.4604	26.2391	26.7212	26.0872	26.5268	26.06	26.1747	26.1243	26.2594	26.0901	26.2375	26.6583	25.5638	26.0359	26.3481	26.5892	25.7594	25.8164	25.1934	25.2666	25.7849	26.5019	24.6853	26.2311	25.6305	26.074
F1P0Y6			29.1711	29.3992	29.133	29.386	29.0424	29.0952	29.0167	28.6321	28.9843	28.9946	29.4173	29.1424	29.3325	29.5526	28.9309	28.8313	28.8235	29.3261	28.9876	28.7004	28.7768	29.7813	29.011	29.1577	29.3646	28.9232	29.4774	29.7077	29.1897	29.356	29.7585
F1P187;E1C756			28.9392	29.1588	29.0048	28.7038	29.0015	28.5587	29.0598	28.7743	28.9647	28.636	29.0013	29.0676	28.9801	29.0109	29.1413	29.0333	29.0592	28.9642	29.0698	28.7736	28.781	29.1171	29.0693	29.1163	29.2054	29.1049	28.7622	29.4452	29.0303	29.1051	28.9222
F1P269			25.72	25.8462	25.9369	26.3491	25.8034	25.7516	25.9587	25.6648	26.0346	26.1644	25.835	25.9391	25.6439	25.8273	25.7732	25.9334	26.0349	26.2645	25.7564	25.5758	26.0557	26.3217	25.8219	25.8814	26.2875	25.8839	25.8598	26.4992	25.9727	26.147	26.2687
F1P2Y2			27.7517	27.6631	27.7916	27.6453	27.8506	26.9659	27.872	27.327	27.5951	27.1528	27.2928	27.4544	27.9768	27.6619	27.2853	27.5107	27.5374	27.7293	27.5569	27.3386	27.0563	27.8695	27.7269	27.4199	27.6324	27.3999	27.4553	28.0362	27.4533	27.6889	27.6869
F1P3D1			23.6321	24.0363	24.0973	23.9154	23.8878	23.6272	23.7121	23.5614	23.7453	23.9675	24.294	23.9932	24.1487	23.9473	23.7463	24.3411	24.0171	23.9233	24.0291	23.7255	24.7617	24.6144	24.4292	24.4685	23.8763	24.0136	23.7851	23.3632	23.9171	24.0668	24.1384
F1P3F9			26.0811	25.1906	25.3856	25.5035	25.5885	25.3029	25.2439	24.8974	24.5942	24.6762	25.7864	25.7093	25.2458	25.5333	24.9128	25.2506	25.1999	25.3665	24.9817	24.5463	25.0259	25.9437	25.2489	25.1098	25.2064	25.1977	25.06	25.654	25.438	25.5694	25.7268
F1P455			29.0165	28.8146	29.0611	29.262	28.9295	29.1615	28.9676	28.9877	29.2935	29.0799	28.9054	28.9369	28.7626	28.994	28.9922	29.1486	29.1915	29.1488	29.155	29.195	29.3794	28.9221	28.9648	28.8596	28.8962	28.9573	29.3939	28.6042	29.0521	29.0701	29.1134
F1P541			26.3802	26.2221	26.414	26.4081	26.1982	26.4059	26.338	26.3588	26.2019	26.271	26.3109	26.0712	26.3395	25.9416	26.0965	26.399	26.5154	26.3527	26.3661	26.4547	26.4856	25.8071	26.2247	26.0324	25.8302	26.2729	26.5892	26.355	26.3478	26.0802	26.1009
F1P560;F1P559			24.2892	24.2707	24.1074	23.9239	24.131	24.0566	23.9439	24.0822	23.7427	24.0931	23.8032	24.0648	24.0986	24.0597	24.0664	24.049	23.909	23.9485	23.8168	24.2374	24.7763	22.4221	24.0308	24.7153	24.2396	23.9134	23.7549	24.2441	24.3509	24.1941	24.0271
F2Z4K4;P22451			25.2456	24.5108	24.1251	25.0699	24.4314	25.5828	24.9658	24.9902	24.54	25.5136	24.6593	24.3698	24.5184	25.0104	24.0842	24.2725	24.3806	24.063	24.1532	24.2458	23.9852	25.0117	23.8002	24.028	24.499	24.4204	24.2761	25.6812	24.7147	24.7875	25.5197
F2Z4K8;P62149;P05419			30.6765	30.6657	30.7958	30.6505	30.5373	30.8717	30.68	31.004	30.9527	30.7298	30.8407	30.7992	30.7787	30.8084	30.6573	30.753	31.1515	30.6612	30.7477	30.7515	30.8055	30.5195	30.8945	30.7338	30.7749	31.0792	30.9377	29.9545	30.9417	30.589	30.4046
F2Z4L6			30.8518	31.8712	31.4607	31.3896	32.1466	32.2441	31.9783	32.4592	32.1375	33.075	31.9147	32.1967	32.6348	33.5103	32.2229	31.9782	32.4112	32.5328	32.357	32.7263	32.5741	32.7611	33.0216	33.5449	33.0015	31.9466	31.6181	31.8841	31.3505	31.3693	31.1914
F6R1X6			27.3115	27.1533	27.3114	27.1479	27.377	26.7591	26.9958	26.9059	26.7693	26.7668	27.214	27.0547	26.9221	27.1969	26.9057	26.8424	26.8928	27.3249	27.21	26.8657	26.8755	27.4657	27.1994	27.3157	27.4778	27.2195	27.1068	27.3652	27.1828	27.316	27.1707
F6UGI5			26.5903	26.955	26.3156	26.9289	26.4042	27.2781	26.8888	26.1336	27.0004	27.3041	27.4864	27.0993	26.9838	27.4125	26.6909	26.459	26.1879	26.7314	26.8182	26.1279	26.3416	28.0347	26.6031	27.2724	26.9669	26.7787	26.6032	27.5749	26.7948	26.9204	27.4385
F6UQS5;F1N8L5			24.7712	24.9546	25.0263	24.891	24.7921	24.7176	24.5571	25.1273	25.3275	25.05	24.687	24.9421	24.6037	24.8762	24.9327	24.9835	24.8642	25.1825	24.914	24.8672	24.8277	24.8742	25.1766	25.1987	25.1224	25.1116	24.8223	25.2165	24.771	24.9572	24.8979
H9KYN8			24.7922	25.0925	24.9863	25.4083	25.0098	25.5482	25.1879	25.075	25.4981	25.5486	26.1468	25.2404	25.0768	25.6601	25.1879	24.4311	24.7749	25.1281	25.2503	24.5249	24.8424	26.0035	25.1372	25.6287	25.2678	25.134	24.5499	25.6028	25.374	25.5028	25.713
H9KYT4;H9L166			23.6214	24.8098	24.4253	24.4274	24.8007	24.028	24.6385	24.2887	25.1363	24.6609	24.218	24.6408	23.5694	23.5732	24.5895	24.6023	24.9307	24.9115	24.6671	24.4104	24.7148	23.6898	24.3378	24.9088	24.8685	24.9349	23.8291	23.2511	23.8192	24.737	23.5935
H9KZ13			25.8492	25.9893	25.5903	25.0673	25.528	24.4886	25.2786	25.0913	25.1202	24.8066	25.5803	25.5812	26.063	25.8921	25.5132	24.7382	25.1101	25.3948	25.2597	25.214	25.2367	25.7101	25.3691	25.3709	25.4415	25.4371	25.3297	25.7409	25.5985	25.2496	25.5848
H9KZ58			26.354	26.6233	26.4174	26.9155	26.2059	25.802	26.6225	26.5562	25.8883	26.4768	26.5064	26.587	26.508	26.758	26.4375	26.3402	26.7922	26.1041	25.1671	26.0921	26.1273	26.2924	26.0813	26.1631	26.6528	26.1979	26.8924	26.2269	26.2338	26.0022	25.7908
H9KZ88;P50147			24.9561	25.1579	24.7672	25.3201	24.9489	25.394	25.0879	24.8147	25.1652	25.5828	25.4041	25.1905	24.848	25.2804	25.4522	24.5868	24.6943	24.8554	25.1977	24.5774	24.8465	25.9818	24.824	25.6323	25.3436	24.9037	24.5766	25.6578	24.9085	25.1467	25.1674
H9KZI4			24.798	24.8297	24.3615	24.5914	24.9035	24.7105	24.592	24.43	24.3988	24.2384	24.9678	25.0109	25.5964	25.2455	24.6777	24.585	24.4574	24.5003	24.4597	24.4196	23.9986	24.5772	25.0086	24.8616	24.8492	24.4415	24.8786	24.6561	25.2307	24.1513	24.6292
H9KZK6			26.9605	27.2466	26.966	27.0347	27.8959	27.7683	27.5965	27.9971	28.796	29.3533	28.272	27.7703	27.5721	28.4329	28.2366	27.9507	27.7331	28.1617	28.5508	28.9413	28.5666	27.6143	28.6848	28.7379	27.9346	27.3088	27.2468	26.6532	26.1909	26.9189	26.4891
H9KZN4			28.2481	28.4068	28.3467	28.7063	28.1849	29.0225	28.7346	28.7186	28.7274	28.9405	28.5246	28.4577	28.5011	28.6951	28.5164	28.607	28.2674	28.5786	28.68	28.4536	28.3136	28.7682	28.2086	28.4678	28.726	28.6321	28.4913	28.9224	28.5084	28.5786	28.8504
H9KZU3			25.6426	25.3644	25.7246	25.1368	25.0651	25.3683	25.4306	25.5436	25.3069	25.3334	25.8536	26.0152	25.991	25.1057	25.6699	25.531	25.543	25.5779	25.3709	25.5851	25.1675	24.7105	25.1843	25.3703	25.753	25.9171	25.5282	24.6616	25.7271	25.6433	25.1517
H9KZU6			24.7884	25.9279	25.4232	25.3509	25.7539	24.5316	24.9374	25.0983	25.1729	25.1894	25.7516	25.5419	25.6946	25.7672	25.0807	25.2494	25.0481	25.0562	25.0212	25.3091	25.0769	25.8654	25.5967	26.0995	25.8937	25.2596	25.5723	25.9311	25.9793	25.1479	25.6358
[truncated: 125 more rows]
